# Supplementary material for: Membraneless channels sieve cations in ammonia-oxidizing marine archaea
Source: Nature. 2024 May 29;630(8015):230–6. doi: 10.1038/s41586-024-07462-5 (PMC11153153; doi:10.1038/s41586-024-07462-5)
Supplement: Supplementary file 8 — Source Data Figs. 1 and 3–5 and Source Data Extended Data Figs. 3, 5, 6, 7 and 8 [file 41586_2024_7462_MOESM8_ESM.xlsx]

## Sheet: Figure_1c
Figure_1c		Relative distances of hexamers and pentamers to the 3D centre of the cell body
Relative distances of hexamers to cell centre		Relative distances of pentamers to cell centre
0.688307		0.968674
0.670902		0.903949
0.697474		0.873432
0.676977		0.833613
0.653647		0.892003
0.660158		0.844351
0.65994		0.803764
0.640151		0.965323
0.655476		0.957811
0.679124		0.905447
0.644364		0.881178
0.627117		0.732621
0.619838		0.800301
0.647461		0.721328
0.631833		0.919564
0.648629		0.789308
0.640913		0.75252
0.66611		0.922832
0.62868		0.736073
0.636881		0.86771
0.614481		0.829111
0.587859		0.989615
0.611296		0.842171
0.600604		0.906751
0.582912		0.832846
0.617711		0.742934
0.610677		0.749232
0.627851		0.930723
0.65164		0.948004
0.605907		0.805612
0.580745		0.981495
0.592272		0.91291
0.561391		0.981668
0.579124		0.58052
0.603276		0.610098
0.599251		0.633811
0.567265		0.787059
0.550178		0.827885
0.574503		0.731714
0.55401		0.656965
0.574065		0.726853
0.592678		0.969107
0.561633		0.791386
0.534642		0.754304
0.518179		0.819983
0.546219		0.683035
0.55304		0.88129
0.521015		0.787139
0.541525		0.737095
0.536351		0.810695
0.565027		0.849244
0.530282		0.995332
0.479163		0.837023
0.51223		0.834449
0.508746		0.929099
0.547638		0.929284
0.517707		0.979719
0.486448		0.864521
0.503153		0.859874
0.529927		0.733528
0.542768		0.69228
0.52441		0.834337
0.494665		0.894174
0.475634		0.846478
0.501086		0.996233
0.513546		0.987296
0.535059		0.89373
0.482312		0.86396
0.499298		0.884292
0.520519		0.934996
0.519165		0.885283
0.492464		0.863731
0.473433		0.800395
0.480348		0.810032
0.448365		0.876644
0.46594		0.819905
0.493747		0.735741
0.491829		0.776326
0.458534		0.804368
0.459748		0.798177
0.406521		0.875165
0.442595		0.861648
0.459568		0.839897
0.485484		0.834152
0.446948		0.857653
0.466937		0.976298
0.463546		0.879741
0.487385		0.973629
0.457843		0.968315
0.425927		0.867835
0.426213		0.886919
0.408685		0.87955
0.450213		0.834868
0.454353		0.879349
0.413775		0.981277
0.433218		0.990028
0.433967		0.864766
0.455306		0.850246
0.463044		0.86991
0.423836		0.858932
0.39067		0.878428
0.391939		0.948784
0.429519		0.905068
0.441647		0.838768
0.411572		0.878978
0.38103		0.970506
0.401439		0.860334
0.425157		0.826797
0.356293		0.862845
0.339689		0.849651
0.420663		0.869803
0.410899		0.929952
0.382481		0.818148
0.402961		0.829928
0.432958		0.858624
0.428272		0.857106
0.39564		0.857844
0.393121		0.908062
0.359783		0.895122
0.38214		0.879232
0.384816		0.898877
0.350048		0.936022
0.404023		0.837406
0.363948		0.924076
0.324048		0.834404
0.342044		0.995532
0.350598		0.857564
0.396802		0.769399
0.384872		0.822037
0.354482		0.8627
0.376104		0.928974
0.402892		0.947494
0.374249		0.807873
0.37158		0.992282
0.32966		0.830176
0.297203		0.820846
0.325984		0.870057
0.380541		0.917686
0.383309		0.914582
0.321112		0.915637
0.344562		0.950106
0.352394		0.922244
0.378825		0.898014
0.380708		0.923008
0.387033		0.915137
0.349386		0.913918
0.340044		0.922233
0.306634		0.752467
0.262808		0.685722
0.292654		0.760906
0.335773		0.746326
0.343603		0.707495
0.338456		0.748741
0.328353		0.842136
0.322045		0.713167
0.357497		0.789813
0.317853		0.83687
0.271327		0.827108
0.259192		0.829113
0.274216		0.761287
0.307377		0.866549
0.307641		0.989134
0.294893		0.966295
0.332957		0.86509
0.360354		0.985107
0.367412		0.862999
0.284423		0.81362
0.239958		0.840406
0.2282		0.666225
0.291921		0.714143
0.319983		0.903536
0.344338		0.690559
0.357514		0.798298
0.35392		0.808357
0.319349		0.865601
0.278013		0.902132
0.319438		0.73953
0.341415		0.962202
0.301993		0.8768
0.254337		0.964789
0.222663		0.891519
0.241209		0.582513
0.308773		0.923923
0.345473		0.922033
0.342908		0.896237
0.330698		0.918989
0.30785		0.818948
0.291615		0.847763
0.291022		0.861843
0.331115		0.930151
0.347271		0.86965
0.348181		0.817965
0.270904		0.829691
0.240846		0.878777
0.18822		0.769361
0.229859		0.817403
0.262835		0.972606
0.283144		0.814878
0.334586		0.828719
0.321709		0.991905
0.282934		0.79318
0.263221		0.78287
0.311849		0.811403
0.337926
0.311433
0.292518
0.211875
0.304477
0.330204
0.336922
0.301702
0.255894
0.285322
0.323874
0.287193
0.264061
0.236858
0.230993
0.25627
0.335011
0.338835
0.319892
0.282268
0.284833
0.310268
0.324344
0.335778
0.310899
0.26478
0.211979
0.304599
0.325614
0.339791
0.345394
0.323817
0.302437
0.285726
0.258903
0.23598
0.31228
0.291193
0.270539
0.240848
0.196471
0.220823
0.236841
0.267114
0.312876
0.311056
0.267392
0.293667
0.331064
0.343077
0.315144
0.300194
0.252106
0.210255
0.188373
0.186565
0.212221
0.252286
0.301738
0.333461
0.338302
0.359033
0.330458
0.297806
0.283228
0.307791
0.322613
0.347515
0.283624
0.237385
0.284184
0.326777
0.350138
0.349867
0.323595
0.343243
0.314956
0.270305
0.227929
0.20605
0.272551
0.30718
0.319369
0.367319
0.363159
0.346053
0.314466
0.326715
0.336516
0.361895
0.33552
0.304474
0.25841
0.232039
0.300299
0.341608
0.375943
0.367803
0.367547
0.341107
0.334774
0.303111
0.315419
0.357935
0.360719
0.380122
0.374338
0.39055
0.294721
0.261309
0.271986
0.29716
0.333441
0.369144
0.388601
0.396314
0.388422
0.364535
0.349292
0.37952
0.395602
0.326719
0.321646
0.289808
0.328859
0.363332
0.365939
0.395619
0.393228
0.40539
0.390165
0.360206
0.328146
0.380155
0.403171
0.354105
0.318388
0.295206
0.327054
0.309552
0.396245
0.418748
0.447425
0.432974
0.412614
0.418123
0.392125
0.389986
0.405843
0.429398
0.352819
0.309741
0.3465
0.337391
0.36507
0.361943
0.393724
0.42427
0.439341
0.431723
0.44112
0.421387
0.408088
0.408395
0.434362
0.387053
0.383808
0.358478
0.333015
0.363301
0.371242
0.396555
0.427774
0.457742
0.459862
0.446223
0.420535
0.438254
0.45658
0.474571
0.387885
0.36952
0.389425
0.403617
0.429121
0.470828
0.489123
0.469793
0.45212
0.455516
0.420792
0.465642
0.4864
0.45135
0.420091
0.420697
0.395681
0.405073
0.422199
0.401239
0.433182
0.466969
0.462935
0.491916
0.504753
0.476078
0.4922
0.503635
0.479182
0.486326
0.470668
0.497876
0.452403
0.424895
0.436986
0.447199
0.45194
0.472741
0.498564
0.508737
0.523032
0.513091
0.459083
0.519265
0.457035
0.463927
0.451332
0.467495
0.480867
0.502449
0.537156
0.520774
0.490997
0.494911
0.531616
0.48877
0.473711
0.467617
0.484614
0.493605
0.509864
0.534003
0.550267
0.557093
0.558181
0.537804
0.548717
0.527482
0.538693
0.566294
0.496065
0.503091
0.49006
0.508483
0.520524
0.542313
0.575378
0.57166
0.584486
0.557548
0.564351
0.546394
0.575804
0.590884
0.534048
0.517171
0.506803
0.534684
0.55161
0.599444
0.595296
0.610042
0.59583
0.573684
0.557309
0.530147
0.568188
0.552816
0.575793
0.560678
0.624192
0.608745
0.62947
0.613786
0.631553
0.622786
0.603631
0.615131
0.604224
0.62834
0.572137
0.549102
0.604161
0.591509
0.639881
0.646491
0.649289
0.64794
0.63477
0.622468
0.640857
0.654211
0.613712
0.583635
0.599488
0.634851
0.616342
0.631326
0.651063
0.677088
0.660841
0.683021
0.667074
0.669659
0.660619
0.674239
0.642957
0.681174
0.664805
0.655944
0.627393
0.615396
0.611538
0.660554
0.640493
0.69746
0.688002
0.686748
0.681849
0.691597
0.703952
0.668112
0.640775
0.655782
0.672775
0.690339
0.725537
0.726478
0.70173
0.743425
0.697269
0.679271
0.72199
0.461337
0.762874
0.849873
0.858848
0.739276
0.711121
0.751511
0.791144
0.893864
0.818356
0.776994
0.802801
0.839769
0.886198
0.89548
0.867863
0.827489
0.807779
0.688089
0.913978
0.907144
0.87946
0.856413
0.767278
0.729307
0.71974
0.91355
0.919233
0.905566
0.890693
0.758015
0.901774
0.875837
0.746132
0.93087
0.956671
0.961675
0.918395
0.755158
0.981126
0.940825
0.734
0.957034
0.96488
0.976167
0.955518
0.69597
0.784171
0.974072
0.710365
0.72537
0.817632
0.953758
0.953382
0.964167
0.959036
0.967
0.79901
0.879227
0.939267
0.947713
0.956615
0.806316
0.756817
0.745307
0.715389
0.736933
0.762765
0.811393
0.847811
0.945136
0.935158
0.766951
0.775042
0.930899
0.933699
0.918809
0.902192
0.920473
0.885652
0.869874
0.726805
0.687447
0.66714
0.707472
0.746754
0.785507
0.820372
0.893527
0.912641
0.855489
0.814728
0.775957
0.875022
0.896525
0.879673
0.845788
0.696322
0.847899
0.801105
0.760168
0.72246
0.928686
0.888006
0.883245
0.838448
0.429691
0.937027
0.923794
0.874208
0.828899
0.751444
0.713523
0.822951
0.900292
0.918698
0.957577
0.914675
0.903327
0.815876
0.791138
0.77664
0.393187
0.809487
0.862036
0.888408
0.953338
0.920454
0.892438
0.86613
0.764094
0.739683
0.732059
0.758211
0.907171
0.933728
0.978696
0.944371
0.93341
0.851767
0.802687
0.772677
0.931982
0.919488
0.94409
0.941756
0.961507
0.928053
0.747611
0.709527
0.71944
0.956504
0.902345
0.804609
0.917268
0.885291
0.841199
0.775531
0.763755
0.949083
0.899292
0.850977
0.741163
0.705632
0.866137
0.834158
0.801535
0.783915
0.752001
0.919147
0.769481
0.717977
0.885136
0.872094
0.854013
0.786787
0.732845
0.904174
0.819107
0.807177
0.713681
0.76877
0.751522
0.833433
0.74237
0.736058
0.775597
0.810776
0.850157
0.809347
0.79795
0.790769
0.826838
0.771477
0.716241
0.709872
0.748777
0.805243
0.785093
0.728744
0.527011
0.764991
0.786036
0.804549
0.783894
0.744596
0.688099
0.683957
0.723887
0.744491
0.761404
0.764047
0.702065
0.742549
0.721003
0.589541
0.700113
0.716727
0.679028
0.655902
0.696055
0.632292
0.675812
0.654039
0.652655
0.662261
0.645543
0.606691
0.61455
0.619339
0.63316
0.628869
0.609934
0.616477
0.636702
0.627418
0.603383
0.591887
0.60859
0.633003
0.623115
0.594434
0.562872
0.590991
0.573575
0.603398
0.590168
0.575737
0.60224
0.591219
0.623102
0.652963
0.5676
0.583043
0.577405
0.566632
0.566377
0.547814
0.5424
0.561303
0.546951
0.534376
0.539795
0.550075
0.544293
0.524504
0.561628
0.551279
0.5541
0.525476
0.517655
0.498591
0.524498
0.512249
0.52749
0.531786
0.544749
0.480853
0.505396
0.487013
0.505227
0.481718
0.50716
0.518632
0.503679
0.514262
0.484628
0.500249
0.464176
0.500861
0.49084
0.47944
0.511247
0.479346
0.458324
0.438486
0.4955
0.471567
0.440978
0.46565
0.47276
0.507086
0.458168
0.461592
0.446457
0.420828
0.45072
0.439628
0.434361
0.432037
0.406349
0.421601
0.400342
0.468748
0.417957
0.415037
0.382875
0.410645
0.433968
0.432806
0.393106
0.384346
0.371837
0.402083
0.396397
0.382659
0.364456
0.344372
0.361244
0.398181
0.477136
0.354846
0.346522
0.364779
0.361634
0.317706
0.328577
0.304437
0.322418
0.334601
0.363852
0.290153
0.309503
0.329288
0.328377
0.286
0.300026
0.334007
0.285005
0.267045
0.249513
0.271794
0.266468
0.297436
0.281503
0.256203
0.266817
0.299229
0.250669
0.234474
0.237785
0.235339
0.271415
0.306601
0.225936
0.219518
0.285184
0.223769
0.205672
0.192086
0.209922
0.209308
0.238861
0.199572
0.251861
0.269507
0.303067
0.202702
0.181957
0.187247
0.194409
0.22029
0.237451
0.181628
0.166866
0.173552
0.20993
0.339465
0.207802
0.190324
0.174358
0.258701
0.171318
0.162435
0.184703
0.206155
0.230775
0.18409
0.16391
0.169961
0.232135
0.256407
0.173572
0.163068
0.185687
0.193155
0.170224
0.175906
0.175807
0.21206
0.262566
0.338786
0.217923
0.184342
0.196955
0.241387
0.206841
0.186101
0.192759
0.226451
0.275594
0.249106
0.237647
0.205148
0.197226
0.218348
0.257825
0.231672
0.212198
0.218499
0.246566
0.29236
0.25902
0.232641
0.225298
0.249218
0.242657
0.279698
0.292337
0.260424
0.242263
0.273471
0.288147
0.265707
0.259104
0.274315
0.305422
0.341069
0.406155
0.320878
0.293134
0.277156
0.281606
0.302847
0.322213
0.325658
0.300449
0.295668
0.309758
0.337349
0.377074
0.354767
0.31402
0.317709
0.336729
0.37196
0.357031
0.336417
0.33245
0.34408
0.370469
0.353404
0.355618
0.37282
0.403807
0.393921
0.364621
0.373938
0.370827
0.38153
0.406444
0.439977
0.399591
0.395035
0.412615
0.440351
0.429978
0.414544
0.411933
0.419152
0.443874
0.473549
0.522316
0.440295
0.433292
0.449083
0.476701
0.504729
0.46835
0.455765
0.452065
0.459454
0.48045
0.512293
0.509415
0.481154
0.474199
0.474543
0.489882
0.554782
0.510074
0.493007
0.502034
0.518896
0.593786
0.522864
0.495728
0.542604
0.528933
0.551286
0.549505
0.538571
0.53584
0.55894
0.584255
0.580893
0.564376
0.558187
0.570631
0.590987
0.578725
0.554809
0.577504
0.599036
0.590651
0.601221
0.61245
0.631053
0.61923
0.620067
0.616798
0.625193
0.661794
0.6403
0.642184
0.671331
0.663356
0.666251
0.702081
0.672255
0.633775
0.695158
0.676552
0.712503
0.586668
0.694657
0.716762
0.659473
0.676656
0.754452
0.736465
0.703638
0.734787
0.774671
0.757915
0.740664
0.644783
0.663174
0.71823
0.730077
0.684647
0.79628
0.704544
0.74424
0.760568
0.77756
0.819674
0.78466
0.715173
0.800902
0.799097
0.756935
0.675142
0.815148
0.836032
0.840712
0.824574
0.769902
0.784916
0.703792
0.810441
0.745171
0.851973
0.798072
0.839514
0.967447
0.802698
0.837546
0.707117
0.665158
0.686849
0.763401
0.779172
0.834809
0.836643
0.816157
0.761337
0.64601
0.725814
0.736483
0.794894
0.815832
0.813776
0.793542
0.776211
0.791829
0.719294
0.657215
0.69954
0.753803
0.773193
0.738784
0.679572
0.651015
0.608429
0.541491
0.773506
0.755221
0.582209
0.631949
0.750586
0.694309
0.673092
0.712525
0.730634
0.668369
0.708157
0.713867
0.730501
0.690848
0.626503
0.650639
0.690761
0.667667
0.683602
0.660294
0.706319
0.704022
0.725976
0.688242
0.683752
0.745793
0.748175
0.766889
0.729947
0.649199
0.604876
0.59643
0.728186
0.711083
0.754535
0.790292
0.768272
0.807603
0.786592
0.755249
0.71437
0.671778
0.63189
0.768428
0.808404
0.741683
0.692383
0.795345
0.811238
0.828231
0.794528
0.700666
0.660502
0.516516
0.653346
0.735591
0.780814
0.831809
0.782819
0.641307
0.681186
0.720449
0.763001
0.838562
0.851394
0.86945
0.807842
0.821904
0.903767
0.711107
0.751398
0.848593
0.877166
0.908124
0.742606
0.794575
0.863015
0.783297
0.834305
0.796388
0.813593
0.698114
0.673293
0.662708
0.701717
0.705005
0.681188
0.644332
0.622267
0.649986
0.609691
0.707035
0.595962
0.634862
0.633331
0.623833
0.691296
0.613099
0.667135
0.583127
0.555698
0.597661
0.61476
0.6338
0.672071
0.574346
0.584372
0.569178
0.589247
0.562552
0.549232
0.578537
0.555324
0.555265
0.454695
0.537213
0.569522
0.58743
0.565235
0.530309
0.490752
0.44478
0.512867
0.451678
0.561068
0.52679
0.466763
0.442331
0.4917
0.518928
0.469031
0.475916
0.50857
0.508982
0.541587
0.486106
0.441334
0.41352
0.372219
0.497433
0.466051
0.444257
0.451917
0.43216
0.394081
0.373379
0.410534
0.441071
0.427528
0.380498
0.448777
0.474718
0.409658
0.358383
0.408956
0.436308
0.402976
0.435431
0.413327
0.345057
0.371872
0.423999
0.295081
0.275965
0.342826
0.305623
0.408149
0.420986
0.39615
0.38225
0.358276
0.29063
0.375916
0.315796
0.358063
0.361921
0.37233
0.393612
0.354513
0.370966
0.403014
0.365101
0.313047
0.287189
0.396497
0.329284
0.261972
0.234832
0.361484
0.327758
0.248611
0.261737
0.376994
0.360726
0.210417
0.22199
0.213196
0.362675
0.350074
0.343773
0.245107
0.317317
0.196043
0.340284
0.347165
0.351866
0.343192
0.18858
0.166436
0.180259
0.199925
0.206789
0.258537
0.282751
0.331227
0.336875
0.23422
0.326399
0.331577
0.19157
0.319974
0.230317
0.340444
0.33095
0.352847
0.343366
0.34264
0.221371
0.332025
0.349203
0.338836
0.178309
0.209798
0.240814
0.353186
0.337362
0.329928
0.353254
0.338366
0.328821
0.172003
0.196684
0.210705
0.177703
0.214288
0.191564
0.236432
0.349293
0.267589
0.360462
0.344286
0.343221
0.257828
0.266495
0.38227
0.366276
0.360878
0.256645
0.364404
0.383748
0.405675
0.369784
0.414106
0.240733
0.301298
0.412529
0.418346
0.383757
0.420194
0.3213
0.359048
0.386824
0.287417
0.274478
0.45015
0.387733
0.446939
0.330352
0.42026
0.351272
0.40925
0.456296
0.458882
0.489909
0.5087
0.440118
0.424991
0.482625
0.449762
0.485553
0.424337
0.516427
0.526411
0.48162
0.54112
0.541566
0.571533
0.463515
0.532251
0.522574
0.561366
0.54656
0.570611
0.576188
0.612753
0.564979
0.526688
0.610424
0.605255
0.591516
0.58581
0.610502
0.649023
0.678017
0.652754
0.687268
0.686164
0.725233
0.702737
0.762988
0.781659
0.755999
0.692053
0.788102
0.899419
0.741604
0.779993
0.818374
0.830442
0.867302
0.933439
0.843799
0.811308
0.866928
0.877203
0.906751
0.834142
0.796962
0.877948
0.945078
0.92837
0.934074
0.948804
0.785147
0.923461
0.906595
0.885168
0.853141
0.769486
0.729076
0.958401
0.97408
0.789694
0.741611
0.718869
0.976293
0.985071
0.984288
0.949122
0.934391
0.939717
0.955096
0.978138
0.960754
0.748571
0.834958
0.884359
0.969161
0.833015
0.887406
0.906845
0.898476
0.854608
0.945161
0.831369
0.843965
0.783151
0.795548
0.729979
0.768282
0.868966
0.916178
0.860114
0.907881
0.935818
0.787784
0.894615
0.735042
0.794219
0.829825
0.85383
0.881726
0.748309
0.856827
0.810035
0.771792
0.729963
0.893685
0.821155
0.838779
0.798619
0.835631
0.897213
0.875044
0.97187
0.905843
0.946692
0.882977
0.920016
0.960884
0.823363
0.935406
0.951195
0.963907
0.972434
0.944301
0.931659
0.871974
0.785843
0.937016
0.975313
0.85576
0.891942
0.841859
0.964764
0.823063
0.81567
0.804122
0.854027
0.76629
0.900825
0.870521
0.757625
0.5624
0.531181
0.543763
0.473196
0.42261
0.397552
0.523852
0.444894
0.394845
0.3794
0.402185
0.376109
0.347088
0.49529
0.254349
0.213774
0.347246
0.208168
0.389933
0.502078
0.540213
0.515922
0.583349
0.731327
0.768786
0.804306
0.802842
0.824965
0.691075
0.859357
0.689394
0.486195
0.468127
0.500877
0.412539
0.322995
0.28222
0.377072
0.321178
0.342072
0.287491
0.196363
0.239175
0.369851
0.268141
0.730317
0.859886
0.778879
0.967252
0.852316
0.828488
0.875633
0.726435
0.227919
0.821493
0.895384
0.863387
0.701489
0.662296
0.607372
0.652648
0.71053
0.57705
0.596748
0.576374
0.528069
0.414988
0.584837
0.624262
0.602053
0.540999
0.505895
0.421475
0.47303
0.446006
0.365735
0.329038
0.382211
0.417506
0.303965
0.311299
0.246213
0.347073
0.378139
0.30559
0.361974
0.356658
0.207325
0.235504
0.276637
0.196911
0.222086
0.344645
0.173421
0.178206
0.165666
0.167052
0.178957
0.338396
0.341582
0.177039
0.342622
0.34511
0.366559
0.350777
0.392873
0.391597
0.368699
0.440997
0.224363
0.430313
0.421141
0.502352
0.521794
0.477544
0.51698
0.44759
0.556372
0.591031
0.629886
0.599437
0.667136
0.705444
0.7176
0.646363
0.743438
0.800313
0.727679
0.768645
0.839424
0.854196
0.805962
0.772487
0.898722
0.822666
0.920483
0.958505
0.922707
0.933382
0.961304
0.922878
0.885031
0.844051
0.790258
0.979835
0.968965
0.868091
0.857968
0.918338
0.90823
0.820136
0.865562
0.872528
0.871528
0.916075
0.952825
0.972887
0.949604
0.987283
0.921773
0.844124
0.869069
0.794024
0.927681
0.893776
0.384916
0.358815
0.357022
0.335146
0.313703
0.434923
0.287963
0.962192
0.818469
0.910141
0.691341
0.614563
0.41109
0.270261
0.251165
0.28463
0.202185
0.51094
0.552592
0.573881
0.558777
0.638351
0.70666
0.66751
0.780094
0.819813
0.78625
0.886413
0.808019
0.90255
0.749656
0.980982
0.919317
0.9148
0.893128
0.852475
0.806751
0.996158
0.903309
0.887822
0.931623
0.966878
0.98648
0.973607
0.901146
0.906471
0.883581
0.339417
0.39094
0.676832
0.317743
0.280355
0.323546
0.188821
0.214283
0.172363
0.232149
0.470142
0.537083
0.605868
0.644753
0.682013
0.722568
0.74609
0.758958
0.838472
0.869854
0.925064
0.84238
0.944154
0.95274
0.954627
0.930484
0.92188
0.948351
0.338649
0.375166
0.581193
0.661526
0.942331
0.676582
0.715491
0.926625
0.829152
0.825925
0.825847
0.187515
0.417561
0.931977
0.86367
0.857469
0.985153
0.967679
0.973231
0.998671
0.833494
0.641744
0.244907
0.546864
0.570918
0.627499
0.592154
0.819206
0.754996
0.82798
0.826943
0.890689
0.972706
0.970972
0.929676
0.95838
0.823267
0.299693
0.796798
0.77405
0.894549
0.988693
0.929607
0.900451
0.915729
0.582963
0.619659
0.853653
0.97167
0.971321
0.953656
0.620971
0.820246
0.942464
0.94462
0.926147
0.947834
0.849701
0.854356
0.842547
0.941852
0.96791
0.986065
0.984183
0.756498
0.845705
0.874937
0.853087
0.793468
0.862809
0.929698
0.911875
0.905021
0.96427
0.91266
0.697574
0.811676
0.918097
0.716233
0.263943
0.735151
0.873738
0.950144
0.97318
0.834275
1
0.867968
0.636388
0.657392
0.662145
0.678018
0.671129
0.666653
0.648395
0.644068
0.649073
0.633419
0.648832
0.633513
0.645432
0.653108
0.653715
0.645818
0.627426
0.612683
0.630273
0.618185
0.615503
0.636186
0.62252
0.63927
0.634218
0.614396
0.626685
0.613575
0.60745
0.617455
0.602091
0.586034
0.600947
0.60738
0.620529
0.602351
0.596618
0.575691
0.593385
0.581211
0.600262
0.586252
0.592521
0.576256
0.589791
0.584584
0.545071
0.56115
0.569187
0.554478
0.570275
0.555261
0.569913
0.573239
0.560832
0.572973
0.551714
0.55324
0.564386
0.550716
0.537909
0.539825
0.560693
0.541077
0.53435
0.509784
[truncated: 39,305 more rows]

## Sheet: Figure_3a
Figure_3a		ITC curves of Nitrosopumilus maritimus pre-treated with EGTA
time [min]	0mM EGTA power microCal	2.5mM EGTA power microCal	5mM EGTA power microCal
0.033333	9.38711	9.57463	9.66312
0.05	9.38657	9.59421	9.67087
0.066667	9.38397	9.59764	9.68259
0.083333	9.382	9.58564	9.68435
0.1	9.38299	9.56875	9.68384
0.116667	9.3842	9.55151	9.68025
0.133333	9.3834	9.53733	9.67721
0.15	9.38224	9.52995	9.67936
0.166667	9.37814	9.53325	9.68754
0.183333	9.3783	9.53827	9.68846
0.2	9.38011	9.53126	9.68438
0.216667	9.3794	9.5237	9.68645
0.233333	9.37963	9.52055	9.68948
0.25	9.3806	9.52029	9.68848
0.266667	9.38154	9.52203	9.68573
0.283333	9.38263	9.52359	9.68426
0.3	9.38377	9.52522	9.68854
0.316667	9.38419	9.52187	9.69583
0.333333	9.3861	9.5209	9.69832
0.35	9.38808	9.52736	9.69537
0.366667	9.38844	9.52663	9.68993
0.383333	9.38626	9.51687	9.6858
0.4	9.38538	9.51191	9.68508
0.416667	9.38694	9.51296	9.68537
0.433333	9.38996	9.51306	9.68616
0.45	9.3891	9.50939	9.68667
0.466667	9.38721	9.50471	9.68755
0.483333	9.38755	9.50612	9.69301
0.5	9.38622	9.51212	9.69909
0.516667	9.38459	9.51266	9.70215
0.533333	9.3845	9.50721	9.70365
0.55	9.38555	9.52317	9.70458
0.566667	9.38556	9.57536	9.70654
0.583333	9.38802	9.61974	9.70628
0.6	9.3873	9.62843	9.70157
0.616667	9.3865	9.61818	9.69972
0.633333	9.38932	9.60767	9.69698
0.65	9.38547	9.59949	9.68864
0.666667	9.38247	9.59243	9.69347
0.683333	9.38265	9.59031	9.70826
0.7	9.38162	9.58936	9.71404
0.716667	9.3822	9.58523	9.71812
0.733333	9.38146	9.58028	9.72117
0.75	9.38094	9.57772	9.7177
0.766667	9.38264	9.5729	9.71237
0.783333	9.38513	9.56241	9.70658
0.8	9.38857	9.55619	9.70422
0.816667	9.39076	9.55108	9.70193
0.833333	9.39156	9.54219	9.69397
0.85	9.39039	9.53426	9.68879
0.866667	9.39066	9.51646	9.68593
0.883333	9.39024	9.49515	9.67856
0.9	9.39013	9.48392	9.67286
0.916667	9.39171	9.47917	9.67321
0.933333	9.39054	9.47865	9.67506
0.95	9.3895	9.48176	9.68064
0.966667	9.38788	9.48878	9.68663
0.983333	9.38981	9.50504	9.68912
1	9.39288	9.52563	9.69574
1.01667	9.39387	9.53876	9.69981
1.03333	9.3943	9.53885	9.70015
1.05	9.39263	9.53012	9.70259
1.06667	9.39041	9.52266	9.69988
1.08333	9.38802	9.52038	9.69472
1.1	9.38832	9.51637	9.69553
1.11667	9.39027	9.50515	9.70099
1.13333	9.3914	9.50293	9.70342
1.15	9.39242	9.50693	9.70101
1.16667	9.39097	9.50701	9.69542
1.18333	9.38946	9.50867	9.68953
1.2	9.38971	9.50861	9.68586
1.21667	9.38687	9.50997	9.68249
1.23333	9.38795	9.51155	9.6864
1.25	9.39166	9.50695	9.69468
1.26667	9.39113	9.50093	9.69999
1.28333	9.39001	9.4997	9.70465
1.3	9.38971	9.50138	9.70405
1.31667	9.39116	9.50244	9.69837
1.33333	9.39232	9.52054	9.69599
1.35	9.3929	9.55161	9.69303
1.36667	9.39399	9.56953	9.68386
1.38333	9.39193	9.56973	9.67315
1.4	9.38869	9.55959	9.6684
1.41667	9.39041	9.54477	9.68189
1.43333	9.39406	9.53206	9.70455
1.45	9.39526	9.52964	9.7174
1.46667	9.39446	9.52767	9.7201
1.48333	9.39519	9.52326	9.71837
1.5	9.39515	9.52133	9.71395
1.51667	9.39175	9.522	9.70434
1.53333	9.39045	9.52539	9.69886
1.55	9.39132	9.52628	9.69795
1.56667	9.39474	9.53052	9.70001
1.58333	9.39465	9.53665	9.70262
1.6	9.39273	9.53505	9.69889
1.61667	9.3941	9.53541	9.70231
1.63333	9.39463	9.54134	9.71246
1.65	9.39481	9.54421	9.71787
1.66667	9.39251	9.54784	9.72244
1.68333	9.39189	9.55072	9.71953
1.7	9.39212	9.54602	9.71051
1.71667	9.39338	9.53778	9.71114
1.73333	9.39163	9.52356	9.71265
1.75	9.38878	9.50485	9.71156
1.76667	9.38941	9.49889	9.70919
1.78333	9.38947	9.50547	9.70214
1.8	9.39019	9.51003	9.69537
1.81667	9.39028	9.51228	9.69132
1.83333	9.39073	9.51769	9.69128
1.85	9.39233	9.527	9.69358
1.86667	9.39238	9.53544	9.69891
1.88333	9.39339	9.53963	9.70699
1.9	9.39538	9.53369	9.71307
1.91667	9.39511	9.51552	9.71575
1.93333	9.39177	9.49553	9.71305
1.95	9.39226	9.48713	9.70806
1.96667	9.39566	9.49199	9.70369
1.98333	9.39629	9.50707	9.69603
2	9.39658	9.52119	9.68843
2.01667	9.39736	9.52263	9.68687
2.03333	9.39793	9.51743	9.69396
2.05	9.39554	9.5139	9.70148
2.06667	9.39277	9.51039	9.70565
2.08333	9.39335	9.50622	9.71083
2.1	9.39636	9.50953	9.71643
2.11667	9.39581	9.52365	9.71463
2.13333	9.39384	9.53535	9.70672
2.15	9.39655	9.53923	9.69727
2.16667	9.40128	9.5366	9.68545
2.18333	9.40266	9.52572	9.67923
2.2	9.40012	9.51572	9.67481
2.21667	9.39641	9.51323	9.67804
2.23333	9.39547	9.51847	9.68449
2.25	9.39693	9.52554	9.68782
2.26667	9.3978	9.53309	9.69299
2.28333	9.39585	9.53811	9.70208
2.3	9.39328	9.53562	9.70597
2.31667	9.39561	9.52715	9.70601
2.33333	9.39649	9.51687	9.71272
2.35	9.3948	9.51107	9.71229
2.36667	9.39627	9.50944	9.70601
2.38333	9.39597	9.51281	9.70358
2.4	9.39549	9.51664	9.70184
2.41667	9.39453	9.51884	9.70291
2.43333	9.39351	9.52323	9.70373
2.45	9.39315	9.52959	9.69643
2.46667	9.39032	9.54589	9.68855
2.48333	9.39156	9.56729	9.69159
2.5	9.3978	9.58138	9.69255
2.51667	9.40164	9.59014	9.68937
2.53333	9.40024	9.59113	9.69269
2.55	9.39621	9.58432	9.69432
2.56667	9.39267	9.57582	9.69408
2.58333	9.39409	9.56726	9.691
2.6	9.39936	9.55944	9.67805
2.61667	9.40404	9.55473	9.67181
2.63333	9.40459	9.5461	9.68019
2.65	9.40588	9.53632	9.68645
2.66667	9.40799	9.5303	9.68817
2.68333	9.40527	9.52832	9.68465
2.7	9.40332	9.52827	9.67967
2.71667	9.40068	9.51386	9.67938
2.73333	9.39581	9.4998	9.67744
2.75	9.39362	9.50344	9.67417
2.76667	9.39322	9.51053	9.66607
2.78333	9.39331	9.5142	9.66043
2.8	9.39669	9.51815	9.67103
2.81667	9.39889	9.51567	9.68783
2.83333	9.39735	9.50965	9.70126
2.85	9.39447	9.51116	9.70468
2.86667	9.3934	9.51745	9.70664
2.88333	9.39661	9.51923	9.70943
2.9	9.39937	9.52204	9.70723
2.91667	9.39833	9.53407	9.70206
2.93333	9.40024	9.54525	9.69847
2.95	9.40177	9.55157	9.69476
2.96667	9.39966	9.54926	9.69234
2.98333	9.39993	9.5449	9.69541
3	9.39772	9.54665	9.70341
3.01667	9.39614	9.54403	9.70967
3.03333	9.39885	9.54384	9.70273
3.05	9.39968	9.54909	9.68812
3.06667	9.39753	9.54608	9.68076
3.08333	9.39771	9.53888	9.68303
3.1	9.39974	9.53869	9.69558
3.11667	9.40002	9.54315	9.7122
3.13333	9.39899	9.54275	9.71943
3.15	9.39951	9.53842	9.72286
3.16667	9.40118	9.53404	9.72091
3.18333	9.40146	9.53116	9.71218
3.2	9.40139	9.5303	9.69978
3.21667	9.40186	9.532	9.70034
3.23333	9.40268	9.53744	9.71724
3.25	9.40248	9.54313	9.72648
3.26667	9.4017	9.5472	9.72561
3.28333	9.4024	9.5457	9.72524
3.3	9.40564	9.5376	9.72326
3.31667	9.40655	9.52825	9.72174
3.33333	9.40362	9.52307	9.72255
3.35	9.40463	9.52493	9.71712
3.36667	9.40404	9.52674	9.71288
3.38333	9.4013	9.5189	9.70894
3.4	9.40204	9.51354	9.70474
3.41667	9.40263	9.52002	9.70421
3.43333	9.40307	9.52761	9.70176
3.45	9.40218	9.5348	9.70171
3.46667	9.4012	9.54252	9.70156
3.48333	9.4041	9.54848	9.70215
3.5	9.40394	9.54966	9.70245
3.51667	9.40088	9.54973	9.70085
3.53333	9.40227	9.55173	9.70063
3.55	9.40263	9.55431	9.70476
3.56667	9.4026	9.57913	9.70931
3.58333	9.40272	9.6124	9.70758
3.6	9.40203	9.62337	9.70121
3.61667	9.40343	9.62589	9.69775
3.63333	9.40298	9.61924	9.69749
3.65	9.40279	9.60517	9.69714
3.66667	9.40417	9.59379	9.70506
3.68333	9.40092	9.58279	9.71336
3.7	9.39844	9.57468	9.71229
3.71667	9.4001	9.57063	9.70725
3.73333	9.40113	9.57131	9.70557
3.75	9.40061	9.57023	9.70524
3.76667	9.40011	9.56432	9.68797
3.78333	9.40013	9.55731	9.66914
3.8	9.40056	9.55074	9.67268
3.81667	9.40248	9.55177	9.67536
3.83333	9.40583	9.55715	9.67124
3.85	9.40786	9.55694	9.67352
3.86667	9.40905	9.55825	9.68201
3.88333	9.40866	9.56339	9.69219
3.9	9.40899	9.56163	9.70059
3.91667	9.41085	9.55437	9.7094
3.93333	9.40848	9.54979	9.71828
3.95	9.4055	9.55037	9.71979
3.96667	9.40743	9.55343	9.70876
3.98333	9.40794	9.54845	9.70331
4	9.40526	9.53356	9.70794
4.01667	9.40374	9.52043	9.70511
4.03333	9.40282	9.51738	9.70263
4.05	9.40169	9.5247	9.70429
4.06667	9.3996	9.53466	9.70173
4.08333	9.40012	9.53706	9.6974
4.1	9.40215	9.53483	9.69348
4.11667	9.40139	9.53274	9.69222
4.13333	9.4008	9.53178	9.69496
4.15	9.40184	9.52799	9.69642
4.16667	9.40582	9.52564	9.69764
4.18333	9.40803	9.53026	9.69751
4.2	9.40624	9.53463	9.69909
4.21667	9.40593	9.53538	9.70288
4.23333	9.40578	9.53243	9.70461
4.25	9.40663	9.52879	9.70873
4.26667	9.4063	9.52616	9.71457
4.28333	9.40449	9.53234	9.71778
4.3	9.40247	9.54216	9.7093
4.31667	9.40501	9.54266	9.69241
4.33333	9.40671	9.53903	9.68478
4.35	9.40528	9.53949	9.69025
4.36667	9.40603	9.5392	9.69406
4.38333	9.40688	9.5331	9.68773
4.4	9.40877	9.52797	9.68875
4.41667	9.40545	9.52652	9.69319
4.43333	9.40437	9.52852	9.69131
4.45	9.40725	9.5304	9.68969
4.46667	9.40636	9.5286	9.69474
4.48333	9.4053	9.52461	9.70216
4.5	9.40515	9.52229	9.70092
4.51667	9.40342	9.5203	9.7016
4.53333	9.40264	9.51745	9.70725
4.55	9.40501	9.51599	9.7096
4.56667	9.40716	9.51856	9.70678
4.58333	9.40922	9.52718	9.69809
4.6	9.40931	9.53961	9.68847
4.61667	9.40743	9.54852	9.67984
4.63333	9.40533	9.5514	9.68205
4.65	9.40302	9.55654	9.6904
4.66667	9.40626	9.55851	9.6961
4.68333	9.40918	9.55013	9.70167
4.7	9.40715	9.53645	9.70268
4.71667	9.40707	9.52798	9.69409
4.73333	9.40653	9.5256	9.68851
4.75	9.40442	9.52035	9.69377
4.76667	9.40299	9.52017	9.69927
4.78333	9.40216	9.53663	9.70678
4.8	9.40067	9.56084	9.71345
4.81667	9.40068	9.57953	9.71275
4.83333	9.40268	9.57629	9.70088
4.85	9.40507	9.55526	9.69312
4.86667	9.40581	9.54187	9.68888
4.88333	9.40543	9.53689	9.68418
4.9	9.406	9.52928	9.68431
4.91667	9.40668	9.51714	9.68518
4.93333	9.40788	9.50342	9.68426
4.95	9.40918	9.49114	9.68239
4.96667	9.41055	9.48508	9.67836
4.98333	9.41024	9.49035	9.6676
5	9.40919	9.5088	9.66611
5.01667	9.40949	9.52517	9.67273
5.03333	9.4069	9.52502	9.67204
5.05	9.39064	9.49804	9.66561
5.06667	9.31126	9.4584	9.65723
5.08333	9.11043	9.35033	9.66116
5.1	8.79332	9.12738	9.68012
5.11667	8.41326	8.85659	9.69024
5.13333	8.01534	8.58041	9.68716
5.15	7.61776	8.3184	9.68288
5.16667	7.2338	8.08183	9.68143
5.18333	6.87875	7.8661	9.69038
5.2	6.56099	7.66898	9.7045
5.21667	6.28228	7.49402	9.70822
5.23333	6.04735	7.34104	9.71543
5.25	5.86146	7.20593	9.7282
5.26667	5.73077	7.09352	9.73367
5.28333	5.6535	7.00498	9.73311
5.3	5.61643	6.93573	9.72403
5.31667	5.61677	6.88532	9.71222
5.33333	5.65348	6.85082	9.69686
5.35	5.71775	6.82788	9.68604
5.36667	5.8025	6.81702	9.69389
5.38333	5.9031	6.81622	9.70256
5.4	6.0154	6.8222	9.70393
5.41667	6.13676	6.8354	9.7013
5.43333	6.26519	6.84996	9.68755
5.45	6.40301	6.86852	9.68409
5.46667	6.555	6.89896	9.69345
5.48333	6.73328	6.93682	9.70098
5.5	6.96343	6.97276	9.71033
5.51667	7.25126	7.00926	9.71611
5.53333	7.56762	7.04896	9.71655
5.55	7.86965	7.09311	9.7115
5.56667	8.13043	7.14386	9.69249
5.58333	8.33932	7.1989	9.66994
5.6	8.5	7.25925	9.66684
5.61667	8.62461	7.32506	9.67791
5.63333	8.72212	7.39863	9.68857
5.65	8.79893	7.48022	9.69811
5.66667	8.86492	7.56466	9.70586
5.68333	8.92359	7.65733	9.70725
5.7	8.9721	7.76612	9.7058
5.71667	9.01452	7.89252	9.7091
5.73333	9.05178	8.03701	9.71126
5.75	9.08547	8.19515	9.70902
5.76667	9.11313	8.35662	9.70835
5.78333	9.13625	8.51118	9.7088
5.8	9.15984	8.65184	9.70878
5.81667	9.18095	8.77111	9.70828
5.83333	9.19665	8.86749	9.71308
5.85	9.20751	8.9459	9.71927
5.86667	9.21655	9.0103	9.71932
5.88333	9.22921	9.06138	9.71348
5.9	9.24198	9.10434	9.70812
5.91667	9.25021	9.14326	9.71153
5.93333	9.25898	9.17258	9.71413
5.95	9.26746	9.19793	9.70849
5.96667	9.2731	9.22874	9.70168
5.98333	9.27932	9.25624	9.69539
6	9.28698	9.27881	9.69024
6.01667	9.29291	9.30072	9.69465
6.03333	9.29594	9.31484	9.70345
6.05	9.3006	9.32848	9.70326
6.06667	9.30646	9.34599	9.69398
6.08333	9.30788	9.36474	9.68961
6.1	9.309	9.37572	9.68991
6.11667	9.31401	9.37772	9.68916
6.13333	9.31952	9.38742	9.69486
6.15	9.32177	9.3975	9.6978
6.16667	9.32433	9.39465	9.69762
6.18333	9.32627	9.38431	9.70412
6.2	9.32895	9.38159	9.71052
6.21667	9.33247	9.38541	9.71032
6.23333	9.33225	9.38747	9.70426
6.25	9.33413	9.38858	9.69861
6.26667	9.33718	9.39239	9.69615
6.28333	9.33846	9.39976	9.6906
6.3	9.3403	9.40732	9.69466
6.31667	9.34224	9.41806	9.7065
6.33333	9.34444	9.42213	9.70417
6.35	9.34551	9.42457	9.70176
6.36667	9.34476	9.44272	9.70832
6.38333	9.34852	9.46264	9.7084
6.4	9.35226	9.47116	9.702
6.41667	9.35374	9.47092	9.69756
6.43333	9.35287	9.46589	9.69238
6.45	9.34826	9.46067	9.68177
6.46667	9.34668	9.45563	9.67415
6.48333	9.34982	9.45455	9.67695
6.5	9.35155	9.45185	9.67962
6.51667	9.35122	9.44745	9.67451
6.53333	9.35401	9.45033	9.6774
6.55	9.3542	9.45964	9.6846
6.56667	9.35128	9.47202	9.68388
6.58333	9.35104	9.48143	9.68592
6.6	9.35174	9.48615	9.68381
6.61667	9.35392	9.49013	9.66991
6.63333	9.35813	9.48984	9.67279
6.65	9.35912	9.48534	9.68771
6.66667	9.36111	9.48117	9.6938
6.68333	9.36433	9.47038	9.69552
6.7	9.36477	9.45658	9.69863
6.71667	9.36509	9.45291	9.7049
6.73333	9.36666	9.45781	9.70342
6.75	9.36929	9.45538	9.70124
6.76667	9.36967	9.44892	9.69805
6.78333	9.36708	9.45019	9.69829
6.8	9.36807	9.45365	9.70569
6.81667	9.36936	9.44996	9.70282
6.83333	9.36929	9.44074	9.69456
6.85	9.37092	9.43002	9.68901
6.86667	9.36894	9.4282	9.69162
6.88333	9.36875	9.43989	9.69646
6.9	9.37106	9.45548	9.69283
6.91667	9.36975	9.46256	9.68456
6.93333	9.36959	9.46683	9.68613
6.95	9.36928	9.47675	9.7
6.96667	9.36813	9.4826	9.71509
6.98333	9.37124	9.48003	9.72682
7	9.37279	9.4789	9.7297
7.01667	9.37272	9.4816	9.72917
7.03333	9.37172	9.47994	9.72616
7.05	9.37173	9.47619	9.72119
7.06667	9.37385	9.47475	9.71362
7.08333	9.3737	9.47217	9.70741
7.1	9.3725	9.47059	9.70375
7.11667	9.37291	9.4751	9.69976
7.13333	9.37365	9.48395	9.69917
7.15	9.37426	9.49257	9.70567
7.16667	9.37765	9.49663	9.7149
7.18333	9.37694	9.495	9.71141
7.2	9.37577	9.48676	9.70687
7.21667	9.37756	9.47819	9.70507
7.23333	9.37529	9.47625	9.69474
7.25	9.3754	9.48303	9.6945
7.26667	9.37768	9.48815	9.70255
7.28333	9.378	9.4806	9.70401
7.3	9.3773	9.46137	9.70465
7.31667	9.37689	9.44404	9.70905
7.33333	9.37793	9.4415	9.71181
7.35	9.38046	9.44663	9.71484
7.36667	9.3816	9.44945	9.71973
7.38333	9.38181	9.45675	9.72312
7.4	9.3823	9.46465	9.72314
7.41667	9.38164	9.46474	9.70836
7.43333	9.38134	9.46286	9.68778
7.45	9.38116	9.45913	9.67461
7.46667	9.38048	9.45786	9.66435
7.48333	9.3799	9.46528	9.6574
7.5	9.37988	9.47711	9.6553
7.51667	9.38009	9.48655	9.65656
7.53333	9.3796	9.48597	9.658
7.55	9.38034	9.47998	9.65818
7.56667	9.38166	9.4811	9.65807
7.58333	9.38257	9.48468	9.66282
7.6	9.38473	9.48267	9.6686
7.61667	9.3847	9.48252	9.66884
7.63333	9.38461	9.48606	9.67731
7.65	9.38535	9.48481	9.68985
7.66667	9.3837	9.49313	9.69194
7.68333	9.38405	9.52206	9.69058
7.7	9.38785	9.54367	9.68558
7.71667	9.38761	9.54926	9.67912
7.73333	9.38432	9.55093	9.67916
7.75	9.3838	9.54279	9.68031
7.76667	9.38656	9.5281	9.68529
7.78333	9.39016	9.51481	9.68668
7.8	9.39009	9.50293	9.68228
7.81667	9.38744	9.49404	9.68163
7.83333	9.38555	9.49054	9.68422
7.85	9.38485	9.49165	9.68394
7.86667	9.38579	9.49054	9.67914
7.88333	9.3872	9.48806	9.67303
7.9	9.39054	9.48953	9.66985
7.91667	9.38863	9.48982	9.67387
7.93333	9.38348	9.48302	9.6753
7.95	9.3819	9.47503	9.67521
7.96667	9.38478	9.47413	9.67475
7.98333	9.39118	9.4803	9.66978
8	9.39255	9.48886	9.67401
8.01667	9.3929	9.49782	9.68915
8.03333	9.39364	9.50681	9.69799
8.05	9.39394	9.515	9.70241
8.06667	9.39293	9.52017	9.70563
8.08333	9.39157	9.52532	9.70467
8.1	9.39153	9.52603	9.7053
8.11667	9.39117	9.52198	9.70502
8.13333	9.392	9.51927	9.70515
8.15	9.39245	9.51627	9.70253
8.16667	9.39385	9.51329	9.69462
8.18333	9.39645	9.50819	9.68603
8.2	9.39805	9.50288	9.6827
8.21667	9.39861	9.49846	9.68554
8.23333	9.39771	9.49146	9.68902
8.25	9.39428	9.48889	9.69061
8.26667	9.3904	9.49557	9.69088
8.28333	9.38952	9.50327	9.69481
8.3	9.3909	9.51027	9.70089
8.31667	9.393	9.51362	9.70632
8.33333	9.39202	9.50445	9.70887
8.35	9.3901	9.48466	9.70526
8.36667	9.38958	9.46226	9.69584
8.38333	9.3886	9.45101	9.69137
8.4	9.39042	9.45489	9.69124
8.41667	9.39324	9.46159	9.69153
8.43333	9.39422	9.46084	9.68975
8.45	9.39384	9.46383	9.68849
8.46667	9.39423	9.48965	9.69153
8.48333	9.39587	9.51834	9.69326
8.5	9.39768	9.53383	9.69504
8.51667	9.39653	9.53964	9.69732
8.53333	9.39333	9.54049	9.70111
8.55	9.39431	9.53452	9.70637
8.56667	9.39547	9.52122	9.70428
8.58333	9.39548	9.51225	9.69466
8.6	9.39618	9.50594	9.68247
8.61667	9.39512	9.50366	9.68038
8.63333	9.39468	9.50517	9.69226
8.65	9.39624	9.5046	9.70127
8.66667	9.39638	9.50119	9.70593
8.68333	9.3951	9.49875	9.70778
8.7	9.39699	9.50172	9.70204
8.71667	9.39922	9.50643	9.70294
8.73333	9.39645	9.51379	9.71182
8.75	9.39532	9.51865	9.70947
8.76667	9.3964	9.5215	9.70274
8.78333	9.3962	9.5205	9.70565
8.8	9.39782	9.51113	9.71167
8.81667	9.39675	9.50208	9.71065
8.83333	9.3938	9.49285	9.70417
8.85	9.39537	9.48756	9.70448
8.86667	9.39917	9.48874	9.71285
8.88333	9.40101	9.48838	9.71738
8.9	9.40079	9.49335	9.72127
8.91667	9.39949	9.50594	9.72207
8.93333	9.39549	9.51147	9.71798
8.95	9.39461	9.51021	9.71389
8.96667	9.3988	9.51038	9.70953
8.98333	9.40088	9.51055	9.70627
9	9.40177	9.50875	9.70267
9.01667	9.40217	9.51505	9.69623
9.03333	9.39713	9.52229	9.69195
9.05	9.39526	9.51985	9.68715
9.06667	9.39835	9.51875	9.67805
9.08333	9.39749	9.52181	9.67825
9.1	9.39737	9.52434	9.69123
9.11667	9.39793	9.52826	9.6947
9.13333	9.39755	9.53619	9.68862
9.15	9.39796	9.54099	9.69148
9.16667	9.39961	9.54067	9.70307
9.18333	9.39959	9.54278	9.70733
9.2	9.39858	9.54216	9.70546
9.21667	9.3997	9.53515	9.70422
9.23333	9.39963	9.52512	9.69678
9.25	9.40017	9.5118	9.68866
9.26667	9.4016	9.50012	9.68249
9.28333	9.40183	9.49705	9.67373
9.3	9.40281	9.50103	9.67851
9.31667	9.40391	9.5045	9.68642
9.33333	9.401	9.505	9.68396
9.35	9.39863	9.5011	9.68251
9.36667	9.3994	9.49511	9.68242
9.38333	9.39831	9.49234	9.69137
9.4	9.39803	9.4955	9.70048
9.41667	9.39992	9.50369	9.701
9.43333	9.40112	9.51025	9.69915
9.45	9.40257	9.51351	9.70078
9.46667	9.40309	9.50777	9.70012
9.48333	9.40024	9.5011	9.69558
9.5	9.40126	9.49843	9.69953
9.51667	9.40454	9.48962	9.70379
9.53333	9.40446	9.4827	9.69925
9.55	9.40278	9.48497	9.69799
9.56667	9.40264	9.48765	9.70456
9.58333	9.40276	9.4867	9.71451
9.6	9.40049	9.48909	9.72053
9.61667	9.40045	9.49892	9.71893
9.63333	9.40419	9.50796	9.71371
9.65	9.40772	9.50861	9.70588
9.66667	9.40726	9.5097	9.69757
9.68333	9.40506	9.51281	9.69379
9.7	9.40405	9.51505	9.69117
9.71667	9.40421	9.5189	9.68813
9.73333	9.40649	9.52204	9.68568
9.75	9.40535	9.52015	9.68258
9.76667	9.40259	9.51758	9.68326
9.78333	9.40434	9.51697	9.68748
9.8	9.4072	9.51824	9.69389
9.81667	9.40826	9.52116	9.69982
9.83333	9.40835	9.52081	9.7002
9.85	9.40678	9.51447	9.70118
9.86667	9.40594	9.5075	9.70473
9.88333	9.4044	9.50078	9.70308
9.9	9.40248	9.49435	9.69538
9.91667	9.4048	9.49366	9.69012
9.93333	9.40914	9.49708	9.69483
9.95	9.40951	9.49501	9.69478
9.96667	9.40828	9.48968	9.69494
9.98333	9.40977	9.48621	9.70244
10	9.40732	9.48648	9.69511
10.0167	9.40327	9.49278	9.68235
10.0333	9.39978	9.49765	9.6746
10.05	9.36393	9.48315	9.66798
10.0667	9.2298	9.41549	9.66444
10.0833	8.9471	9.26766	9.66323
10.1	8.53768	9.04194	9.66311
10.1167	8.07385	8.76282	9.67038
10.1333	7.5936	8.45914	9.68836
10.15	7.11602	8.14695	9.69984
10.1667	6.66336	7.83148	9.69448
10.1833	6.24219	7.52337	9.68724
10.2	5.85723	7.2329	9.69022
10.2167	5.52066	6.96658	9.6951
10.2333	5.24081	6.73245	9.69534
10.25	5.01758	6.53511	9.6956
10.2667	4.84701	6.37023	9.69443
10.2833	4.72442	6.23233	9.69452
10.3	4.64344	6.11993	9.70065
10.3167	4.59638	6.03143	9.70911
10.3333	4.58024	5.96229	9.71448
10.35	4.59169	5.91366	9.71512
10.3667	4.62305	5.88784	9.70964
10.3833	4.67239	5.88017	9.70496
10.4	4.73848	5.88288	9.70261
10.4167	4.81271	5.89443	9.69887
10.4333	4.89272	5.91385	9.70165
10.45	4.97843	5.93763	9.7079
10.4667	5.06588	5.96527	9.70601
10.4833	5.15054	5.9943	9.69657
10.5	5.23117	6.02469	9.68942
10.5167	5.30499	6.0552	9.6818
10.5333	5.36966	6.08447	9.67938
10.55	5.42909	6.1123	9.68474
10.5667	5.48317	6.13661	9.68702
10.5833	5.52929	6.15106	9.68152
10.6	5.56381	6.15946	9.68188
10.6167	5.58723	6.16458	9.69029
10.6333	5.60672	6.16621	9.69423
10.65	5.62093	6.16976	9.69245
10.6667	5.62645	6.17078	9.68526
10.6833	5.62812	6.16676	9.68049
10.7	5.62618	6.15396	9.68505
10.7167	5.6172	6.13246	9.69088
10.7333	5.59938	6.11249	9.69212
10.75	5.57693	6.09841	9.70022
10.7667	5.55388	6.08221	9.70692
10.7833	5.52652	6.06039	9.70268
10.8	5.49903	6.04209	9.70001
10.8167	5.46887	6.02747	9.69824
10.8333	5.43071	6.01305	9.69654
10.85	5.39402	6.00029	9.69284
10.8667	5.35635	5.98814	9.68662
10.8833	5.31596	5.97297	9.67681
10.9	5.27589	5.95654	9.67065
10.9167	5.23434	5.9426	9.67353
10.9333	5.193	5.92945	9.66768
10.95	5.15062	5.91826	9.66211
10.9667	5.10532	5.91209	9.67372
10.9833	5.05963	5.90637	9.68813
11	5.0149	5.90011	9.69164
11.0167	4.97068	5.89657	9.68517
11.0333	4.92635	5.89102	9.67922
11.05	4.88251	5.88542	9.67919
11.0667	4.83898	5.8811	9.68333
11.0833	4.79642	5.87668	9.68012
11.1	4.75541	5.87712	9.67753
11.1167	4.71444	5.88119	9.68286
11.1333	4.67475	5.88062	9.68145
11.15	4.63424	5.87651	9.67514
11.1667	4.59844	5.87842	9.67152
11.1833	4.56434	5.88508	9.67358
11.2	4.53011	5.88757	9.67749
11.2167	4.49634	5.88709	9.68096
11.2333	4.46351	5.88896	9.68289
11.25	4.4352	5.89146	9.68745
11.2667	4.40772	5.89328	9.69202
11.2833	4.37937	5.89522	9.69446
11.3	4.35178	5.90511	9.69368
11.3167	4.33059	5.92142	9.69295
11.3333	4.31208	5.93385	9.69564
11.35	4.29437	5.94247	9.69416
11.3667	4.27885	5.95099	9.69053
11.3833	4.26405	5.96185	9.68681
11.4	4.2519	5.97707	9.67864
11.4167	4.24454	5.99071	9.67458
11.4333	4.2401	5.99765	9.68219
11.45	4.23698	6.0044	9.69565
11.4667	4.23631	6.00943	9.70524
11.4833	4.24027	6.01434	9.70102
11.5	4.249	6.02245	9.69667
11.5167	4.2608	6.03328	9.70473
11.5333	4.27882	6.04733	9.71929
11.55	4.30283	6.0619	9.72234
11.5667	4.32895	6.07553	9.71578
11.5833	4.36148	6.08726	9.71256
11.6	4.40273	6.09866	9.71075
11.6167	4.44986	6.11286	9.70669
11.6333	4.50376	6.12458	9.70494
11.65	4.56727	6.13863	9.70941
11.6667	4.63958	6.1567	9.71265
11.6833	4.72357	6.1716	9.71375
11.7	4.82269	6.18257	9.7049
11.7167	4.93107	6.19452	9.69271
11.7333	5.05256	6.21032	9.69069
11.75	5.18977	6.22602	9.69499
11.7667	5.33997	6.24261	9.69935
11.7833	5.5071	6.26053	9.70129
11.8	5.68746	6.27938	9.7033
11.8167	5.87381	6.29536	9.69842
11.8333	6.06881	6.30246	9.69179
11.85	6.276	6.29945	9.69239
11.8667	6.48648	6.3033	9.69109
11.8833	6.69525	6.31446	9.6867
11.9	6.90424	6.32572	9.67975
11.9167	7.10954	6.34436	9.68028
11.9333	7.31271	6.36417	9.68753
11.95	7.51609	6.38201	9.69271
11.9667	7.71777	6.40058	9.69359
11.9833	7.91438	6.41981	9.69431
12	8.10076	6.43909	9.69545
12.0167	8.27219	6.45682	9.69481
12.0333	8.42167	6.47238	9.68791
12.05	8.54692	6.48922	9.68262
12.0667	8.65293	6.50532	9.68881
12.0833	8.74245	6.52254	9.69551
12.1	8.82054	6.54093	9.6974
12.1167	8.88849	6.55989	9.69571
12.1333	8.94522	6.58282	9.69502
12.15	8.99444	6.60288	9.69754
12.1667	9.03729	6.62306	9.69391
12.1833	9.07458	6.6468	9.69026
12.2	9.10863	6.67214	9.69208
12.2167	9.13779	6.69678	9.69822
12.2333	9.16213	6.7155	9.70798
12.25	9.18357	6.73461	9.70933
12.2667	9.20261	6.75492	9.70923
12.2833	9.22165	6.7725	9.71371
12.3	9.23885	6.79172	9.717
12.3167	9.25225	6.81298	9.71656
12.3333	9.26321	6.83486	9.7122
12.35	9.27385	6.85088	9.70208
12.3667	9.28267	6.86262	9.69239
12.3833	9.2901	6.88379	9.68821
12.4	9.29483	6.9128	9.6859
12.4167	9.30135	6.93512	9.68398
12.4333	9.30952	6.96193	9.68582
12.45	9.31623	7.00027	9.69068
12.4667	9.32187	7.0359	9.69492
12.4833	9.32616	7.06772	9.69775
12.5	9.3303	7.09997	9.69975
12.5167	9.33235	7.12604	9.69798
12.5333	9.33633	7.14834	9.69331
12.55	9.33976	7.17535	9.6968
12.5667	9.34402	7.20531	9.70052
12.5833	9.34886	7.23578	9.69815
12.6	9.34982	7.26705	9.6953
12.6167	9.35045	7.30283	9.68269
12.6333	9.35279	7.34164	9.66363
12.65	9.35622	7.37839	9.65912
12.6667	9.35782	7.40908	9.67554
12.6833	9.35857	7.43784	9.69589
12.7	9.36135	7.47163	9.70225
12.7167	9.36318	7.50993	9.69956
12.7333	9.36234	7.55186	9.70077
12.75	9.36391	7.59536	9.71055
12.7667	9.36508	7.63798	9.71648
12.7833	9.3657	7.68329	9.71208
12.8	9.36598	7.72903	9.70362
12.8167	9.3695	7.77271	9.6972
12.8333	9.37401	7.81719	9.69861
12.85	9.37375	7.86052	9.6961
12.8667	9.37411	7.90258	9.69101
12.8833	9.37243	7.94596	9.69294
12.9	9.37246	7.98662	9.69802
12.9167	9.37468	8.02946	9.69809
12.9333	9.37476	8.07539	9.69773
12.95	9.37642	8.12216	9.7033
12.9667	9.37921	8.16727	9.7061
12.9833	9.37988	8.20751	9.70358
13	9.37766	8.25365	9.69871
13.0167	9.37757	8.30323	9.69234
13.0333	9.37909	8.34829	9.68373
13.05	9.37701	8.3909	9.67886
13.0667	9.37572	8.4319	9.68325
13.0833	9.37828	8.47139	9.69049
13.1	9.37938	8.50794	9.69061
13.1167	9.37965	8.54403	9.68503
13.1333	9.38218	8.58174	9.67999
13.15	9.3808	8.6231	9.68666
13.1667	9.37879	8.66501	9.69755
13.1833	9.38097	8.70361	9.70801
13.2	9.38144	8.74192	9.71866
13.2167	9.38142	8.78151	9.72609
13.2333	9.38144	8.81645	9.72887
13.25	9.38137	8.84091	9.72275
13.2667	9.38487	8.86321	9.71632
13.2833	9.38731	8.8905	9.71389
13.3	9.38679	8.91861	9.7153
13.3167	9.38624	8.9445	9.71977
13.3333	9.38534	8.96794	9.72508
13.35	9.38558	8.99352	9.7303
13.3667	9.38605	9.02213	9.7345
13.3833	9.38597	9.04928	9.73047
13.4	9.389	9.07521	9.7304
13.4167	9.38831	9.09854	9.74053
13.4333	9.38597	9.12724	9.74135
13.45	9.38874	9.15819	9.73175
13.4667	9.39234	9.18582	9.72666
13.4833	9.39134	9.21326	9.72296
13.5	9.3897	9.23881	9.71749
13.5167	9.38793	9.26152	9.71323
13.5333	9.3872	9.28211	9.70775
13.55	9.39003	9.3023	9.70464
13.5667	9.39185	9.32063	9.70252
13.5833	9.39336	9.33654	9.69945
13.6	9.39313	9.34864	9.69955
13.6167	9.39022	9.36217	9.70038
13.6333	9.38871	9.38484	9.69639
13.65	9.3912	9.40634	9.69696
13.6667	9.39269	9.41495	9.70636
13.6833	9.39118	9.41322	9.71423
13.7	9.39005	9.41036	9.72104
13.7167	9.39009	9.4131	9.72533
13.7333	9.38809	9.42066	9.72407
13.75	9.38903	9.42865	9.71772
13.7667	9.39233	9.44222	9.71582
13.7833	9.39155	9.456	9.71941
13.8	9.39279	9.46549	9.72315
13.8167	9.39364	9.47071	9.72662
13.8333	9.39234	9.47015	9.72577
13.85	9.39481	9.47079	9.72284
13.8667	9.39551	9.47404	9.71696
13.8833	9.39398	9.478	9.70302
13.9	9.39381	9.48112	9.69067
13.9167	9.39423	9.48582	9.69143
13.9333	9.39432	9.4918	9.70577
13.95	9.39506	9.49362	9.72487
13.9667	9.3976	9.49131	9.73527
13.9833	9.3964	9.49045	9.73649
14	9.39541	9.49116	9.73065
14.0167	9.39602	9.49528	9.70203
14.0333	9.39457	9.49535	9.66457
14.05	9.39483	9.48627	9.64322
14.0667	9.39528	9.47827	9.63057
14.0833	9.39383	9.47318	9.62766
14.1	9.39247	9.47421	9.6303
14.1167	9.39237	9.48092	9.63518
14.1333	9.39225	9.48402	9.64187
14.15	9.39254	9.4862	9.65209
14.1667	9.39341	9.494	9.66333
14.1833	9.39418	9.50299	9.67095
14.2	9.39653	9.50783	9.67404
14.2167	9.39646	9.51009	9.67883
14.2333	9.39375	9.50658	9.68453
14.25	9.39337	9.50068	9.68584
14.2667	9.39516	9.50214	9.69531
14.2833	9.39711	9.51366	9.70567
14.3	9.39749	9.52325	9.71382
14.3167	9.39695	9.52194	9.7215
14.3333	9.39736	9.51819	9.72544
14.35	9.39912	9.51953	9.72881
14.3667	9.39868	9.51909	9.72218
14.3833	9.39724	9.51427	9.71351
14.4	9.39624	9.51182	9.71098
14.4167	9.39525	9.5106	9.71118
14.4333	9.39387	9.50595	9.71606
14.45	9.39342	9.50001	9.71677
14.4667	9.39463	9.49466	9.71317
14.4833	9.39739	9.49285	9.70857
14.5	9.39797	9.49656	9.69446
14.5167	9.39452	9.49889	9.68645
14.5333	9.39509	9.49723	9.69436
14.55	9.39847	9.49668	9.70167
14.5667	9.39838	9.49885	9.69764
14.5833	9.3957	9.49448	9.68984
14.6	9.39556	9.48855	9.68679
14.6167	9.39596	9.49224	9.68576
14.6333	9.39655	9.50473	9.69031
14.65	9.39772	9.5154	9.69421
14.6667	9.39886	9.52114	9.68943
14.6833	9.39937	9.52401	9.68718
14.7	9.39737	9.52145	9.69618
14.7167	9.39569	9.51927	9.70942
14.7333	9.39587	9.52247	9.71961
14.75	9.39767	9.52404	9.72886
14.7667	9.39846	9.52374	9.73883
14.7833	9.3973	9.52255	9.74283
14.8	9.39679	9.51795	9.74194
14.8167	9.39868	9.51413	9.74095
14.8333	9.39957	9.50549	9.73952
14.85	9.39746	9.49231	9.73783
14.8667	9.39588	9.48234	9.74
14.8833	9.3978	9.48131	9.74371
14.9	9.40189	9.48743	9.74414
14.9167	9.40284	9.4969	9.73813
14.9333	9.39945	9.5055	9.73064
14.95	9.39772	9.50876	9.72488
14.9667	9.39808	9.51091	9.71733
14.9833	9.39799	9.51595	9.71187
15	9.39895	9.52487	9.70483
15.0167	9.39912	9.53223	9.70133
15.0333	9.39932	9.53795	9.69869
15.05	9.38553	9.5379	9.68997
15.0667	9.30883	9.49488	9.68205
15.0833	9.11101	9.3919	9.67127
15.1	8.78254	9.24199	9.65775
15.1167	8.38066	9.06013	9.64595
15.1333	7.95599	8.86977	9.6487
15.15	7.53329	8.68381	9.66798
15.1667	7.13079	8.4905	9.68869
15.1833	6.74624	8.28925	9.70337
15.2	6.37417	8.091	9.71167
15.2167	6.02109	7.89796	9.71211
15.2333	5.69727	7.71579	9.71172
15.25	5.4132	7.53996	9.71578
15.2667	5.17907	7.3759	9.71799
15.2833	4.99487	7.22761	9.71321
15.3	4.85302	7.0929	9.70686
15.3167	4.7495	6.97289	9.70237
15.3333	4.68319	6.86572	9.70093
15.35	4.6461	6.76945	9.70251
15.3667	4.62937	6.68411	9.70739
15.3833	4.63226	6.609	9.7151
15.4	4.65335	6.54246	9.71462
15.4167	4.68828	6.48789	9.71389
15.4333	4.73512	6.44442	9.71438
15.45	4.79274	6.405	9.71412
15.4667	4.85226	6.37117	9.71967
15.4833	4.90882	6.34954	9.72024
15.5	4.96397	6.33514	9.71434
15.5167	5.0135	6.32429	9.70981
15.5333	5.05467	6.31483	9.70516
15.55	5.08679	6.30413	9.7059
15.5667	5.10779	6.29131	9.71408
15.5833	5.11952	6.27889	9.71893
15.6	5.12231	6.26835	9.71813
15.6167	5.11227	6.26134	9.7189
15.6333	5.0915	6.26002	9.72301
15.65	5.06674	6.2537	9.72857
15.6667	5.03555	6.24322	9.73315
15.6833	4.99712	6.23334	9.73257
15.7	4.95323	6.22548	9.72354
15.7167	4.90826	6.22011	9.71745
15.7333	4.86008	6.21381	9.7206
15.75	4.80657	6.20886	9.7241
15.7667	4.75239	6.20382	9.71826
15.7833	4.69963	6.19584	9.71031
15.8	4.64679	6.18646	9.70859
15.8167	4.59297	6.18056	9.70562
15.8333	4.543	6.17741	9.71045
15.85	4.49546	6.17298	9.72208
15.8667	4.44517	6.1663	9.72426
15.8833	4.39688	6.15894	9.71313
15.9	4.35406	6.15306	9.69962
15.9167	4.31253	6.15119	9.69386
15.9333	4.27171	6.15001	9.6997
15.95	4.23284	6.14778	9.71172
15.9667	4.1973	6.14954	9.71294
15.9833	4.16267	6.15777	9.70423
16	4.12871	6.16276	9.697
16.0167	4.09809	6.15942	9.69346
16.0333	4.07083	6.15893	9.68472
16.05	4.0481	6.16578	9.67273
16.0667	4.02589	6.17284	9.66675
16.0833	4.00395	6.17894	9.66334
16.1	3.98701	6.1819	9.66187
16.1167	3.97143	6.1844	9.66154
16.1333	3.95468	6.19176	9.66138
16.15	3.93989	6.19916	9.65957
16.1667	3.93041	6.20605	9.66349
16.1833	3.9233	6.21306	9.66985
16.2	3.91839	6.22189	9.66681
16.2167	3.91654	6.233	9.63293
16.2333	3.91566	6.24328	9.57439
16.25	3.91511	6.25306	9.53508
16.2667	3.91742	6.26202	9.52226
16.2833	3.92345	6.26524	9.53518
16.3	3.93228	6.26451	9.56386
16.3167	3.94477	6.26648	9.59049
16.3333	3.95785	6.27377	9.61638
16.35	3.97214	6.27961	9.63473
16.3667	3.99111	6.28411	9.64609
16.3833	4.01358	6.29665	9.65594
16.4	4.04082	6.30867	9.66375
16.4167	4.07082	6.31603	9.66637
16.4333	4.10296	6.3262	9.66796
16.45	4.14103	6.33722	9.67055
16.4667	4.183	6.35057	9.67103
16.4833	4.22941	6.37547	9.67255
16.5	4.28148	6.40677	9.67543
16.5167	4.33765	6.42652	9.67527
16.5333	4.40074	6.43611	9.67653
16.55	4.47095	6.44095	9.6783
16.5667	4.54805	6.44627	9.67626
16.5833	4.63472	6.45511	9.67695
16.6	4.72976	6.4627	9.67523
16.6167	4.83269	6.47037	9.67497
16.6333	4.94523	6.48748	9.67862
16.65	5.07069	6.5076	9.68013
16.6667	5.20725	6.51769	9.68295
16.6833	5.353	6.52199	9.68272
16.7	5.51413	6.5253	9.68334
16.7167	5.68639	6.53082	9.68833
16.7333	5.8624	6.53797	9.68994
16.75	6.04813	6.54177	9.69107
16.7667	6.24276	6.54367	9.69119
16.7833	6.44033	6.54778	9.69627
16.8	6.63847	6.55307	9.71049
16.8167	6.83414	6.56472	9.72083
16.8333	7.02617	6.57767	9.72264
16.85	7.21536	6.58793	9.72179
16.8667	7.39893	6.60036	9.72124
16.8833	7.57671	6.61007	9.71736
16.9	7.74995	6.61831	9.70798
16.9167	7.91861	6.62585	9.70416
16.9333	8.0819	6.63186	9.69862
16.95	8.23716	6.6409	9.69601
16.9667	8.38123	6.65159	9.69969
16.9833	8.5104	6.66555	9.69779
17	8.62311	6.68416	9.69648
17.0167	8.71973	6.70171	9.69745
17.0333	8.80166	6.71089	9.69638
17.05	8.87242	6.71965	9.69235
17.0667	8.93368	6.7325	9.68231
17.0833	8.9865	6.73373	9.67219
17.1	9.03061	6.73168	9.67951
17.1167	9.06932	6.73551	9.69737
17.1333	9.1071	6.74339	9.70745
17.15	9.13891	6.76015	9.70926
17.1667	9.16359	6.78027	9.70596
17.1833	9.18636	6.80257	9.70136
17.2	9.20844	6.82228	9.70029
17.2167	9.22704	6.8356	9.69718
17.2333	9.2413	6.85047	9.69274
17.25	9.25539	6.86015	9.69019
17.2667	9.26762	6.86156	9.6874
17.2833	9.27674	6.8642	9.68814
17.3	9.28698	6.86591	9.69533
17.3167	9.2972	6.87291	9.70286
17.3333	9.30434	6.89077	9.70696
17.35	9.31033	6.91142	9.70881
17.3667	9.31822	6.92713	9.70371
17.3833	9.32478	6.93613	9.70109
17.4	9.32992	6.94512	9.7049
17.4167	9.33535	6.96404	9.70065
17.4333	9.34176	6.99133	9.69316
17.45	9.34816	7.01372	9.69113
17.4667	9.34946	7.03335	9.6919
17.4833	9.34811	7.05365	9.69826
17.5	9.35238	7.0728	9.70452
17.5167	9.35786	7.08941	9.70574
17.5333	9.35975	7.10263	9.70492
17.55	9.36085	7.11102	9.7005
17.5667	9.36311	7.12096	9.6908
17.5833	9.36356	7.13966	9.67771
17.6	9.3638	7.15603	9.6779
17.6167	9.36628	7.16407	9.68503
17.6333	9.36886	7.16376	9.68767
17.65	9.37012	7.16117	9.68882
17.6667	9.37144	7.16659	9.68653
17.6833	9.37259	7.18274	9.68979
17.7	9.37598	7.19966	9.69672
17.7167	9.3818	7.21681	9.69745
17.7333	9.38215	7.24103	9.69386
17.75	9.37945	7.26722	9.69089
17.7667	9.37824	7.29133	9.68665
17.7833	9.37874	7.30493	9.6809
17.8	9.38129	7.30918	9.67549
17.8167	9.38215	7.31699	9.66996
17.8333	9.38168	7.33415	9.67067
17.85	9.38122	7.35844	9.68041
17.8667	9.38213	7.3826	9.68489
17.8833	9.38356	7.40479	9.68265
17.9	9.38387	7.42993	9.68431
17.9167	9.38539	7.45742	9.69413
17.9333	9.386	7.48036	9.70467
17.95	9.38569	7.50011	9.7081
17.9667	9.38768	7.52284	9.70153
17.9833	9.38885	7.54711	9.68698
18	9.38952	7.57781	9.67568
18.0167	9.39351	7.60449	9.66941
18.0333	9.3945	7.61927	9.66911
18.05	9.38999	7.63637	9.68171
18.0667	9.38683	7.66116	9.70082
18.0833	9.38778	7.69207	9.71344
18.1	9.39248	7.72419	9.72062
18.1167	9.39523	7.75353	9.72067
18.1333	9.3933	7.77999	9.70792
18.15	9.39399	7.80428	9.70151
18.1667	9.39495	7.82843	9.71499
18.1833	9.39258	7.85164	9.72838
18.2	9.3923	7.87818	9.73314
18.2167	9.39465	7.9083	9.73515
18.2333	9.39837	7.94185	9.7369
18.25	9.39957	7.98111	9.73585
18.2667	9.39761	8.0205	9.73603
18.2833	9.39532	8.05969	9.73557
18.3	9.3943	8.09937	9.72855
18.3167	9.39507	8.13516	9.71588
18.3333	9.39703	8.16697	9.70225
18.35	9.39808	8.19728	9.69188
18.3667	9.39545	8.22837	9.68369
18.3833	9.3962	8.2625	9.67978
18.4	9.3999	8.2998	9.682
18.4167	9.40063	8.34281	9.68587
18.4333	9.39895	8.38849	9.68446
18.45	9.3984	8.4312	9.67873
18.4667	9.40034	8.46914	9.67399
18.4833	9.40116	8.50495	9.67278
18.5	9.40128	8.53904	9.67324
18.5167	9.40201	8.56879	9.67801
18.5333	9.40201	8.5988	9.68833
18.55	9.40274	8.63133	9.70078
18.5667	9.40138	8.65834	9.70759
18.5833	9.40005	8.68333	9.70522
18.6	9.40285	8.71247	9.7011
18.6167	9.40328	8.74646	9.6984
18.6333	9.40314	8.78255	9.69812
18.65	9.40423	8.815	9.70038
18.6667	9.40311	8.84421	9.70439
18.6833	9.40183	8.86978	9.70696
18.7	9.40007	8.89447	9.70023
18.7167	9.4011	8.92442	9.68214
18.7333	9.40278	8.95755	9.67837
18.75	9.40407	8.98449	9.69951
18.7667	9.40596	9.00472	9.71361
18.7833	9.40507	9.01984	9.71057
18.8	9.40314	9.02861	9.70046
18.8167	9.40399	9.03236	9.6936
18.8333	9.40376	9.0394	9.69206
18.85	9.40145	9.05103	9.69683
18.8667	9.40087	9.06632	9.69804
18.8833	9.40111	9.08812	9.69353
18.9	9.40269	9.11185	9.69822
18.9167	9.40543	9.13274	9.70407
18.9333	9.40699	9.15204	9.70592
18.95	9.40652	9.17378	9.70026
18.9667	9.40612	9.19172	9.69011
18.9833	9.40466	9.20349	9.68724
19	9.40208	9.21462	9.69054
19.0167	9.4005	9.22641	9.69508
19.0333	9.40275	9.23561	9.7041
19.05	9.40449	9.2464	9.71059
19.0667	9.40602	9.26376	9.71573
19.0833	9.4074	9.27983	9.72155
19.1	9.40802	9.29385	9.71932
19.1167	9.40792	9.31492	9.71281
19.1333	9.40756	9.33717	9.70494
19.15	9.407	9.35549	9.69832
19.1667	9.40384	9.36786	9.69478
19.1833	9.40642	9.37471	9.69365
19.2	9.40803	9.38403	9.6922
19.2167	9.40837	9.3929	9.69241
19.2333	9.41125	9.40357	9.69147
19.25	9.41055	9.41941	9.68999
19.2667	9.4074	9.4328	9.69125
19.2833	9.4044	9.436	9.69418
19.3	9.40491	9.43386	9.69955
19.3167	9.40713	9.43527	9.7058
19.3333	9.40865	9.43997	9.70697
19.35	9.40817	9.44582	9.69734
19.3667	9.40662	9.45486	9.67715
19.3833	9.40854	9.47089	9.65384
19.4	9.41023	9.48461	9.64009
19.4167	9.41065	9.48375	9.64051
19.4333	9.4134	9.47903	9.65212
19.45	9.41454	9.48114	9.66739
19.4667	9.4147	9.48544	9.6813
19.4833	9.41437	9.49039	9.68808
19.5	9.41365	9.49474	9.69251
19.5167	9.41027	9.49813	9.69894
19.5333	9.40837	9.50253	9.69906
19.55	9.40916	9.50819	9.69999
19.5667	9.40881	9.5144	9.70722
19.5833	9.40987	9.51912	9.71611
19.6	9.41097	9.52131	9.72196
19.6167	9.4116	9.51949	9.72019
19.6333	9.41129	9.51315	9.71635
19.65	9.41024	9.50616	9.71302
19.6667	9.41291	9.4996	9.70789
19.6833	9.4133	9.49684	9.69569
19.7	9.40928	9.4988	9.68767
19.7167	9.40599	9.49897	9.69338
19.7333	9.40472	9.49654	9.70275
19.75	9.40819	9.49775	9.70817
19.7667	9.4102	9.50057	9.7091
19.7833	9.4113	9.50144	9.71134
19.8	9.4136	9.50399	9.71033
19.8167	9.41234	9.51079	9.70548
19.8333	9.40963	9.51861	9.70274
19.85	9.41108	9.52374	9.70242
19.8667	9.41391	9.52971	9.70358
19.8833	9.41233	9.53193	9.70147
19.9	9.41023	9.52828	9.6974
19.9167	9.40839	9.5193	9.69729
19.9333	9.40821	9.50667	9.69497
19.95	9.41085	9.49897	9.69142
19.9667	9.40957	9.49516	9.69343
19.9833	9.4094	9.49433	9.69994
20	9.41194	9.4939	9.70202
20.0167	9.41236	9.4894	9.69127
20.0333	9.4131	9.4865	9.68474
20.05	9.40625	9.48168	9.6779
20.0667	9.3527	9.46049	9.66662
20.0833	9.19742	9.40998	9.66651
20.1	8.91336	9.31914	9.66855
20.1167	8.5418	9.18719	9.67285
20.1333	8.14341	9.03244	9.67651
20.15	7.74542	8.88204	9.68149
20.1667	7.35866	8.73289	9.69203
20.1833	6.98431	8.57282	9.70166
20.2	6.61768	8.40774	9.71481
20.2167	6.26191	8.24548	9.72329
20.2333	5.92973	8.09086	9.71592
20.25	5.63019	7.94377	9.70299
20.2667	5.37384	7.80607	9.6953
20.2833	5.16028	7.67553	9.68535
20.3	4.98486	7.55073	9.67642
20.3167	4.84786	7.42758	9.67693
20.3333	4.74672	7.31157	9.67891
20.35	4.67778	7.20995	9.68187
20.3667	4.63088	7.11548	9.67897
20.3833	4.6044	7.02843	9.67232
20.4	4.59889	6.95011	9.68011
20.4167	4.60675	6.87949	9.70366
20.4333	4.62459	6.81652	9.71848
20.45	4.65152	6.7577	9.7206
20.4667	4.68574	6.70711	9.71966
20.4833	4.72394	6.6673	9.70949
20.5	4.76051	6.63052	9.69625
20.5167	4.79187	6.59369	9.6884
20.5333	4.81789	6.55715	9.68496
20.55	4.84248	6.52474	9.6836
20.5667	4.85999	6.49754	9.68473
20.5833	4.86798	6.47079	9.69043
20.6	4.87202	6.44751	9.6963
20.6167	4.87034	6.43225	9.69817
20.6333	4.86192	6.41856	9.70473
20.65	4.84872	6.40401	9.71446
20.6667	4.83053	6.39829	9.71941
20.6833	4.80742	6.39536	9.72062
20.7	4.78404	6.38705	9.71885
20.7167	4.76529	6.37853	9.70951
20.7333	4.74446	6.37174	9.69721
20.75	4.71977	6.36956	9.68843
20.7667	4.69881	6.3705	9.68688
20.7833	4.68534	6.37	9.68771
20.8	4.67709	6.36911	9.68714
20.8167	4.6679	6.36917	9.6863
20.8333	4.66291	6.36765	9.68391
20.85	4.66675	6.36776	9.68471
20.8667	4.67612	6.37053	9.68365
20.8833	4.68817	6.37704	9.67609
20.9	4.70669	6.38883	9.67998
20.9167	4.73196	6.39807	9.69176
20.9333	4.76299	6.40852	9.696
20.95	4.80195	6.41783	9.69232
20.9667	4.84692	6.42712	9.6842
20.9833	4.89785	6.43651	9.68869
21	4.9555	6.43583	9.70312
21.0167	5.01943	6.43257	9.70807
21.0333	5.09219	6.43531	9.70775
21.05	5.17184	6.44487	9.70903
21.0667	5.25855	6.45918	9.70469
21.0833	5.3538	6.47523	9.69343
21.1	5.4581	6.48415	9.6937
21.1167	5.57313	6.48824	9.70091
21.1333	5.69569	6.49586	9.70208
21.15	5.82589	6.50589	9.70668
21.1667	5.9633	6.519	9.70975
21.1833	6.1089	6.532	9.71062
21.2	6.26304	6.54281	9.71204
21.2167	6.42117	6.55163	9.71023
21.2333	6.58338	6.55607	9.70405
21.25	6.74839	6.56143	9.69843
21.2667	6.91569	6.57218	9.69861
21.2833	7.08434	6.58354	9.70372
21.3	7.25286	6.59558	9.70798
21.3167	7.41851	6.60807	9.70295
21.3333	7.57718	6.61938	9.6979
21.35	7.73071	6.63034	9.69626
21.3667	7.87577	6.6456	9.69007
21.3833	8.01282	6.66554	9.68777
21.4	8.14423	6.68124	9.69207
21.4167	8.26555	6.69876	9.69855
21.4333	8.38062	6.71813	9.70778
21.45	8.48894	6.72961	9.71574
21.4667	8.58608	6.7425	9.7132
21.4833	8.67579	6.76212	9.70868
21.5	8.7578	6.78096	9.71153
21.5167	8.83013	6.79436	9.71335
21.5333	8.89576	6.80716	9.71299
21.55	8.95629	6.81916	9.71221
21.5667	9.01228	6.82494	9.713
21.5833	9.06245	6.83014	9.70871
21.6	9.10512	6.83805	9.69434
21.6167	9.1451	6.85284	9.68177
21.6333	9.18397	6.88419	9.67713
21.65	9.21512	6.92048	9.67575
21.6667	9.24546	6.94405	9.6788
21.6833	9.27724	6.96056	9.68506
21.7	9.30417	6.97689	9.68928
21.7167	9.327	6.99217	9.69602
21.7333	9.34475	7.0077	9.69997
21.75	9.36087	7.02093	9.69761
21.7667	9.37857	7.03132	9.69518
21.7833	9.39537	7.04507	9.69137
21.8	9.40806	7.05979	9.68442
21.8167	9.4183	7.07166	9.68764
21.8333	9.42864	7.08343	9.69807
21.85	9.43872	7.0958	9.70461
21.8667	9.44761	7.1092	9.70484
21.8833	9.45914	7.12165	9.69985
21.9	9.47186	7.12918	9.69871
21.9167	9.48043	7.13686	9.70196
21.9333	9.48619	7.14467	9.70335
21.95	9.49099	7.1559	9.69993
21.9667	9.49748	7.17314	9.69292
21.9833	9.50414	7.19035	9.6883
22	9.50832	7.20842	9.68843
22.0167	9.51297	7.22971	9.6919
22.0333	9.5174	7.25333	9.69003
22.05	9.52204	7.27441	9.68041
22.0667	9.52825	7.29327	9.68376
22.0833	9.53023	7.30959	9.69785
22.1	9.53069	7.32273	9.70898
22.1167	9.53361	7.33591	9.71774
22.1333	9.53649	7.34823	9.72204
22.15	9.53987	7.36017	9.72318
22.1667	9.54249	7.38217	9.72238
22.1833	9.54575	7.40905	9.71249
22.2	9.55086	7.42793	9.70079
22.2167	9.55547	7.44217	9.69752
22.2333	9.55925	7.45531	9.69899
22.25	9.56235	7.47359	9.69993
22.2667	9.56209	7.49284	9.69829
22.2833	9.56152	7.50978	9.70091
22.3	9.56303	7.52878	9.70174
22.3167	9.56404	7.54095	9.69794
22.3333	9.56588	7.55122	9.69959
22.35	9.56885	7.5689	9.70539
22.3667	9.57116	7.59029	9.70798
22.3833	9.57435	7.60997	9.70505
22.4	9.57542	7.62743	9.69941
22.4167	9.57374	7.64196	9.69459
22.4333	9.57262	7.65931	9.69305
22.45	9.57278	7.68148	9.69672
22.4667	9.57638	7.70079	9.7047
22.4833	9.58097	7.71365	9.70909
22.5	9.58307	7.72583	9.70739
22.5167	9.58397	7.73163	9.70414
22.5333	9.58609	7.7325	9.70205
22.55	9.58412	7.74663	9.69713
22.5667	9.58031	7.76887	9.69206
22.5833	9.5822	7.79065	9.68681
22.6	9.58479	7.80967	9.67808
22.6167	9.58907	7.82667	9.67753
22.6333	9.59318	7.84197	9.68021
22.65	9.59691	7.85926	9.67584
22.6667	9.60145	7.87673	9.67949
22.6833	9.59906	7.89566	9.69409
22.7	9.59702	7.91917	9.7053
22.7167	9.59771	7.94118	9.71049
22.7333	9.59961	7.95637	9.70979
22.75	9.60302	7.97177	9.70577
22.7667	9.60421	7.99731	9.70468
22.7833	9.60283	8.02521	9.70597
22.8	9.60169	8.04569	9.70345
22.8167	9.60304	8.06032	9.69874
22.8333	9.60388	8.07412	9.69963
22.85	9.60401	8.09314	9.70518
22.8667	9.60335	8.11583	9.71024
22.8833	9.6048	8.13485	9.71363
22.9	9.60725	8.15251	9.72093
22.9167	9.60914	8.17443	9.72589
22.9333	9.61228	8.19489	9.71738
22.95	9.61284	8.2144	9.70715
22.9667	9.61254	8.23798	9.70209
22.9833	9.61257	8.25859	9.69317
23	9.61306	8.2778	9.68526
23.0167	9.61226	8.29968	9.68593
23.0333	9.61281	8.32259	9.68682
23.05	9.61573	8.34432	9.68794
23.0667	9.61505	8.365	9.68882
23.0833	9.61609	8.37485	9.68461
23.1	9.61888	8.3794	9.68183
23.1167	9.61965	8.39055	9.68624
23.1333	9.61909	8.40648	9.68926
23.15	9.61768	8.4272	9.68959
23.1667	9.61677	8.45243	9.69219
23.1833	9.61938	8.47939	9.69376
23.2	9.62206	8.5011	9.69741
23.2167	9.62228	8.51449	9.69563
23.2333	9.62298	8.52176	9.69133
23.25	9.62307	8.53521	9.6897
23.2667	9.62258	8.55683	9.69219
23.2833	9.6227	8.5814	9.69419
23.3	9.62527	8.60357	9.69568
23.3167	9.62749	8.62643	9.69736
23.3333	9.62835	8.65063	9.6934
23.35	9.63023	8.66921	9.68954
23.3667	9.63101	8.68429	9.68864
23.3833	9.63055	8.70598	9.69355
23.4	9.6318	8.73308	9.69754
23.4167	9.63363	8.75837	9.69859
23.4333	9.63409	8.78064	9.70042
23.45	9.63192	8.80239	9.70378
23.4667	9.63253	8.82445	9.70534
23.4833	9.63473	8.83972	9.70489
23.5	9.63322	8.85141	9.70196
23.5167	9.63248	8.86698	9.69989
23.5333	9.63217	8.88215	9.70691
23.55	9.62948	8.89733	9.71032
23.5667	9.62976	8.91621	9.71049
23.5833	9.63253	8.93015	9.71363
23.6	9.63208	8.93972	9.70768
23.6167	9.63302	8.94505	9.69592
23.6333	9.63402	8.95359	9.69302
23.65	9.63479	8.97133	9.69998
23.6667	9.63572	8.99216	9.70519
23.6833	9.63433	9.0142	9.70256
23.7	9.63334	9.03525	9.69603
23.7167	9.63459	9.05242	9.69614
23.7333	9.63739	9.06593	9.70259
23.75	9.64015	9.07157	9.70885
23.7667	9.64016	9.07701	9.70867
23.7833	9.64021	9.0858	9.70286
23.8	9.64313	9.09487	9.70023
23.8167	9.64465	9.11341	9.69862
23.8333	9.64485	9.13453	9.69745
23.85	9.64074	9.15624	9.69766
23.8667	9.63862	9.17922	9.70023
23.8833	9.64123	9.19992	9.7034
23.9	9.64126	9.21979	9.69943
23.9167	9.64256	9.23278	9.69214
23.9333	9.6455	9.24282	9.6889
23.95	9.64719	9.25285	9.68724
23.9667	9.64693	9.2603	9.69086
23.9833	9.64621	9.26446	9.69935
24	9.64713	9.26745	9.70764
24.0167	9.64586	9.27148	9.71166
24.0333	9.64438	9.27419	9.70653
24.05	9.64729	9.2774	9.69952
24.0667	9.6504	9.2839	9.69598
24.0833	9.65303	9.29578	9.69247
24.1	9.65155	9.30838	9.6931
24.1167	9.649	9.31293	9.69475
24.1333	9.65232	9.31689	9.69671
24.15	9.65352	9.32756	9.70255
24.1667	9.65387	9.33355	9.7058
24.1833	9.65448	9.33718	9.70812
24.2	9.6533	9.34249	9.70086
24.2167	9.65568	9.34676	9.68251
24.2333	9.6566	9.35585	9.67776
24.25	9.65365	9.36931	9.69147
24.2667	9.65171	9.37711	9.70516
24.2833	9.65289	9.38154	9.71175
24.3	9.65717	9.387	9.71154
24.3167	9.65906	9.39445	9.70941
24.3333	9.65765	9.40959	9.70238
24.35	9.65641	9.42952	9.6929
24.3667	9.65765	9.44346	9.6912
24.3833	9.65922	9.44965	9.69908
24.4	9.65834	9.45236	9.70939
24.4167	9.65744	9.45385	9.7113
24.4333	9.65887	9.46996	9.70688
24.45	9.66035	9.48974	9.70447
24.4667	9.66232	9.4947	9.70149
24.4833	9.66476	9.49347	9.69872
24.5	9.66491	9.49443	9.70094
24.5167	9.6642	9.50157	9.70208
24.5333	9.66521	9.50887	9.70309
24.55	9.66733	9.51427	9.70459
24.5667	9.66615	9.51775	9.70626
24.5833	9.66448	9.52019	9.71162
24.6	9.66701	9.5209	9.71271
24.6167	9.66767	9.5221	9.70976
24.6333	9.66616	9.53089	9.70371
24.65	9.66788	9.54399	9.69372
24.6667	9.66636	9.55276	9.68179
24.6833	9.66459	9.55642	9.66768
24.7	9.6646	9.55349	9.67389
24.7167	9.66596	9.54535	9.69398
24.7333	9.66722	9.54517	9.70528
24.75	9.66616	9.54955	9.7123
24.7667	9.66774	9.55288	9.71473
24.7833	9.67026	9.55854	9.70505
24.8	9.66912	9.56498	9.68991
24.8167	9.66762	9.57462	9.69011
24.8333	9.66972	9.58328	9.70144
24.85	9.67137	9.58802	9.7138
24.8667	9.67343	9.59209	9.71993
24.8833	9.67387	9.5967	9.71236
24.9	9.67056	9.60243	9.70065
24.9167	9.66912	9.60478	9.69936
24.9333	9.66998	9.59981	9.70231
24.95	9.67198	9.59031	9.7009
24.9667	9.67161	9.58222	9.70162
24.9833	9.66977	9.57614	9.70181
25	9.67182	9.56956	9.7043
25.0167	9.67402	9.56502	9.70604
25.0333	9.67606	9.5759	9.70139
25.05	9.67372	9.5889	9.69013
25.0667	9.6551	9.58253	9.66401
25.0833	9.62004	9.56678	9.64636
25.1	9.57643	9.55226	9.64355
25.1167	9.53177	9.53849	9.63997
25.1333	9.49178	9.52951	9.64605
25.15	9.45884	9.52472	9.65929
25.1667	9.42784	9.51737	9.66886
25.1833	9.39953	9.51172	9.66927
25.2	9.37648	9.50875	9.66321
25.2167	9.35585	9.49985	9.65808
25.2333	9.33956	9.48248	9.66106
25.25	9.32703	9.46577	9.67469
25.2667	9.31492	9.45755	9.68712
25.2833	9.30435	9.45392	9.68996
25.3	9.29569	9.45169	9.68555
25.3167	9.28735	9.45115	9.67505
25.3333	9.28235	9.45279	9.66931
25.35	9.2804	9.45975	9.67798
25.3667	9.27991	9.46812	9.69125
25.3833	9.2836	9.46932	9.69683
25.4	9.28849	9.46377	9.69949
25.4167	9.29393	9.45979	9.70458
25.4333	9.30198	9.45891	9.70312
25.45	9.30963	9.46428	9.69422
25.4667	9.31725	9.47281	9.68796
25.4833	9.32903	9.47483	9.6904
25.5	9.34179	9.47271	9.69798
25.5167	9.3545	9.47264	9.70548
25.5333	9.36907	9.47606	9.71025
25.55	9.38625	9.47845	9.70836
25.5667	9.40498	9.48331	9.70324
25.5833	9.42137	9.49179	9.70016
25.6	9.43767	9.50279	9.70038
25.6167	9.45351	9.51032	9.70121
25.6333	9.46977	9.50362	9.70625
25.65	9.48435	9.49078	9.71329
25.6667	9.50078	9.48034	9.71606
25.6833	9.51523	9.47626	9.71315
25.7	9.5242	9.48898	9.71259
25.7167	9.53533	9.50556	9.71516
25.7333	9.54602	9.51226	9.71201
25.75	9.55142	9.51283	9.70722
25.7667	9.55921	9.50708	9.70159
25.7833	9.57153	9.50295	9.69696
25.8	9.58026	9.50439	9.6933
25.8167	9.58631	9.50435	9.69536
25.8333	9.59185	9.50514	9.69121
25.85	9.59873	9.50815	9.68312
25.8667	9.60456	9.50504	9.68651
25.8833	9.60908	9.49975	9.69372
25.9	9.61148	9.5	9.69812
25.9167	9.61467	9.49944	9.69862
25.9333	9.61745	9.49581	9.69965
25.95	9.61996	9.49914	9.69995
25.9667	9.62608	9.50816	9.69854
25.9833	9.62949	9.51873	9.69698
26	9.62889	9.52718	9.69751
26.0167	9.63107	9.53559	9.6966
26.0333	9.63422	9.54488	9.6909
26.05	9.6344	9.54805	9.68661
26.0667	9.63617	9.54858	9.69034
26.0833	9.64012	9.548	9.69504
26.1	9.64208	9.54914	9.69404
26.1167	9.64436	9.55155	9.69162
26.1333	9.64697	9.55411	9.69116
26.15	9.64705	9.56305	9.69235
26.1667	9.64663	9.56903	9.69588
26.1833	9.64755	9.57188	9.69222
26.2	9.65126	9.57463	9.68094
26.2167	9.65671	9.57656	9.67798
26.2333	9.65836	9.58185	9.68182
26.25	9.65755	9.58441	9.68602
26.2667	9.66013	9.58301	9.69279
26.2833	9.66182	9.58281	9.69248
26.3	9.66122	9.58365	9.68946
26.3167	9.66251	9.58161	9.69168
26.3333	9.66515	9.57933	9.6945
26.35	9.66587	9.58181	9.69274
26.3667	9.66722	9.58809	9.68546
26.3833	9.66814	9.59322	9.67952
26.4	9.66787	9.59937	9.67979
26.4167	9.66815	9.60676	9.68654
26.4333	9.66951	9.61119	9.69179
26.45	9.66998	9.61675	9.70124
26.4667	9.67005	9.62556	9.70805
26.4833	9.67007	9.63273	9.70403
26.5	9.66919	9.6341	9.70581
26.5167	9.66911	9.63422	9.70969
26.5333	9.66995	9.63746	9.7081
26.55	9.67186	9.63962	9.70487
26.5667	9.67279	9.63923	9.70137
26.5833	9.66882	9.63956	9.69875
26.6	9.6674	9.64565	9.70182
26.6167	9.67013	9.65221	9.70515
26.6333	9.67038	9.65007	9.70329
26.65	9.67183	9.64276	9.70032
26.6667	9.67332	9.63518	9.70313
26.6833	9.67415	9.63284	9.70497
26.7	9.67603	9.63523	9.7016
26.7167	9.67674	9.63442	9.69924
26.7333	9.67318	9.63245	9.69543
26.75	9.67123	9.63078	9.69521
26.7667	9.67341	9.62415	9.69841
26.7833	9.676	9.61999	9.69932
26.8	9.67979	9.62685	9.70036
26.8167	9.68108	9.63771	9.70033
26.8333	9.68207	9.64264	9.69618
26.85	9.68334	9.64432	9.69576
26.8667	9.68174	9.64659	9.69986
26.8833	9.67928	9.65076	9.69675
26.9	9.67983	9.65373	9.67545
26.9167	9.68425	9.6568	9.66824
26.9333	9.6892	9.66311	9.68273
26.95	9.68835	9.66882	9.69357
26.9667	9.6844	9.67665	9.69861
26.9833	9.68359	9.68676	9.69704
27	9.68438	9.69267	9.69885
27.0167	9.68672	9.69304	9.70869
27.0333	9.6888	9.68881	9.71391
27.05	9.68743	9.68046	9.70923
27.0667	9.68525	9.67387	9.6954
27.0833	9.68512	9.67184	9.68423
27.1	9.68575	9.68257	9.68101
27.1167	9.68679	9.69584	9.67483
27.1333	9.68797	9.69845	9.67634
27.15	9.68978	9.70059	9.68876
27.1667	9.68891	9.70583	9.69711
27.1833	9.68694	9.70925	9.69613
27.2	9.6872	9.70572	9.68838
27.2167	9.68955	9.70352	9.68416
27.2333	9.69094	9.70045	9.68602
27.25	9.68958	9.69092	9.6788
27.2667	9.68859	9.68022	9.67838
27.2833	9.68979	9.66986	9.69388
27.3	9.68922	9.65715	9.70504
27.3167	9.68946	9.64908	9.71291
27.3333	9.6911	9.64456	9.7202
27.35	9.69045	9.64259	9.71751
27.3667	9.68997	9.65092	9.7132
27.3833	9.69084	9.65555	9.71376
27.4	9.69183	9.64596	9.71009
27.4167	9.69103	9.64015	9.69939
27.4333	9.69413	9.64694	9.69169
27.45	9.69615	9.65952	9.69778
27.4667	9.69547	9.66948	9.70196
27.4833	9.69605	9.67366	9.70132
27.5	9.69665	9.67262	9.70263
27.5167	9.69905	9.66885	9.7006
27.5333	9.69858	9.67139	9.70132
27.55	9.69867	9.67717	9.70136
27.5667	9.69759	9.67854	9.6997
27.5833	9.69511	9.67131	9.70094
27.6	9.6954	9.66962	9.70236
27.6167	9.69647	9.67889	9.70368
27.6333	9.70009	9.68284	9.70069
27.65	9.70226	9.68108	9.6956
27.6667	9.70069	9.68186	9.69413
27.6833	9.69713	9.68498	9.69379
27.7	9.6952	9.69	9.69275
27.7167	9.69585	9.69016	9.69564
27.7333	9.69803	9.68853	9.70634
27.75	9.70079	9.69071	9.71223
27.7667	9.70354	9.69604	9.70713
27.7833	9.70294	9.69892	9.70217
27.8	9.70011	9.69702	9.6992
27.8167	9.69786	9.69241	9.69271
27.8333	9.6962	9.68877	9.6899
27.85	9.70052	9.68407	9.68897
27.8667	9.70544	9.68259	9.67694
27.8833	9.7069	9.69238	9.66833
27.9	9.70687	9.70238	9.66659
27.9167	9.7072	9.70495	9.66794
27.9333	9.7065	9.69999	9.67613
27.95	9.70505	9.69599	9.68604
27.9667	9.70505	9.68955	9.68772
27.9833	9.70508	9.68113	9.68117
28	9.70639	9.67784	9.67727
28.0167	9.70697	9.68103	9.67841
28.0333	9.70645	9.68817	9.68494
28.05	9.70933	9.69683	9.6924
28.0667	9.71034	9.70783	9.69387
28.0833	9.70866	9.70602	9.69592
28.1	9.70758	9.69308	9.69647
28.1167	9.70806	9.68487	9.68296
28.1333	9.70994	9.68251	9.66971
28.15	9.71033	9.68631	9.66031
28.1667	9.7108	9.69264	9.6523
28.1833	9.71177	9.69454	9.65432
28.2	9.71221	9.69335	9.6648
28.2167	9.71196	9.69107	9.66873
28.2333	9.71346	9.68945	9.67164
28.25	9.71277	9.69078	9.68216
28.2667	9.71143	9.69337	9.68743
28.2833	9.71247	9.70025	9.68274
28.3	9.71101	9.70852	9.67339
28.3167	9.71255	9.71067	9.67279
28.3333	9.71417	9.71318	9.68064
28.35	9.71385	9.71937	9.69119
28.3667	9.71531	9.72431	9.69853
28.3833	9.71517	9.72812	9.69982
28.4	9.71522	9.72375	9.70085
28.4167	9.71409	9.71245	9.70504
28.4333	9.71222	9.70695	9.70548
28.45	9.71188	9.70482	9.70198
28.4667	9.71307	9.70448	9.7003
28.4833	9.71349	9.70567	9.69977
28.5	9.71423	9.70776	9.69291
28.5167	9.71384	9.71066	9.6866
28.5333	9.71188	9.70804	9.68809
28.55	9.7141	9.70734	9.68912
28.5667	9.71766	9.71192	9.6885
28.5833	9.71933	9.71754	9.68731
28.6	9.71971	9.72014	9.68782
28.6167	9.71808	9.72256	9.68465
28.6333	9.71653	9.72831	9.68092
28.65	9.7166	9.7267	9.68936
28.6667	9.71792	9.71817	9.7013
28.6833	9.71885	9.71201	9.70857
28.7	9.71771	9.70782	9.70924
28.7167	9.71742	9.7017	9.70529
28.7333	9.71796	9.69766	9.70691
28.75	9.71683	9.69271	9.7087
28.7667	9.71551	9.68166	9.70196
28.7833	9.71705	9.67657	9.69877
28.8	9.71745	9.68592	9.70525
28.8167	9.71595	9.69807	9.71441
28.8333	9.7152	9.7048	9.71499
28.85	9.71619	9.70981	9.71187
28.8667	9.72049	9.71354	9.71586
28.8833	9.72284	9.71146	9.71975
28.9	9.72448	9.71005	9.71695
28.9167	9.72411	9.71476	9.70455
28.9333	9.7214	9.72178	9.68774
28.95	9.72003	9.72958	9.67538
28.9667	9.7186	9.73035	9.67299
28.9833	9.71998	9.72376	9.6716
29	9.72258	9.71814	9.6717
29.0167	9.7217	9.7147	9.67806
29.0333	9.72105	9.71414	9.68709
29.05	9.72395	9.71668	9.69488
29.0667	9.72238	9.71913	9.69436
29.0833	9.72106	9.72217	9.68991
29.1	9.72219	9.72069	9.69186
29.1167	9.71811	9.71071	9.69163
29.1333	9.7163	9.70401	9.6917
29.15	9.71992	9.70448	9.69628
29.1667	9.72201	9.70797	9.69468
29.1833	9.72355	9.71325	9.69149
29.2	9.72582	9.71733	9.69008
29.2167	9.72521	9.71886	9.69296
29.2333	9.7252	9.71718	9.69909
29.25	9.72588	9.71198	9.70296
29.2667	9.72689	9.71069	9.69873
29.2833	9.72815	9.715	9.69704
29.3	9.72837	9.7187	9.70237
29.3167	9.728	9.72623	9.70756
29.3333	9.72676	9.73682	9.71296
29.35	9.72475	9.74099	9.71551
29.3667	9.72443	9.73701	9.70999
29.3833	9.72567	9.73191	9.7064
29.4	9.72793	9.72547	9.70423
29.4167	9.72859	9.71449	9.69771
29.4333	9.72482	9.70843	9.68665
29.45	9.72226	9.71324	9.67785
29.4667	9.72324	9.71752	9.68758
29.4833	9.72548	9.71527	9.70311
29.5	9.72734	9.70974	9.71481
29.5167	9.72706	9.70431	9.71846
29.5333	9.72705	9.70383	9.70836
29.55	9.72916	9.70668	9.70116
29.5667	9.72815	9.71834	9.69969
29.5833	9.72883	9.7318	9.69808
29.6	9.73094	9.73427	9.70101
29.6167	9.73027	9.73573	9.70475
29.6333	9.73238	9.73381	9.70919
29.65	9.73327	9.72421	9.70498
29.6667	9.73094	9.71889	9.70229
29.6833	9.72992	9.7166	9.70718
29.7	9.73048	9.71882	9.71005
29.7167	9.73127	9.72215	9.70618
29.7333	9.7282	9.71645	9.69044
29.75	9.72597	9.70699	9.68232
29.7667	9.72715	9.703	9.69097
29.7833	9.72869	9.70259	9.70036
29.8	9.72976	9.70588	9.69803
29.8167	9.73082	9.71086	9.6918
29.8333	9.73228	9.71107	9.68545
29.85	9.73115	9.71174	9.6846
29.8667	9.72993	9.71734	9.6883
29.8833	9.73038	9.72478	9.69125
29.9	9.72928	9.7293	9.69771
29.9167	9.73035	9.73427	9.70228
29.9333	9.73347	9.73766	9.70039
29.95	9.73592	9.73928	9.69892
29.9667	9.73737	9.74379	9.69725
29.9833	9.73489	9.74201	9.69511
30	9.73398	9.74034	9.69643
30.0167	9.7326	9.74478	9.69998
30.0333	9.73113	9.74542	9.6999
30.05	9.73165	9.74144	9.68794
30.0667	9.72041	9.72596	9.67178
30.0833	9.68428	9.6911	9.66472
30.1	9.63544	9.65103	9.66686
30.1167	9.59112	9.62006	9.67164
30.1333	9.54844	9.59212	9.6794
30.15	9.50885	9.56577	9.67913
30.1667	9.4742	9.54617	9.67546
30.1833	9.44431	9.52371	9.68364
30.2	9.41839	9.49501	9.69385
30.2167	9.39479	9.46985	9.70008
30.2333	9.37654	9.4519	9.70587
30.25	9.36209	9.44588	9.70744
30.2667	9.34698	9.45153	9.70768
30.2833	9.33348	9.46391	9.71189
30.3	9.32463	9.48001	9.71685
30.3167	9.31896	9.48672	9.71846
30.3333	9.31483	9.48286	9.71744
30.35	9.31552	9.47083	9.71613
30.3667	9.31916	9.45281	9.71801
30.3833	9.32339	9.43555	9.71656
30.4	9.33024	9.42296	9.70946
30.4167	9.33879	9.41738	9.70504
30.4333	9.34774	9.40903	9.70056
30.45	9.35925	9.40395	9.69789
30.4667	9.37146	9.40493	9.69809
30.4833	9.38604	9.41003	9.69453
30.5	9.40402	9.42105	9.68036
30.5167	9.42089	9.43258	9.66963
30.5333	9.43996	9.44324	9.67868
30.55	9.46032	9.45432	9.69659
30.5667	9.47811	9.46716	9.70633
30.5833	9.49368	9.47696	9.70817
30.6	9.50848	9.47885	9.7061
30.6167	9.52119	9.47474	9.70675
30.6333	9.53619	9.48183	9.71485
30.65	9.55238	9.50443	9.71569
30.6667	9.56889	9.52635	9.71274
30.6833	9.582	9.54296	9.70978
30.7	9.59154	9.55541	9.7019
30.7167	9.60091	9.56186	9.69671
30.7333	9.60971	9.56035	9.69684
30.75	9.61877	9.56132	9.7012
30.7667	9.62497	9.56974	9.69794
30.7833	9.63182	9.57969	9.69275
30.8	9.6396	9.59155	9.69421
30.8167	9.64568	9.60626	9.69587
30.8333	9.65265	9.6146	9.69973
30.85	9.65856	9.62084	9.70338
30.8667	9.66184	9.6378	9.70596
30.8833	9.66258	9.65274	9.70955
30.9	9.66399	9.65867	9.71054
30.9167	9.66792	9.66225	9.71166
30.9333	9.67171	9.66419	9.71558
30.95	9.67441	9.66432	9.71567
30.9667	9.6752	9.66672	9.71173
30.9833	9.67646	9.66638	9.70944
31	9.67975	9.66148	9.71082
31.0167	9.68157	9.66098	9.70799
31.0333	9.68178	9.66574	9.69887
31.05	9.68465	9.67265	9.69344
31.0667	9.68799	9.67804	9.69106
31.0833	9.6895	9.68469	9.6869
31.1	9.69169	9.69155	9.68556
31.1167	9.69281	9.69159	9.68359
31.1333	9.69199	9.68734	9.68392
31.15	9.69388	9.68201	9.68518
31.1667	9.69646	9.6719	9.68331
31.1833	9.69739	9.66298	9.68115
31.2	9.69889	9.66289	9.67638
31.2167	9.69987	9.67267	9.67659
31.2333	9.69965	9.68394	9.6834
31.25	9.69963	9.69051	9.68723
31.2667	9.69964	9.69385	9.69561
31.2833	9.7013	9.69321	9.70476
31.3	9.70277	9.69346	9.70349
31.3167	9.70165	9.69488	9.70026
31.3333	9.70184	9.69974	9.69894
31.35	9.70278	9.7075	9.69956
31.3667	9.70363	9.71087	9.69881
31.3833	9.70281	9.70954	9.70124
31.4	9.70089	9.70595	9.70376
31.4167	9.7017	9.70252	9.6992
31.4333	9.70251	9.70231	9.70059
31.45	9.70377	9.70081	9.70792
31.4667	9.70586	9.69112	9.70971
31.4833	9.70673	9.67751	9.70992
31.5	9.70528	9.6659	9.7108
31.5167	9.70431	9.66063	9.71096
31.5333	9.70379	9.66776	9.70774
31.55	9.70346	9.67878	9.70276
31.5667	9.70639	9.68366	9.70412
31.5833	9.7089	9.68862	9.70829
31.6	9.70992	9.69177	9.70902
31.6167	9.71161	9.69664	9.70144
31.6333	9.7083	9.70214	9.69691
31.65	9.70729	9.70331	9.69544
31.6667	9.71215	9.7061	9.68868
31.6833	9.71137	9.70716	9.68427
31.7	9.70998	9.70851	9.68526
31.7167	9.71401	9.71257	9.68359
31.7333	9.71342	9.71946	9.67781
31.75	9.7097	9.73061	9.67752
31.7667	9.71095	9.73158	9.68159
31.7833	9.71307	9.71243	9.68107
31.8	9.71376	9.69459	9.67986
31.8167	9.71504	9.69065	9.6837
31.8333	9.71559	9.69262	9.68315
31.85	9.71412	9.69763	9.68206
31.8667	9.71326	9.69986	9.68675
31.8833	9.71338	9.69496	9.69111
31.9	9.71454	9.69268	9.69228
31.9167	9.71451	9.69657	9.69116
31.9333	9.71618	9.70293	9.68798
31.95	9.71647	9.71096	9.68634
31.9667	9.71493	9.71947	9.68739
31.9833	9.71542	9.72781	9.69173
32	9.71475	9.73196	9.69589
32.0167	9.71638	9.72691	9.69688
32.0333	9.7191	9.71958	9.69766
32.05	9.72109	9.71614	9.69782
32.0667	9.72227	9.7091	9.70071
32.0833	9.72126	9.69797	9.70471
32.1	9.72009	9.69594	9.70385
32.1167	9.72023	9.702	9.70399
32.1333	9.71987	9.70705	9.70492
32.15	9.72011	9.7142	9.70256
32.1667	9.72187	9.71914	9.70006
32.1833	9.72217	9.72384	9.69937
32.2	9.7233	9.7274	9.69413
32.2167	9.72354	9.72543	9.683
32.2333	9.72179	9.72538	9.67313
32.25	9.72236	9.72527	9.66845
32.2667	9.7224	9.71964	9.67418
32.2833	9.7236	9.71248	9.68742
32.3	9.72699	9.71084	9.69799
32.3167	9.72935	9.7095	9.70453
32.3333	9.72879	9.70846	9.70833
32.35	9.72577	9.71487	9.7042
32.3667	9.72723	9.72491	9.70022
32.3833	9.72946	9.733	9.70358
32.4	9.72762	9.7365	9.70709
32.4167	9.72783	9.73928	9.70819
32.4333	9.72944	9.73889	9.70854
32.45	9.72742	9.73765	9.7103
32.4667	9.72656	9.73964	9.71193
32.4833	9.72889	9.74009	9.70918
32.5	9.72953	9.74201	9.70404
32.5167	9.73022	9.74464	9.69865
32.5333	9.72927	9.74794	9.69869
32.55	9.72767	9.74987	9.70658
32.5667	9.72943	9.74905	9.70987
32.5833	9.73041	9.74912	9.70535
32.6	9.73148	9.74757	9.70346
32.6167	9.73049	9.75008	9.70598
32.6333	9.73144	9.75688	9.70216
32.65	9.73283	9.75533	9.69254
32.6667	9.72896	9.74912	9.68882
32.6833	9.72751	9.74384	9.69968
32.7	9.73073	9.73738	9.71197
32.7167	9.7324	9.72966	9.71212
32.7333	9.73248	9.72321	9.70835
32.75	9.73239	9.72181	9.70729
32.7667	9.73061	9.72689	9.70839
32.7833	9.73047	9.73743	9.70969
32.8	9.72962	9.74609	9.70962
32.8167	9.72997	9.74942	9.70825
32.8333	9.73138	9.75291	9.70475
32.85	9.73062	9.75512	9.69901
32.8667	9.72907	9.7507	9.69262
32.8833	9.72906	9.74622	9.69011
32.9	9.72953	9.74238	9.69106
32.9167	9.73058	9.73595	9.69227
32.9333	9.73383	9.73391	9.69253
32.95	9.73409	9.73113	9.68948
32.9667	9.72949	9.72327	9.68738
32.9833	9.72768	9.71779	9.68961
33	9.73023	9.71905	9.69441
33.0167	9.73137	9.72713	9.6989
33.0333	9.73195	9.73717	9.69998
33.05	9.73281	9.74504	9.69091
33.0667	9.73411	9.74951	9.68587
33.0833	9.73582	9.7502	9.69144
33.1	9.73657	9.74619	9.69832
33.1167	9.73696	9.7415	9.70306
33.1333	9.73676	9.73972	9.70312
33.15	9.73684	9.7417	9.70533
33.1667	9.73757	9.74247	9.70927
33.1833	9.73745	9.74271	9.70967
33.2	9.738	9.74424	9.70391
33.2167	9.7361	9.7442	9.70153
33.2333	9.73435	9.74391	9.70464
33.25	9.73538	9.73891	9.70182
33.2667	9.73535	9.72965	9.6994
33.2833	9.73783	9.7258	9.69921
33.3	9.73981	9.72396	9.69785
33.3167	9.73766	9.72193	9.69362
[truncated: 1,303 more rows]

## Sheet: Figure_3b
Figure_3b		Quantification of the total heat released during ITC measurements
Injection	ΔQ (μcal) 9/6/23_0mM	ΔQ (μcal)_9/6/23_2.5mM	ΔQ (μcal)9/6/23_5mM	ΔQ (μcal)16/6/23_0mM	ΔQ (μcal)16/6/23_2.5mM	ΔQ (μcal)16/6/23_5mM	ΔQ (μcal)22/6/23_0mM	ΔQ (μcal)22/6/23_2.5mM	ΔQ (μcal)22/6/23_5mM
2	512.016	555.1	0.42261	491.573	540.589	0.49975	483.277	494.931	0.32346
3	504.243	553.138	0.12068	491.781	554.914	2.01496	477.815	498.063	-0.38828
4	153.418	264.883	-0.18256	311.826	407.48	0.6973	189.06	479.609	0.169
5	14.5334	14.5394	-0.42806	15.3539	19.0831	0.50831	16.8098	14.0164	0.2866
6	13.715	15.016	0.74599	14.3438	12.8724	0.1049	17.6673	14.6662	-0.11709
7	13.1565	13.2543	1.38291	12.5759	15.6857	-1.0784	13.8014	12.8755	-0.30126
8	12.3932	12.9974	0.3238	14.9367	14.7572	-1.96295	14.257	16.3303	-0.0717405
9	12.4211	11.5748	0.49102	13.8643	15.061	0.4018	14.0154	14.6078	0.86717
10	11.6905	10.0283	-0.18176	14.7118	15.4475	0.121	13.3736	13.3929	0.0141623
SUM	1247.59	1450.53	2.69463	1380.97	1595.89	1.30667	1240.08	1558.49	0.782022
	0mM	2.5mM	5mM
Average Q mCal	-1.28954	-1.53497	-0.00159444
	0.0792646	0.0754803	0.000988244

## Sheet: Figure_4c
Figure 4c		Negative charge gradient distribution and averaged ammonium ion density
Position		Error s.d.
1	0	0
2	0	0
3	0	0
4	0	0
5	0	0
6	0	0
7	0	0
8	0	0
9	0	0
10	0	0
11	0.001	0.001
12	0.05	0.07
13	0.511	0.57
14	1.695	0.068
15	1.734	0.052
16	1.981	0.086
17	2.146	0.093
18	2.082	0.073
19	1.646	0.088
20	2.599	0.095
21	6.836	0.612
22	5.79	0.537
23	7.118	0.586
24	6.532	0.553
25	12.777	1.363
26	17.375	1.493
27	14.288	0.709
28	9.963	0.954
29	14.206	1.794
30	15.515	0.699
31	18.617	1.336
32	9.781	2.379
33	9.903	1.014
34	6.493	0.381
35	8.17	0.525
36	4.955	0.352
37	18.742	0.67
38	8.291	0.434
39	13.789	0.917
40	19.65	0.546
41	6.575	0.843
42	2.817	1.024
43	1.249	0.097
44	2.027	0.601
45	5.171	1.049
46	9.059	2.263
47	5.968	0.291
48	4.695	0.711
49	9.767	1.094
50	6.378	0.549
51	1.671	0.087
52	1.492	0.073
53	1.487	0.073
54	1.543	0.053
55	1.61	0.075
56	1.684	0.075
57	1.728	0.058
58	1.649	0.072
59	1.51	0.152
60	0.683	0.398
61	0	0
62	0	0
63	0	0
64	0	0
65	0	0
66	0	0
67	0	0
68	0	0
69	0	0
70	0	0
Z-position of negative charge
92.805
88.538
103.114
103.952
106.941
113.074
118.113
116.76
109.804
104.926
109.593
105.276
105.684
111.986
115.853
112.781
109.859
111.248
131.315
110.309
115.743
102.496
92.792
87.763
87.632
83.532
93.705
103.737
104.313
103.8
102.95
101.847
107.007
105.76
91.654
91.501
91.011
88.606
102.316
104.615
112.011
98.547
98.154
98.118
95.152
90.018
90.32
86.368
70.715
62.513
65.453
74.136
78.62
82.695
87.913
87.202
87.644
90.08
90.426
81.178
87.254
86.565
115.963
112.761
112.534
92.692
84.171
112.373
109.224
95.56
86.237
82.861
87.78
87.587
86.369
95.881
107.121
114.065
105.214
93.491
94.844
90.462
107.229
96.867
89.592
74.727
72.738
73.561
84.524
83.098
82.653
84.125
79.587
76.677
84.807
83.082
82.374
69.201
67.118
63.923
66.479
68.335
77.75
74.58
69.646
67.405
66.753
55.947
65.961
64.709
67.1
70.786
77.351
79.729
77.008
83.487
77.209
75.616
73.882
68.974
62.404
64.219
82.203
76.056
78.23
76.353
75.243
72.909
71.236
72.352
71.278
69.456
67.015
60.687
63.706
67.393
63.047
65.099
62.161
59.458
53.309
68.04
67.495
62.811
62.751
62.051
59.493
63.028
64.941
67.228
69.658
68.897
69.81
68.768
55.795
75.976
65.074
69.759
66.598
65.291
61.465
63.91
65.311
61.047
66.412
78.103
70.633
69.808
68.049
61.49
51.43
58.408
60.39
55.951
58.611
52.144
49.305
40.931
48.381
49.762
53.355
55.454
57.84
59.539
59.133
58.828
57.015
50.923
47.934
48.301
57.62
57.006
57.925
53.957
54.555
51.847
52.125
52.274
43.287
41.591
42.751
48.914
50.593
51.57
52.168
49.989
47.768
46.452
44.783
37.543
35.389
43.832
44.947
51.375
53.964
51.73
51.919
55.511
53.688
50.827
50.803
53.291
48.327
45.43
48.21
45.096
44.428
48.456
50.118
53.961
42.279
39.419
38.561
38.488
45.654
45.122
42.47
41.826
31.264
26.35
37.048
40.744
47.403
49.213
46.076
42.32
38.075
31.686
36.126
43.005
42.429
44.388
39.634
41.001
42.071
25.921
27.549
35.617
37.684
37.582
29.894
36.492
35.369
32.055
94.911
90.856
105.302
105.844
108.858
114.941
120.031
118.864
112.293
107.519
111.316
108.009
108.458
114.353
117.618
114.919
112.92
114.23
133.569
112.013
117.538
105.517
95.405
89.926
89.226
84.486
95.622
105.637
105.913
105.331
104.477
103.45
108.224
106.898
93.887
93.543
91.714
88.992
102.877
105.576
112.988
99.953
98.984
98.905
95.828
89.745
91.793
88.053
70.717
62.42
65.323
74.215
78.792
82.79
88.358
87.466
87.748
90.001
90.355
80.388
86.372
85.597
114.883
111.643
111.63
92.017
83.638
111.902
108.595
94.551
84.991
81.812
86.688
86.534
85.267
95.491
106.853
112.588
103.688
92.864
93.604
88.987
106.951
96.508
88.9
73.703
71.802
72.651
84.547
83.373
83.081
84.829
79.771
76.461
84.266
83.123
82.332
68.628
66.575
63.29
65.765
67.705
77.428
74.28
69.377
67.099
66.42
55.889
65.983
64.478
66.874
70.51
77.316
79.836
76.894
83.123
76.89
75.343
73.222
68.717
62.13
63.919
81.94
75.859
78.058
76.318
75.221
72.908
71.187
71.898
71.12
69.359
66.964
60.516
63.505
66.885
62.584
64.625
61.736
59.266
54.367
70.335
70.09
65.319
65.058
63.663
59.868
63.276
65.155
67.378
70.045
69.355
70.337
69.459
57.31
76.993
66.515
70.498
67.204
65.852
61.777
64.721
66.427
62.725
68.808
79.654
72.51
71.42
69.817
63.527
52.986
59.242
60.808
56.136
58.838
53.165
51.075
42.694
50.195
51.533
55.134
56.989
59.143
60.613
60.678
60.92
59.435
53.556
50.877
51.598
59.585
58.608
59.695
55.311
55.706
53.99
55.017
55.338
46.117
44.474
45.603
51.435
52.917
53.686
54.695
52.506
50.305
48.969
47.304
37.56
35.418
43.848
45.028
51.404
53.998
51.784
51.956
55.526
53.702
50.84
50.813
53.305
48.362
45.427
48.24
45.116
44.436
48.509
50.132
53.985
42.288
39.428
38.569
38.497
45.657
45.063
42.485
41.871
31.278
26.353
37.063
40.758
47.431
49.258
46.098
42.344
38.093
31.712
36.152
43.03
42.462
44.43
39.649
41.039
42.108
25.934
27.562
35.633
37.698
37.596
29.908
36.51
35.383
32.069
91.853
87.605
102.097
102.542
105.407
111.645
116.6
115.199
108.311
103.462
108.458
104.436
104.952
111.427
115.36
112.14
108.601
110.221
130.461
109.503
114.707
101.52
92.04
87.182
87.214
83.467
93.098
103.003
103.676
103.266
102.469
101.581
106.685
105.462
91.163
91.083
91.066
88.74
102.351
104.474
111.937
98.065
97.919
97.95
95.167
90.41
90.074
86.048
70.825
62.613
65.49
74.453
78.848
82.868
88.271
87.478
87.786
90.033
90.443
80.201
86.2
85.409
114.646
111.402
111.418
91.904
83.616
111.786
108.44
94.324
84.691
81.562
86.382
86.222
84.921
95.427
106.813
112.244
103.317
92.664
93.302
88.641
106.886
96.446
88.735
73.255
71.378
72.285
84.589
83.424
83.05
84.549
79.852
76.511
83.974
83.218
82.412
68.486
66.486
63.291
65.735
67.691
77.644
74.606
69.452
67.187
66.48
55.34
65.537
64.523
66.942
70.491
77.792
80.659
77.047
81.751
75.656
74.282
72.329
67.847
60.68
62.443
80.213
73.332
75.825
74.541
74.112
73.374
70.868
69.879
69.121
67.522
65.314
59.447
62.67
66.539
62.364
64.119
61.11
58.599
53.086
68.26
68.41
63.757
63.541
62.137
58.902
62.333
64.477
66.798
69.372
68.491
68.997
67.828
55.008
75.398
64.294
69.252
66.286
65.089
61.316
63.574
65.062
60.708
66.49
77.694
70.165
69.007
67.315
61.142
51.043
57.585
59.328
54.863
57.293
51.562
49.345
42.049
49.75
50.198
53.674
55.663
57.95
59.63
59.635
59.798
58.192
52.386
49.763
50.613
59.036
58.033
58.826
54.452
54.728
53.459
54.487
54.641
45.536
43.628
44.636
50.116
51.243
51.65
52.624
50.539
48.45
47.291
45.758
37.578
35.427
43.855
44.99
51.409
54.015
51.785
51.952
55.521
53.688
50.831
50.814
53.303
48.382
45.48
48.248
45.128
44.452
48.522
50.143
53.993
42.295
39.435
38.575
38.501
45.655
45.056
42.478
41.861
31.286
26.382
37.068
40.766
47.436
49.256
46.103
42.365
38.129
31.773
36.212
43.048
42.458
44.428
39.654
41.124
42.191
26.017
27.626
35.658
37.714
37.61
29.917
36.523
35.399
32.089
92.804
88.538
103.114
103.952
106.941
113.074
118.113
116.76
109.804
104.926
109.593
105.276
105.683
111.979
115.855
112.781
109.858
111.249
131.311
110.299
115.743
102.496
92.792
87.763
87.632
83.532
93.706
103.736
104.314
103.806
102.955
101.846
107.027
105.783
91.653
91.5
91.011
88.605
102.313
104.615
112.01
98.546
98.1
98.073
95.142
90.017
90.319
86.368
70.715
62.513
65.454
74.135
78.618
82.694
87.911
87.2
87.644
90.079
90.429
81.185
87.233
86.57
115.964
112.762
112.532
92.691
84.168
112.373
109.225
95.563
86.246
82.861
87.778
87.583
86.413
95.882
107.121
114.071
105.218
93.493
94.819
90.461
107.23
96.864
89.596
74.705
72.719
73.552
84.524
83.095
82.65
84.121
79.586
76.678
84.807
83.082
82.374
69.2
67.128
63.925
66.481
68.338
77.752
74.599
69.646
67.406
66.764
55.946
65.959
64.708
67.099
70.786
77.349
79.729
77.008
83.486
77.208
75.615
73.88
68.974
62.404
64.219
82.202
76.057
78.23
76.353
75.243
72.909
71.236
72.352
71.278
69.456
67.015
60.687
63.706
67.394
63.045
65.128
62.164
59.458
53.309
68.027
67.478
62.794
62.731
62.046
59.492
63.026
64.926
67.198
69.65
68.893
69.811
68.769
55.794
75.976
65.074
69.761
66.599
65.29
61.452
63.911
65.311
61.047
66.403
78.102
70.632
69.807
68.049
61.486
51.429
58.41
60.391
55.952
58.613
52.146
49.299
40.945
48.41
49.757
53.348
55.451
57.838
59.539
59.133
58.829
57.017
50.923
47.939
48.335
57.669
57.01
57.928
53.959
54.554
51.881
52.336
52.203
43.239
41.601
42.753
48.908
50.572
51.567
52.125
49.949
47.726
46.432
44.768
37.53
35.384
43.832
44.934
51.387
53.956
51.705
51.894
55.493
53.671
50.806
50.808
53.29
48.305
45.412
48.205
45.101
44.427
48.491
50.122
53.958
42.281
39.421
38.565
38.492
45.629
45.036
42.456
41.837
31.263
26.348
37.049
40.745
47.404
49.215
46.076
42.317
38.07
31.677
36.117
43.001
42.43
44.39
39.634
40.998
42.07
25.913
27.541
35.614
37.683
37.583
29.897
36.493
35.368
32.053
94.91
90.851
105.301
105.844
108.858
114.94
120.031
118.863
112.293
107.52
111.315
108.01
108.461
114.354
117.618
114.919
112.92
114.23
133.571
112.011
117.537
105.517
95.417
89.927
89.227
84.485
95.623
105.635
105.912
105.33
104.477
103.451
108.224
106.897
93.889
93.544
91.714
88.992
102.877
105.576
112.987
99.953
98.982
98.901
95.826
89.744
91.793
88.053
70.717
62.422
65.324
74.216
78.793
82.791
88.358
87.466
87.749
90.002
90.358
80.388
86.369
85.594
114.883
111.643
111.63
92.017
83.638
111.901
108.595
94.55
84.991
81.813
86.687
86.534
85.267
95.491
106.853
112.587
103.688
92.863
93.603
88.987
106.95
96.508
88.899
73.71
71.804
72.65
84.547
83.374
83.081
84.83
79.772
76.461
84.264
83.123
82.332
68.624
66.584
63.293
65.768
67.708
77.43
74.28
69.379
67.101
66.419
55.889
65.983
64.479
66.873
70.509
77.314
79.836
76.893
83.124
76.89
75.343
73.225
68.717
62.13
63.919
81.94
75.859
78.057
76.318
75.221
72.907
71.187
71.898
71.12
69.359
66.964
60.516
63.505
66.878
62.59
64.652
61.736
59.266
54.366
70.337
70.092
65.321
65.061
63.663
59.867
63.276
65.155
67.378
70.045
69.355
70.337
69.458
57.311
76.993
66.515
70.497
67.203
65.852
61.777
64.72
66.426
62.725
68.81
79.654
72.51
71.42
69.817
63.528
52.986
59.242
60.808
56.135
58.838
53.165
51.075
42.694
50.195
51.534
55.135
56.989
59.142
60.611
60.678
60.92
59.435
53.556
50.877
51.597
59.584
58.606
59.694
55.311
55.704
53.989
55.012
55.334
46.112
44.471
45.602
51.435
52.919
53.687
54.7
52.511
50.31
48.971
47.305
37.559
35.417
43.848
45.025
51.402
53.996
51.784
51.956
55.527
53.704
50.841
50.812
53.304
48.36
45.423
48.239
45.119
44.443
48.512
50.136
53.985
42.289
39.429
38.57
38.497
45.66
45.094
42.496
41.87
31.284
26.378
37.064
40.759
47.431
49.258
46.1
42.353
38.109
31.729
36.168
43.028
42.464
44.43
39.655
41.08
42.146
25.97
27.588
35.644
37.703
37.6
29.91
36.513
35.387
32.076
91.851
87.618
102.092
102.54
105.429
111.647
116.602
115.201
108.31
103.462
108.458
104.437
104.959
111.427
115.362
112.139
108.59
110.22
130.46
109.502
114.703
101.519
92.025
87.189
87.215
83.467
93.102
103.004
103.677
103.266
102.469
101.582
106.685
105.462
91.164
91.083
91.066
88.74
102.35
104.473
111.937
98.066
97.918
97.948
95.166
90.409
90.075
86.048
70.824
62.614
65.49
74.454
78.849
82.869
88.272
87.479
87.788
90.038
90.449
80.201
86.199
85.409
114.645
111.4
111.417
91.904
83.612
111.79
108.436
94.323
84.69
81.562
86.382
86.222
84.92
95.428
106.812
112.244
103.318
92.664
93.302
88.641
106.89
96.442
88.734
73.246
71.379
72.289
84.589
83.425
83.052
84.55
79.853
76.511
83.974
83.217
82.411
68.485
66.481
63.291
65.735
67.691
77.639
74.598
69.451
67.186
66.48
55.34
65.537
64.523
66.942
70.491
77.792
80.659
77.047
81.752
75.657
74.283
72.33
67.847
60.68
62.444
80.213
73.332
75.825
74.541
74.112
73.375
70.868
69.88
69.121
67.522
65.315
59.447
62.67
66.539
62.366
64.1
61.11
58.6
53.089
68.26
68.409
63.756
63.538
62.137
58.902
62.333
64.477
66.798
69.372
68.492
68.998
67.829
55.008
75.399
64.295
69.253
66.287
65.09
61.316
63.576
65.065
60.709
66.491
77.694
70.166
69.008
67.316
61.142
51.044
57.586
59.328
54.863
57.294
51.563
49.345
42.053
49.763
50.194
53.67
55.663
57.956
59.628
59.637
59.797
58.194
52.388
49.767
50.619
59.047
58.048
58.858
54.496
54.727
53.471
54.505
54.649
45.548
43.632
44.64
50.117
51.243
51.651
52.624
50.539
48.451
47.291
45.758
37.576
35.426
43.855
45
51.421
54.017
51.79
51.955
55.522
53.688
50.831
50.815
53.303
48.382
45.478
48.247
45.129
44.453
48.523
50.143
53.992
42.295
39.435
38.575
38.502
45.655
45.053
42.476
41.863
31.288
26.379
37.069
40.767
47.436
49.256
46.105
42.365
38.127
31.766
36.205
43.049
42.46
44.428
39.657
41.116
42.181
26.005
27.617
35.658
37.715
37.611
29.917
36.524
35.4
32.09

## Sheet: Figure_4d
Figure 4d		Charge gradient of Nitrosopumilus maritimus S-layer relative to Z-position of the S-layer base
Positon	Residue	Charge	Z-position	Z-position relative to the base of the S-layer
37	A	0	192.936	68.658
38	N	0	192.9	68.622
39	A	0	195.008	70.73
40	N	-0.143	198.738	74.46
41	L	-0.143	198.993	74.715
42	F	-0.143	198.702	74.424
43	V	-0.143	198.704	74.426
44	S	-0.143	198.691	74.413
45	A	-0.286	196.06	71.782
46	E	-0.286	193.519	69.241
47	N	-0.143	191.142	66.864
48	S	-0.143	187.331	63.053
49	Q	-0.143	186.725	62.447
50	F	-0.143	188.453	64.175
51	D	-0.143	187.298	63.02
52	N	0	190.908	66.63
53	Y	0	191.896	67.618
54	M	0	195.473	71.195
55	S	-0.143	196.694	72.416
56	G	-0.143	199.645	75.367
57	P	-0.143	203.317	79.039
58	Q	-0.143	202.453	78.175
59	V	-0.143	204.527	80.249
60	I	-0.286	202.627	78.349
61	E	-0.286	203.88	79.602
62	V	-0.286	203.251	78.973
63	V	-0.286	203.776	79.498
64	V	-0.286	203.578	79.3
65	I	-0.429	202.959	78.681
66	D	-0.429	203.026	78.748
67	S	-0.429	204.091	79.813
68	D	-0.571	205.517	81.239
69	I	-0.429	208.436	84.158
70	N	-0.286	208.611	84.333
71	D	-0.286	212.029	87.751
72	T	-0.286	215.158	90.88
73	D	-0.286	218.038	93.76
74	E	-0.286	217.019	92.741
75	A	-0.143	217.121	92.843
76	K	-0.143	213.396	89.118
77	G	-0.286	212.351	88.073
78	E	-0.286	211.237	86.959
79	P	-0.143	207.407	83.129
80	D	0	206.085	81.807
81	V	0.143	204.297	80.019
82	T	0.143	203.25	78.972
83	V	0.286	201.686	77.408
84	N	0.286	199.724	75.446
85	G	0.286	201.377	77.099
86	K	0.286	204.978	80.7
87	V	0.143	207.251	82.973
88	L	0.143	207.654	83.376
89	R	0	210.957	86.679
90	M	-0.143	210.452	86.174
91	V	-0.143	213.191	88.913
92	Q	-0.143	212.83	88.552
93	A	-0.143	212.96	88.682
94	V	-0.143	213.782	89.504
95	D	-0.143	210.046	85.768
96	G	0	210.053	85.775
97	N	0	207.956	83.678
98	W	-0.143	208.582	84.304
99	Y	0	208.456	84.178
100	G	-0.143	208.255	83.977
101	Y	-0.143	207.697	83.419
102	F	-0.143	206.329	82.051
103	A	-0.143	205.122	80.844
104	D	-0.143	203.988	79.71
105	R	0	207.016	82.738
106	D	-0.286	205.893	81.615
107	Q	-0.143	204.586	80.308
108	A	-0.143	207.891	83.613
109	Q	-0.143	209.916	85.638
110	I	-0.143	207.667	83.389
111	A	-0.143	207.627	83.349
112	D	-0.143	211.389	87.111
113	S	-0.143	212.003	87.725
114	T	-0.143	210.584	86.306
115	A	-0.143	213.249	88.971
116	T	-0.143	216.092	91.814
117	T	-0.286	218.077	93.799
118	A	-0.286	218.766	94.488
119	D	-0.286	216.773	92.495
120	S	-0.143	214.205	89.927
121	G	-0.143	210.668	86.39
122	L	-0.143	209.554	85.276
123	D	-0.143	212.979	88.701
124	F	0	212.871	88.593
125	G	0	216.747	92.469
126	V	0	218.255	93.977
127	F	0	216.533	92.255
128	C	0	218.301	94.023
129	A	0	217.397	93.119
130	S	0	215.874	91.596
131	S	0	219.168	94.89
132	S	0	220.988	96.71
133	G	0	219.358	95.08
134	T	0	222.07	97.792
135	A	0	224.972	100.694
136	A	0	223.395	99.117
137	L	-0.143	221.072	96.794
138	G	-0.143	222.811	98.533
139	F	-0.286	219.694	95.416
140	S	-0.286	217.69	93.412
141	T	-0.286	215.041	90.763
142	T	-0.286	214.268	89.99
143	E	-0.286	210.438	86.16
144	T	-0.143	210.203	85.925
145	D	-0.143	210.038	85.76
146	G	0	212.798	88.52
147	I	0	214.242	89.964
148	A	0	214.8	90.522
149	I	0	217.891	93.613
150	P	0	218.911	94.633
151	I	0	222.409	98.131
152	T	0	223.903	99.625
153	I	0	225.913	101.635
154	A	0	229.531	105.253
155	N	0	230.581	106.303
156	A	0	227.613	103.335
157	T	0	228.413	104.135
158	A	0	225.881	101.603
159	T	0	225.623	101.345
160	G	0	226.893	102.615
161	N	0	225.537	101.259
162	G	0	221.793	97.515
163	T	0	219.682	95.404
164	Q	0	219.761	95.483
165	T	0	216.697	92.419
166	G	0	214.298	90.02
167	S	0	212.291	88.013
168	S	0	209.526	85.248
169	S	0	207.672	83.394
170	G	0	208.575	84.297
171	G	0	209.018	84.74
172	A	0	211.197	86.919
173	I	0	214.298	90.02
174	T	0	217.398	93.12
175	T	0	220.416	96.138
176	T	0	222.04	97.762
177	C	-0.143	223.748	99.47
178	A	-0.143	226.797	102.519
179	A	-0.143	228.7	104.422
180	N	-0.143	231.232	106.954
181	T	-0.143	228.213	103.935
182	L	-0.143	227.411	103.133
183	D	-0.143	230.996	106.718
184	A	0	231.501	107.223
185	S	0	228.214	103.936
186	T	0	228.957	104.679
187	A	0	225.532	101.254
188	N	0	223.424	99.146
189	G	0.143	219.709	95.431
190	T	0	218.49	94.212
191	I	0	214.943	90.665
192	N	0.143	212.43	88.152
193	V	0	209.155	84.877
194	V	0	209.825	85.547
195	R	0	211.343	87.065
196	E	-0.143	210.253	85.975
197	A	0	211.627	87.349
198	K	0	212.167	87.889
199	D	-0.143	215.713	91.435
200	P	0	216.76	92.482
201	V	0	217.449	93.171
202	A	0	221.244	96.966
203	A	0	223.706	99.428
204	S	0	224.271	99.993
205	G	0	225.396	101.118
206	S	0	223.301	99.023
207	V	0	221.211	96.933
208	S	0	222.159	97.881
209	V	0.143	221.24	96.962
210	G	0.143	217.395	93.117
211	Q	0.143	217.426	93.148
212	I	0.143	217.601	93.323
213	G	0.143	221.093	96.815
214	L	0.143	221.029	96.751
215	K	0.143	224.669	100.391
216	N	0	224.264	99.986
217	G	0	221.395	97.117
218	T	0	221.518	97.24
219	A	0	217.877	93.599
220	N	0	216.954	92.676
221	S	0	220.647	96.369
222	G	0	222.21	97.932
223	P	0	222.407	98.129
224	N	0	219.966	95.688
225	W	0	217.122	92.844
226	P	-0.143	214.515	90.237
227	F	-0.143	214.233	89.955
228	I	-0.143	211.126	86.848
229	Q	-0.143	210.379	86.101
230	L	-0.143	208.788	84.51
231	Y	-0.143	205.795	81.517
232	E	-0.143	203.958	79.68
233	L	0	200.297	76.019
234	N	0	197.075	72.797
235	P	0	195.173	70.895
236	T	0	191.489	67.211
237	G	0	192.634	68.356
238	N	0	192.785	68.507
239	V	0.143	196.059	71.781
240	V	0.143	196.159	71.881
241	V	0.143	198.571	74.293
242	Q	0.143	198.851	74.573
243	Y	0.143	200.613	76.335
244	N	0.143	200.938	76.66
245	K	0.143	201.164	76.886
246	G	0	200.331	76.053
247	G	0	196.556	72.278
248	G	0	195.428	71.15
249	V	0	196.311	72.033
250	Q	0	195.486	71.208
251	S	-0.143	194.635	70.357
252	T	-0.143	193.994	69.716
253	T	-0.143	192.741	68.463
254	L	-0.286	193.275	68.997
255	T	-0.286	192.168	67.89
256	F	-0.286	194.647	70.369
257	D	-0.286	192.71	68.432
258	T	-0.286	192.305	68.027
259	V	-0.286	190.767	66.489
260	D	-0.286	189.204	64.926
261	Q	-0.143	185.8	61.522
262	F	-0.286	187.076	62.798
263	A	-0.143	188.598	64.32
264	E	-0.143	186.917	62.639
265	L	0	187.627	63.349
266	S	0	185.643	61.365
267	L	0	185.573	61.295
268	D	0.143	184.891	60.613
269	R	0.286	182.05	57.772
270	T	0.143	179.585	55.307
271	V	0.143	180.008	55.73
272	F	0.143	183.32	59.042
273	P	0.214	183.751	59.473
274	R	0.214	186.626	62.348
275	V	0.071	189.765	65.487
276	S	0.071	188.691	64.413
277	Q	0.071	190.92	66.642
278	V	-0.071	189.956	65.678
279	H	-0.071	190.367	66.089
280	A	-0.143	190.492	66.214
281	T	-0.143	190.521	66.243
282	I	-0.143	191.579	67.301
283	T	-0.143	190.916	66.638
284	D	-0.286	192.746	68.468
285	L	-0.143	194.087	69.809
286	W	-0.143	196.53	72.252
287	L	-0.286	198.362	74.084
288	N	-0.429	199.574	75.296
289	I	-0.571	202.852	78.574
290	D	-0.571	204.683	80.405
291	P	-0.429	202.962	78.684
292	T	-0.429	205.217	80.939
293	D	-0.429	205.551	81.273
294	E	-0.286	203.423	79.145
295	D	-0.143	203.226	78.948
296	S	0	203.701	79.423
297	W	0	202.614	78.336
298	T	0.143	203.107	78.829
299	F	0.143	201.02	76.742
300	A	0.143	201.404	77.126
301	T	0.143	197.697	73.419
302	N	0.143	197.583	73.305
303	T	0.143	195.231	70.953
304	K	0.143	195.588	71.31
305	N	0	199.423	75.145
306	T	0	199.425	75.147
307	T	-0.143	203.242	78.964
308	S	-0.143	203.882	79.604
309	S	-0.143	206.474	82.196
310	F	-0.143	204.164	79.886
311	N	-0.143	202.016	77.738
312	V	-0.143	199.899	75.621
313	D	-0.143	202.012	77.734
314	T	-0.143	202.351	78.073
315	F	-0.286	205.465	81.187
316	Y	-0.286	206.231	81.953
317	Q	-0.286	207.962	83.684
318	V	-0.286	209.125	84.847
319	F	-0.286	208.595	84.317
320	D	-0.286	208.394	84.116
321	E	-0.143	205.45	81.172
322	N	0	207.492	83.214
323	G	0	207.95	83.672
324	A	0	211.605	87.327
325	S	0	213.215	88.937
326	G	0	212.974	88.696
327	G	0.143	214.308	90.03
328	S	0.143	214.008	89.73
329	A	0.143	210.886	86.608
330	L	0.143	210.559	86.281
331	T	0.143	207.939	83.661
332	L	0.143	205.1	80.822
333	R	0.143	202.643	78.365
334	T	0	203.4	79.122
335	T	0	203.745	79.467
336	L	-0.143	200.426	76.148
337	S	-0.286	198.646	74.368
338	S	-0.286	201.071	76.793
339	L	-0.286	200.76	76.482
340	M	-0.286	197.029	72.751
341	C	-0.286	195.849	71.571
342	E	-0.286	192.236	67.958
343	D	-0.143	191.411	67.133
344	N	-0.143	192.525	68.247
345	C	-0.143	196.162	71.884
346	V	-0.286	195.834	71.556
347	L	-0.286	194.954	70.676
348	T	-0.286	193.993	69.715
349	L	-0.286	192.911	68.633
350	D	-0.286	191.32	67.042
351	V	-0.143	191.808	67.53
352	D	-0.143	189.46	65.182
353	A	0	186.639	62.361
354	Q	0	184.586	60.308
355	S	0	187.717	63.439
356	S	0	186.379	62.101
357	G	0	189.989	65.711
358	T	0	189.938	65.66
359	P	-0.143	191.285	67.007
360	V	-0.143	189.171	64.893
361	V	-0.143	191.781	67.503
362	T	-0.286	195.462	71.184
363	I	-0.286	198.108	73.83
364	Q	-0.286	200.236	75.958
365	D	-0.286	203.054	78.776
366	N	-0.143	202.232	77.954
367	G	-0.143	203.95	79.672
368	D	-0.143	204.09	79.812
369	S	0	205.617	81.339
370	I	0	208.214	83.936
371	L	0	206.463	82.185
372	T	0	208.206	83.928
373	Q	0	206.992	82.714
374	L	0	209.36	85.082
375	N	0	207.93	83.652
376	A	0	208.602	84.324
377	S	0	207.996	83.718
378	S	0	205.916	81.638
379	N	0	203.656	79.378
380	T	0	202.168	77.89
381	N	0	200.768	76.49
382	A	0	199.929	75.651
383	N	0	196.664	72.386
384	N	0	198.739	74.461
385	A	0	198.747	74.469
386	S	0	201.136	76.858
387	A	-0.143	203.8	79.522
388	F	-0.143	204.467	80.189
389	G	-0.143	206.632	82.354
390	I	0	209.235	84.957
391	S	0	212.772	88.494
392	T	0	214.83	90.552
393	E	0	212.661	88.383
394	T	0.143	212.023	87.745
395	A	0.143	211.965	87.687
396	K	0.143	208.486	84.208
397	L	0	207.332	83.054
398	G	0	208.508	84.23
399	T	0	206.552	82.274
400	G	0	203.017	78.739
401	S	0	202.093	77.815
402	I	-0.143	200.482	76.204
403	P	-0.143	202.131	77.853
404	V	-0.143	199.703	75.425
405	T	-0.143	200.895	76.617
406	I	-0.143	198.931	74.653
407	T	-0.143	200.06	75.782
408	E	-0.143	198.855	74.577
409	Q	0	196.771	72.493
410	G	0	198.474	74.196
411	P	0	201.135	76.857
412	N	0	198.682	74.404
413	S	0	195.319	71.041
414	G	-0.143	194.912	70.634
415	V	-0.286	193.285	69.007
416	F	-0.286	195.194	70.916
417	G	-0.429	194.613	70.335
418	T	-0.286	195.904	71.626
419	Y	-0.286	195.599	71.321
420	D	-0.286	198.615	74.337
421	E	-0.143	198.606	74.328
422	S	0.143	197.987	73.709
423	D	0.143	194.921	70.643
424	K	0.286	196.643	72.365
425	S	0	195.523	71.245
426	V	0	197.656	73.378
427	L	0	194.544	70.266
428	K	0.143	193.107	68.829
429	I	0.143	190.349	66.071
430	T	0.143	191.772	67.494
431	D	0.143	190.975	66.697
432	N	0.286	189.459	65.181
433	A	0.286	187.357	63.079
434	K	0.286	183.985	59.707
435	R	0.143	180.589	56.311
436	G	-0.143	179.124	54.846
437	T	-0.143	182.444	58.166
438	S	-0.143	183.996	59.718
439	A	-0.286	187.021	62.743
440	S	-0.286	187.142	62.864
441	L	-0.286	189.246	64.968
442	D	-0.286	189.41	65.132
443	Y	-0.143	190.415	66.137
444	N	-0.143	189.246	64.968
445	E	-0.143	187.801	63.523
446	T	0	184.971	60.693
447	P	0	185.341	61.063
448	Q	0	183.953	59.675
449	T	0	183.185	58.907
450	I	0	184.542	60.264
451	L	0	181.808	57.53
452	V	0	182.361	58.083
453	G	0	179.328	55.05
454	F	-0.143	178.303	54.025
455	S	-0.143	176.043	51.765
456	F	-0.143	173.407	49.129
457	A	-0.143	174.202	49.924
458	S	-0.143	171.83	47.552
459	I	-0.143	172.569	48.291
460	D	-0.286	170.236	45.958
461	I	-0.286	170.698	46.42
462	Q	-0.286	168.962	44.684
463	P	-0.286	167.653	43.375
464	V	-0.286	167.588	43.31
465	T	-0.286	164.326	40.048
466	D	-0.286	161.709	37.431
467	E	-0.286	163.95	39.672
468	W	-0.143	167.713	43.435
469	T	-0.143	168.642	44.364
470	S	-0.143	172.018	47.74
471	G	-0.143	174.729	50.451
472	Q	-0.143	173.364	49.086
473	E	-0.143	175.213	50.935
474	I	-0.143	173.025	48.747
475	P	-0.143	174.326	50.048
476	V	-0.286	174.826	50.548
477	V	-0.286	174.823	50.545
478	I	-0.286	176.036	51.758
479	V	-0.143	175.494	51.216
480	D	-0.143	177.612	53.334
481	A	0	179.175	54.897
482	D	0.143	181.539	57.261
483	Q	0.286	183.558	59.28
484	N	0.143	183.96	59.682
485	K	0	187.105	62.827
486	N	-0.286	188.295	64.017
487	S	-0.286	186.037	61.759
488	R	-0.429	188.681	64.403
489	A	-0.571	189.225	64.947
490	D	-0.571	187.246	62.968
491	E	-0.429	187.75	63.472
492	D	-0.286	187.631	63.353
493	L	-0.286	186.631	62.353
494	D	-0.286	189.856	65.578
495	L	-0.143	190.191	65.913
496	N	-0.143	193.965	69.687
497	N	-0.143	193.709	69.431
498	P	-0.143	193.324	69.046
499	D	-0.143	191.831	67.553
500	V	0	188.658	64.38
501	T	0.143	186.758	62.48
502	L	0.143	183.806	59.528
503	I	0.143	183.358	59.08
504	P	0	180.165	55.887
505	A	0	180.124	55.846
506	L	0	177.93	53.652
507	R	0	178.121	53.843
508	T	-0.143	176.558	52.28
509	G	-0.286	176.831	52.553
510	D	-0.429	179.756	55.478
511	P	-0.286	183.079	58.801
512	F	-0.286	186.076	61.798
513	T	-0.286	187.22	62.942
514	I	-0.286	190.303	66.025
515	D	-0.286	188.07	63.792
516	E	-0.143	186.403	62.125
517	G	0	187.992	63.714
518	G	0	187.606	63.328
519	T	0	190.115	65.837
520	P	0	193.448	69.17
521	S	0	196.987	72.709
522	L	0	199.704	75.426
523	I	0	203.514	79.236
524	F	0	206.061	81.783
525	T	-0.143	209.688	85.41
526	N	-0.286	213.112	88.834
527	G	-0.286	215.217	90.939
528	T	-0.286	215.9	91.622
529	N	-0.286	214.166	89.888
530	G	-0.429	215.736	91.458
531	D	-0.429	217.071	92.793
532	D	-0.286	214.133	89.855
533	S	-0.143	211.435	87.157
534	I	-0.143	208.464	84.186
535	F	-0.143	209.049	84.771
536	D	-0.143	212.511	88.233
537	T	0	211.874	87.596
538	G	0	208.157	83.879
539	A	0	206.593	82.315
540	I	0	203.018	78.74
541	N	0	202.951	78.673
542	N	0	199.902	75.624
543	T	0	202.148	77.87
544	S	0	202.47	78.192
545	A	0	206.276	81.998
546	G	0	205.675	81.397
547	Q	0	202.639	78.361
548	V	0	203.113	78.835
549	G	0	206.099	81.821
550	N	0	206.957	82.679
551	F	0	207.787	83.509
552	T	0	211.14	86.862
553	L	0.143	212.853	88.575
554	N	0.143	215.786	91.508
555	I	0.143	214.996	90.718
556	N	0.143	217.311	93.033
557	V	0.143	215.209	90.931
558	T	0.143	218.013	93.735
559	R	0.143	218.549	94.271
560	F	0	214.741	90.463
561	S	0	213.077	88.799
562	S	0	213.018	88.74
563	A	0	214.523	90.245
564	T	-0.143	211.081	86.803
565	N	-0.143	209.284	85.006
566	I	-0.143	206.881	82.603
567	T	-0.286	203.558	79.28
568	S	-0.286	200.233	75.955
569	T	-0.286	196.819	72.541
570	E	-0.286	194.123	69.845
571	S	0	190.551	66.273
572	I	0.143	187.996	63.718
573	D	0.143	185.358	61.08
574	T	0.286	181.791	57.513
575	F	0.286	180.875	56.597
576	S	0.286	183.993	59.715
577	K	0.286	186.078	61.8
578	R	0.143	189.409	65.131
579	L	0	192.234	67.956
580	I	0	193.515	69.237
581	S	0	196.819	72.541
582	A	0	198.131	73.853
583	Q	0	201.925	77.647
584	T	0	204.55	80.272
585	A	0	205.326	81.048
586	N	-0.143	208.977	84.699
587	S	-0.143	210.569	86.291
588	S	-0.286	214.341	90.063
589	A	-0.286	217.008	92.73
590	N	-0.286	217.871	93.593
591	F	-0.286	214.242	89.964
592	D	-0.286	213.021	88.743
593	V	-0.286	210.692	86.414
594	D	-0.286	210.446	86.168
595	F	-0.143	207.598	83.32
596	A	-0.143	204.088	79.81
597	I	-0.143	202.585	78.307
598	I	-0.143	198.817	74.539
599	D	-0.143	197.04	72.762
600	L	-0.143	193.412	69.134
601	G	-0.143	192.058	67.78
602	S	-0.143	190.172	65.894
603	A	0	189.83	65.552
604	T	-0.143	190.839	66.561
605	L	-0.143	190.481	66.203
606	E	-0.143	186.804	62.526
607	T	0	186.354	62.076
608	L	-0.143	188.135	63.857
609	K	-0.286	186.445	62.167
610	E	-0.571	182.947	58.669
611	T	-0.429	184.01	59.732
612	V	-0.429	186.838	62.56
613	V	-0.429	185.48	61.202
614	D	-0.429	187.194	62.916
615	E	-0.286	187.317	63.039
616	D	-0.143	187.668	63.39
617	N	0	184.484	60.206
618	T	0	182.311	58.033
619	A	0	180.498	56.22
620	V	0	181.474	57.196
621	G	0	183.782	59.504
622	F	-0.143	186.334	62.056
623	N	-0.143	188.303	64.025
624	F	0	189.545	65.267
625	F	0	191.799	67.521
626	N	0	191.432	67.154
627	Y	0	194.173	69.895
628	D	0	194.911	70.633
629	V	0	198.207	73.929
630	R	0	198.724	74.446
631	S	-0.143	199.172	74.894
632	L	-0.143	202.575	78.297
633	G	-0.143	204.206	79.928
634	A	-0.143	206.001	81.723
635	D	-0.143	207.61	83.332
636	T	0	206.998	82.72
637	V	0	204.648	80.37
638	S	0	204.279	80.001
639	I	0	201.366	77.088
640	A	0	201.167	76.889
641	L	0	198.411	74.133
642	L	0	199.783	75.505
643	N	0	198.386	74.108
644	T	0	199.782	75.504
645	T	0	198.847	74.569
646	G	0	200.953	76.675
647	N	0	200.983	76.705
648	I	0	200.952	76.674
649	L	-0.143	202.536	78.258
650	P	-0.143	205.187	80.909
651	W	0	206.234	81.956
652	V	0	208.715	84.437
653	N	0	210.901	86.623
654	N	-0.143	210.852	86.574
655	D	0	214.33	90.052
656	T	0.143	213.105	88.827
657	R	0.143	209.566	85.288
658	N	0	209.888	85.61
659	V	0	206.159	81.881
660	D	0	204.423	80.145
661	K	0.143	205.184	80.906
662	N	0	204.32	80.042
663	N	0	203.285	79.007
664	A	0	202.742	78.464
665	I	0	200.564	76.286
666	L	0	201.781	77.503
667	L	0	199.026	74.748
668	V	0	200.968	76.69
669	S	0	204.722	80.444
670	N	0	206.748	82.47
671	S	0	203.903	79.625
672	T	0	204.405	80.127
673	N	-0.143	200.662	76.384
674	S	-0.143	199.878	75.6
675	Q	-0.143	196.102	71.824
676	A	-0.143	194.977	70.699
677	Y	-0.143	192.035	67.757
678	V	-0.143	193.686	69.408
679	D	-0.143	192.497	68.219
680	L	-0.143	193.936	69.658
681	T	-0.143	195.315	71.037
682	N	-0.143	193.951	69.673
683	A	-0.143	197.016	72.738
684	V	-0.143	195.823	71.545
685	S	-0.143	192.352	68.074
686	D	-0.143	194.107	69.829
687	A	0	196.401	72.123
688	V	0	193.573	69.295
689	Y	-0.143	191.63	67.352
690	G	-0.143	194.795	70.517
691	S	-0.143	195.668	71.39
692	T	-0.143	195.084	70.806
693	N	-0.143	194.771	70.493
694	T	-0.143	191.23	66.952
695	D	-0.143	190.404	66.126
696	S	0	189.719	65.441
697	N	0	193.325	69.047
698	V	0	194.965	70.687
699	N	0	195.327	71.049
700	I	0	195.39	71.112
701	G	0	197.103	72.825
702	F	0	198.642	74.364
703	A	0	202.338	78.06
704	M	0	203.589	79.311
705	Y	-0.143	206.959	82.681
706	F	-0.143	207.774	83.496
707	T	-0.143	210.382	86.104
708	G	-0.143	210.87	86.592
709	V	0	208.812	84.534
710	G	-0.143	211.071	86.793
711	D	-0.143	208.649	84.371
712	L	0	205.377	81.099
713	A	0	202.706	78.428
714	A	0	200.694	76.416
715	K	-0.143	197.933	73.655
716	E	-0.286	198.065	73.787
717	V	-0.143	195.226	70.948
718	I	-0.143	195.275	70.997
719	V	-0.143	192.435	68.157
720	M	-0.143	192.447	68.169
721	D	-0.143	189.406	65.128
722	F	0	188.54	64.262
723	F	-0.143	185.729	61.451
724	S	-0.286	184.016	59.738
725	F	-0.286	181.588	57.31
726	G	-0.286	179.807	55.529
727	F	-0.286	177.044	52.766
728	T	-0.286	176.978	52.7
729	D	-0.286	175.295	51.017
730	D	-0.286	172.67	48.392
731	G	0	172.535	48.257
732	V	0	168.731	44.453
733	Q	0	167.786	43.508
734	S	0	168.43	44.152
735	S	0	170.338	46.06
736	E	0	172.751	48.473
737	R	0.143	173.88	49.602
738	F	0.143	176.453	52.175
739	A	0.143	178.265	53.987
740	N	0	180.495	56.217
741	Q	0	181.936	57.658
742	I	-0.143	182.328	58.05
743	I	-0.286	182.228	57.95
744	R	-0.286	183.513	59.235
745	I	-0.429	182.466	58.188
746	E	-0.571	185.104	60.826
747	A	-0.429	182.648	58.37
748	E	-0.429	183.95	59.672
749	E	-0.286	183.005	58.727
750	T	-0.143	180.809	56.531
751	G	-0.143	182.244	57.966
752	D	-0.286	184.762	60.484
753	N	-0.143	182.342	58.064
754	T	-0.143	179.462	55.184
755	S	-0.143	179.253	54.975
756	T	-0.286	177.647	53.369
757	F	-0.286	179.677	55.399
758	E	-0.286	178.878	54.6
759	G	-0.143	179.351	55.073
760	S	-0.143	177.777	53.499
761	L	-0.143	176.954	52.676
762	E	-0.143	176.472	52.194
763	Y	0	175.949	51.671
764	V	0	176.319	52.041
765	M	0	173.584	49.306
766	V	0	175.094	50.816
767	N	-0.143	174.015	49.737
768	Q	-0.143	174.8	50.522
769	I	-0.143	177.818	53.54
770	N	-0.143	179.719	55.441
771	I	-0.143	179.128	54.85
772	Q	-0.143	181.598	57.32
773	D	-0.143	184.395	60.117
774	A	0	186.577	62.299
775	G	0	186.975	62.697
776	T	0	183.508	59.23
777	F	0	184.168	59.89
778	S	0	187.709	63.431
779	G	-0.143	186.327	62.049
780	I	-0.286	184.469	60.191
781	T	-0.286	186.123	61.845
782	P	-0.286	185.586	61.308
783	I	-0.286	187.105	62.827
784	A	-0.286	186.465	62.187
785	D	-0.286	184.303	60.025
786	D	-0.143	182.185	57.907
787	P	-0.143	182.345	58.067
788	S	-0.286	180.572	56.294
789	F	-0.286	179.394	55.116
790	I	-0.286	177.995	53.717
791	V	-0.429	174.322	50.044
792	I	-0.571	173.872	49.594
793	E	-0.714	169.993	45.715
794	D	-0.571	166.936	42.658
795	L	-0.429	167.504	43.226
796	T	-0.286	164.312	40.034
797	D	-0.286	162.706	38.428
798	E	-0.143	165.088	40.81
799	D	0	167.88	43.602
800	A	0.143	167.954	43.676
801	P	0	171.53	47.252
802	R	0	172.032	47.754
803	V	-0.143	174.801	50.523
804	N	-0.143	175.561	51.283
805	Y	-0.286	177.256	52.978
806	N	-0.286	178.27	53.992
807	D	-0.286	177.647	53.369
808	L	-0.143	178.365	54.087
809	G	-0.143	175.088	50.81
810	A	-0.143	174.485	50.207
811	D	-0.143	173.346	49.068
812	G	0	176.88	52.602
813	V	-0.143	175.84	51.562
814	T	-0.143	176.969	52.691
815	T	-0.286	173.893	49.615
816	P	-0.429	174.247	49.969
817	V	-0.429	172.252	47.974
818	S	-0.429	171.429	47.151
819	D	-0.429	169.536	45.258
820	Q	-0.214	168.626	44.348
821	E	-0.214	167.486	43.208
822	E	-0.071	166.046	41.768
823	A	0.071	167.858	43.58
824	P	0.071	165.135	40.857
825	S	0.071	165.615	41.337
826	H	0.071	163.635	39.357
827	S	0	161.741	37.463
828	G	0	163.264	38.986
829	V	-0.143	161.339	37.061
830	V	-0.143	162.643	38.365
831	S	-0.143	160.871	36.593
832	L	0	161.231	36.953
833	N	0	160.337	36.059
834	A	0	158.134	33.856
835	D	-0.143	155.641	31.363
836	S	0	156.642	32.364
837	Y	0	160.034	35.756
838	K	0	161.022	36.744
839	I	-0.143	164.404	40.126
840	A	-0.143	167.24	42.962
841	D	-0.143	165.12	40.842
842	T	-0.143	166.825	42.547
843	V	-0.286	165.645	41.367
844	V	-0.286	166.21	41.932
845	I	-0.429	166.231	41.953
846	T	-0.429	165.753	41.475
847	V	-0.429	166.027	41.749
848	E	-0.429	164.524	40.246
849	D	-0.429	166.237	41.959
850	L	-0.286	167.359	43.081
851	D	-0.429	169.513	45.235
852	L	-0.286	171.892	47.614
853	N	-0.286	173.277	48.999
854	V	-0.429	176.486	52.208
855	D	-0.429	178.165	53.887
856	S	-0.286	176.578	52.3
857	D	-0.286	179.553	55.275
858	L	-0.143	180.152	55.874
859	I	-0.143	177.895	53.617
860	D	-0.143	177.273	52.995
861	I	-0.143	177.901	53.623
862	F	-0.143	177.239	52.961
863	T	-0.143	178.803	54.525
864	V	0	178.258	53.98
865	V	0	180.396	56.118
866	S	0	182.523	58.245
867	D	-0.143	184.147	59.869
868	N	-0.143	183.387	59.109
869	S	-0.143	184.436	60.158
870	K	-0.143	181.667	57.389
871	A	-0.286	177.883	53.605
872	T	-0.286	177.335	53.057
873	D	-0.286	178.275	53.997
874	D	-0.143	176.755	52.477
875	A	0	174.839	50.561
876	V	0	175.101	50.823
877	G	0	176.982	52.704
878	S	0	180.368	56.09
879	A	0	182.733	58.455
880	T	0	183.282	59.004
881	T	0	180.245	55.967
882	Q	-0.143	178.838	54.56
883	S	-0.143	175.996	51.718
884	L	-0.143	173.304	49.026
885	S	0	169.605	45.327
886	F	0	168.059	43.781
887	G	0	170.232	45.954
888	E	-0.143	173.617	49.339
889	L	0	175.1	50.822
890	G	0	177.002	52.724
891	R	0	173.952	49.674
892	L	-0.286	172.061	47.783
893	L	-0.429	170.396	46.118
894	D	-0.429	170.167	45.889
895	V	-0.286	168.182	43.904
896	T	-0.286	166.475	42.197
897	F	-0.286	164.771	40.493
898	D	-0.286	161.985	37.707
899	D	-0.143	162.881	38.603
900	V	-0.143	166.512	42.234
901	I	-0.143	169.709	45.431
902	W	-0.143	170.927	46.649
903	S	-0.143	174.616	50.338
904	T	-0.143	177.415	53.137
905	P	-0.143	178.434	54.156
906	D	-0.143	181.966	57.688
907	G	0	183.883	59.605
908	A	0	184.385	60.107
909	N	0	180.719	56.441
910	N	-0.143	180.043	55.765
911	T	-0.143	181.112	56.834
912	A	-0.286	177.545	53.267
913	T	-0.286	176.976	52.698
914	G	-0.286	173.212	48.934
915	N	-0.286	171.705	47.427
916	D	-0.286	174.765	50.487
917	S	-0.286	178.548	54.27
918	D	-0.286	178.702	54.424
919	T	-0.143	178.89	54.612
920	C	-0.143	176.455	52.177
921	S	-0.143	179.275	54.997
922	T	-0.143	180.517	56.239
923	E	-0.143	176.851	52.573
924	L	0	176.128	51.85
925	S	-0.143	179.367	55.089
926	N	-0.143	178.343	54.065
927	A	-0.143	175.153	50.875
928	G	-0.143	177.307	53.029
929	I	-0.143	175.971	51.693
930	T	-0.143	178.335	54.057
931	D	-0.143	175.598	51.32
932	T	0	176.113	51.835
933	G	0	174.913	50.635
934	L	0	174.315	50.037
935	G	0	178.055	53.777
936	A	0	178.967	54.689
937	T	-0.143	176.625	52.347
938	G	-0.143	178.603	54.325
939	F	-0.143	175.419	51.141
940	T	-0.143	176.037	51.759
941	L	-0.143	173.742	49.464
942	V	-0.143	174.577	50.299
943	E	-0.143	173.074	48.796
944	T	0	171.315	47.037
945	G	0	172.689	48.411
946	A	0	175.304	51.026
947	A	0	172.665	48.387
948	T	-0.143	169.486	45.208
949	G	-0.143	169.114	44.836
950	V	-0.143	167.93	43.652
951	F	-0.143	170.04	45.762
952	V	-0.143	169.581	45.303
953	G	-0.143	171.09	46.812
954	D	-0.143	170.414	46.136
955	F	0	171.206	46.928
956	Q	0	169.825	45.547
957	I	0.143	167.753	43.475
958	P	0.143	169.61	45.332
959	S	0.143	168.166	43.888
960	F	0	169.581	45.303
961	W	0	170.582	46.304
962	C	0	172.016	47.738
963	R	0	169.906	45.628
964	V	-0.143	171.4	47.122
965	S	-0.143	170.717	46.439
966	D	-0.143	171.692	47.414
967	T	0	172.176	47.898
968	T	0	173.267	48.989
969	T	0	176.881	52.603
970	T	0	179.732	55.454
971	P	-0.143	180.351	56.073
972	Y	-0.286	176.777	52.499
973	T	-0.429	176.142	51.864
974	Y	-0.429	174.974	50.696
975	A	-0.429	172.745	48.467
976	G	-0.429	174.146	49.868
977	D	-0.429	171.846	47.568
978	E	-0.286	170.973	46.695
979	E	-0.286	167.32	43.042
980	T	-0.143	165.457	41.179
981	T	-0.286	164.414	40.136
982	T	-0.286	161.068	36.79
983	G	-0.286	157.988	33.71
984	L	-0.286	159.908	35.63
985	D	-0.286	159.287	35.009
986	I	-0.286	162.126	37.848
987	E	-0.286	162.432	38.154
988	V	0	164.665	40.387
989	N	-0.143	165.126	40.848
990	Y	-0.143	166.404	42.126
991	V	-0.143	167.296	43.018
992	D	-0.143	166.842	42.564
993	F	-0.143	169.251	44.973
994	R	-0.143	167.223	42.945
995	D	-0.286	163.461	39.183
996	A	-0.286	161.284	37.006
997	S	-0.286	161.85	37.572
998	G	-0.286	165.497	41.219
999	E	-0.429	164.826	40.548
1000	I	-0.286	165.883	41.605
1001	V	-0.286	163.199	38.921
1002	E	-0.286	163.382	39.104
1003	V	-0.143	161.293	37.015
1004	G	0	160.986	36.708
1005	D	0	159.308	35.03
1006	S	0.143	158.455	34.177
1007	A	0.143	157.875	33.597
1008	G	0.143	157.33	33.052
1009	V	0.143	159.643	35.365
1010	R	0.143	157.579	33.301
1011	A	0	158.048	33.77
1012	N	0	156.052	31.774
1013	T	-0.143	154.706	30.428
1014	G	0	156.12	31.842
1015	S	0	154.226	29.948
1016	V	0	155.447	31.169
1017	S	0	153.812	29.534
1018	L	0	154.576	30.298
1019	D	0	154.726	30.448
1020	R	0.143	151.598	27.32
1021	T	0	148.762	24.484
1022	V	0	149.086	24.808
1023	Y	0	152.254	27.976
1024	P	0	152.996	28.718
1025	V	0	154.682	30.404
1026	P	-0.143	158.3	34.022
1027	F	-0.143	159.852	35.574
1028	G	-0.143	163.324	39.046
1029	T	0	165.329	41.051
1030	I	0	166.355	42.077
1031	A	0	169.843	45.565
1032	D	0	168.278	44
1033	S	0.143	167.081	42.803
1034	S	0.143	169.506	45.228
1035	K	0.143	166.804	42.526
1036	A	0	167.606	43.328
1037	A	0	166.829	42.551
1038	N	0.143	163.199	38.921
1039	A	0.143	160.954	36.676
1040	A	0.143	158.427	34.149
1041	P	0.143	158.802	34.524
1042	N	0.143	158.252	33.974
1043	G	0.143	157.401	33.123
1044	R	0.214	160.289	36.011
1045	S	0.071	159.816	35.538
1046	V	0.071	160.348	36.07
1047	F	0.071	158.191	33.913
1048	P	0.071	158.902	34.624
1049	I	0.071	158.164	33.886
1050	H	0.071	155.374	31.096
1051	A	0	155.915	31.637
1052	T	0	156.065	31.787
1053	G	-0.143	159.402	35.124
1054	I	-0.143	161.008	36.73
1055	T	-0.143	163.965	39.687
1056	S	-0.286	164.141	39.863
1057	T	-0.429	164.839	40.561
1058	I	-0.429	164.354	40.076
1059	D	-0.429	167.628	43.35
1060	S	-0.286	168.584	44.306
1061	T	-0.286	167.167	42.889
1062	E	-0.429	163.685	39.407
1063	E	-0.286	162.418	38.14
1064	L	-0.143	161.985	37.707
1065	P	-0.143	165.024	40.746
1066	T	-0.071	164.98	40.702
1067	G	-0.071	161.924	37.646
1068	D	0.071	162.912	38.634
1069	L	0.214	160.352	36.074
1070	T	0.214	161.511	37.233
1071	I	0.071	159.526	35.248
1072	H	0.071	159.896	35.618
1073	V	-0.143	159.378	35.1
1074	R	-0.143	158.715	34.437
1075	I	-0.429	158.78	34.502
1076	N	-0.571	157.106	32.828
1077	D	-0.571	158.833	34.555
1078	P	-0.429	159.404	35.126
1079	D	-0.429	161.619	37.341
1080	F	-0.286	164.487	40.209
1081	D	-0.429	164.217	39.939
1082	E	-0.429	166.908	42.63
1083	N	-0.286	168.045	43.767
1084	P	-0.286	165.056	40.778
1085	A	-0.429	166.782	42.504
1086	G	-0.429	169.295	45.017
1087	E	-0.571	169.682	45.404
1088	D	-0.429	168.954	44.676
1089	A	-0.286	168.863	44.585
1090	M	-0.286	167.006	42.728
1091	D	-0.143	170.061	45.783
1092	Q	0	168.24	43.962
1093	D	0	169.915	45.637
1094	N	0.143	167.613	43.335
1095	A	0.143	164.469	40.191
1096	L	0.286	162.839	38.561
1097	K	0.286	162.092	37.814
1098	I	0.143	160.916	36.638
1099	S	0	159.347	35.069
1100	V	0	157.323	33.045
1101	I	0	154.742	30.464
1102	R	0	152.566	28.288
1103	G	-0.143	149.964	25.686
1104	S	-0.143	151.956	27.678
1105	D	-0.143	155.457	31.179
1106	S	0	157.442	33.164
1107	V	0	160.684	36.406
1108	V	0	162.512	38.234
1109	L	0	164.33	40.052
1110	G	-0.143	166.443	42.165
1111	Y	0	166.85	42.572
1112	A	0	167.422	43.144
1113	G	0	168.687	44.409
1114	A	0.143	172.306	48.028
1115	S	0.143	175.432	51.154
1116	E	0	174.971	50.693
1117	R	0.143	176.348	52.07
1118	T	0	176.596	52.318
1119	G	0	174.17	49.892
1120	K	0	171.586	47.308
1121	I	-0.143	167.768	43.49
1122	D	-0.143	166.284	42.006
1123	V	0	163.93	39.652
1124	G	0	161.008	36.73
1125	G	0	162.315	38.037
1126	N	0	164.09	39.812
1127	N	0	167.884	43.606
1128	G	0.143	169.861	45.583
1129	T	0.143	172.541	48.263
1130	I	0.143	171.168	46.89
1131	S	0.143	174.703	50.425
1132	N	0	174.16	49.882
1133	I	0	171.182	46.904
1134	R	-0.143	171.305	47.027
1135	S	-0.429	171.026	46.748
1136	F	-0.429	169.672	45.394
1137	G	-0.429	171.419	47.141
1138	E	-0.429	170.574	46.296
1139	M	-0.429	167.635	43.357
1140	D	-0.429	167.819	43.541
1141	E	-0.286	165.568	41.29
1142	I	-0.143	163.548	39.27
1143	A	-0.143	163.883	39.605
1144	P	-0.286	165.861	41.583
1145	D	-0.286	162.646	38.368
1146	A	-0.286	160.39	36.112
1147	G	-0.286	160.961	36.683
1148	I	-0.286	160.2	35.922
1149	F	-0.286	162.737	38.459
1150	E	-0.143	162.82	38.542
1151	L	0	164.445	40.167
1152	D	0	164.758	40.48
1153	V	0	164.88	40.602
1154	N	0	164.914	40.636
1155	I	0	162.839	38.561
1156	K	0	163.772	39.494
1157	F	-0.143	161.455	37.177
1158	T	-0.143	163.249	38.971
1159	D	-0.143	162.405	38.127
1160	G	0	159.68	35.402
1161	P	0	158.598	34.32
1162	A	0	159.594	35.316
1163	S	0.071	156.738	32.46
1164	A	-0.071	156.135	31.857
1165	Q	-0.071	154.595	30.317
1166	C	-0.071	158.072	33.794
1167	N	-0.071	159.926	35.648
1168	S	-0.071	159.532	35.254
1169	H	-0.071	162.022	37.744
1170	D	-0.143	165.551	41.273
1171	T	-0.143	166.499	42.221
1172	L	-0.143	170.07	45.792
1173	Y	-0.143	170.243	45.965
1174	T	-0.143	171.87	47.592
1175	A	-0.143	174.595	50.317
1176	L	0	173.772	49.494
1177	D	0	176.977	52.699
1178	G	0	180.519	56.241
1179	T	0	180.944	56.666
1180	T	0	179.982	55.704
1181	G	0.143	177.455	53.177
1182	K	0.143	173.986	49.708
1183	A	-0.143	172.835	48.557
1184	D	-0.286	169.917	45.639
1185	T	-0.143	172.432	48.154
1186	N	-0.143	174.275	49.997
1187	R	-0.143	171.06	46.782
1188	F	-0.286	169.022	44.744
1189	D	-0.286	170.174	45.896
1190	D	-0.143	168.294	44.016
1191	G	-0.143	168.386	44.108
1192	A	-0.143	165.013	40.735
1193	A	-0.143	163.217	38.939
1194	S	-0.143	163.771	39.493
1195	G	-0.143	161.228	36.95
1196	Q	-0.143	160.629	36.351
1197	E	-0.143	162.054	37.776
1198	Y	-0.143	161.99	37.712
1199	C	-0.143	159.699	35.421
1200	I	-0.143	156.854	32.576
1201	L	-0.143	153.339	29.061
1202	Q	-0.143	150.172	25.894
1203	G	-0.286	148.362	24.084
1204	D	-0.286	151.568	27.29
1205	I	-0.143	151.906	27.628
1206	L	-0.286	154.593	30.315
1207	Q	-0.286	154.79	30.512
1208	V	-0.286	157.203	32.925
1209	E	-0.429	157.317	33.039
1210	Y	-0.286	158.921	34.643
1211	T	-0.286	160.139	35.861
1212	D	-0.286	159.767	35.489
1213	P	-0.286	162.278	38
1214	A	-0.286	160.293	36.015
1215	D	-0.286	156.493	32.215
1216	A	-0.143	153.979	29.701
1217	S	-0.143	154.389	30.111
1218	G	-0.143	158.24	33.962
1219	D	-0.286	158.647	34.369
1220	A	-0.143	159.029	34.751
1221	N	-0.143	156.223	31.945
1222	T	-0.143	155.777	31.499
1223	V	-0.143	153.792	29.514
1224	T	-0.286	153.206	28.928
1225	D	-0.286	151.956	27.678
1226	S	0	151.098	26.82
1227	A	0	150.583	26.305
1228	T	0	149.762	25.484
1229	F	0	151.354	27.076
1230	D	0	148.892	24.614
1231	L	0.143	148.734	24.456
1232	R	0.143	146.072	21.794
1233	N	-0.143	145.226	20.948
1234	G	0	146.078	21.8
1235	V	0	143.71	19.432
1236	L	0	144.883	20.605
1237	Q	0	143.089	18.811
1238	S	0	143.503	19.225
1239	D	0	142.223	17.945
1240	K	0.143	139.805	15.527
1241	S	0	138.743	14.465
1242	V	-0.143	139.439	15.161
1243	Y	-0.143	142.774	18.496
1244	I	-0.143	143.936	19.658
1245	I	-0.143	147.155	22.877
1246	G	-0.143	150.177	25.899
1247	S	-0.143	148.272	23.994
1248	D	-0.143	149.507	25.229
1249	M	-0.143	147.623	23.345
1250	I	-0.143	147.867	23.589
1251	L	-0.286	148.267	23.989
1252	T	-0.286	147.593	23.315
1253	L	-0.429	148.48	24.202
1254	I	-0.429	147.002	22.724
1255	E	-0.571	149.267	24.989
1256	P	-0.429	149.497	25.219
1257	D	-0.571	152.016	27.738
1258	F	-0.429	154.628	30.35
1259	D	-0.429	154.624	30.346
1260	L	-0.429	157.562	33.284
1261	D	-0.429	158.848	34.57
1262	N	-0.286	156.432	32.154
1263	D	-0.429	159.18	34.902
1264	S	-0.286	160.315	36.037
1265	A	-0.429	158.562	34.284
1266	E	-0.429	159.276	34.998
1267	T	-0.286	160.174	35.896
1268	Y	-0.429	159.145	34.867
1269	D	-0.429	160.143	35.865
1270	L	-0.429	157.68	33.402
1271	D	-0.429	158.154	33.876
1272	L	-0.429	155.397	31.119
1273	I	-0.429	152.666	28.388
1274	E	-0.429	151.723	27.445
1275	W	-0.286	150.722	26.444
1276	D	-0.286	149.048	24.77
1277	S	-0.143	147.189	22.911
1278	D	-0.143	146.888	22.61
1279	A	0	150.126	25.848
1280	A	0	152.357	28.079
1281	T	0.143	152.672	28.394
1282	T	0.143	155.229	30.951
1283	T	0.143	156.102	31.824
1284	M	0.143	156.347	32.069
1285	G	0.143	159.847	35.569
1286	N	0.143	163.524	39.246
1287	K	0.143	162.473	38.195
1288	G	0	159.905	35.627
1289	V	0	160.249	35.971
1290	T	0	163.027	38.749
1291	G	-0.143	162.239	37.961
1292	A	-0.143	159.068	34.79
1293	A	-0.286	160.597	36.319
1294	A	-0.286	161.171	36.893
1295	A	-0.286	157.696	33.418
1296	F	-0.429	155.919	31.641
1297	D	-0.429	158.269	33.991
1298	P	-0.143	157.508	33.23
1299	E	-0.286	157.728	33.45
1300	P	-0.143	159.128	34.85
1301	T	-0.143	161.131	36.853
1302	D	-0.286	158.863	34.585
1303	F	-0.143	156.205	31.927
1304	R	-0.143	156.484	32.206
1305	E	-0.286	154.383	30.105
1306	T	-0.143	152.134	27.856
1307	G	-0.143	153.472	29.194
1308	D	-0.143	155.374	31.096
1309	S	0	152.453	28.175
1310	T	0	149.767	25.489
1311	G	0	150.494	26.216
1312	I	-0.143	149.351	25.073
1313	F	-0.143	151.778	27.5
1314	Q	-0.143	151.403	27.125
1315	I	-0.286	153.18	28.902
1316	V	-0.286	152.594	28.316
1317	I	-0.286	152.519	28.241
1318	E	-0.286	152.319	28.041
1319	I	-0.143	150.092	25.814
1320	P	-0.286	152.451	28.173
1321	E	-0.143	151.76	27.482
1322	S	0	153.762	29.484
1323	L	-0.143	155.07	30.792
1324	S	0	156.762	32.484
1325	N	0	156.76	32.482
1326	D	-0.143	152.958	28.68
1327	K	-0.143	150.732	26.454
1328	L	-0.286	147.783	23.505
1329	E	-0.286	144.218	19.94
1330	R	-0.143	141.221	16.943
1331	G	-0.429	139.058	14.78
1332	E	-0.429	141.72	17.442
1333	E	-0.286	141.342	17.064
1334	I	-0.286	144.242	19.964
1335	I	-0.286	144.588	20.31
1336	L	-0.286	146.813	22.535
1337	E	-0.286	147.788	23.51
1338	Y	-0.143	149.503	25.225
1339	T	-0.143	150.432	26.154
1340	D	-0.143	150.119	25.841
1341	W	-0.143	152.547	28.269
1342	G	-0.143	151.177	26.899
1343	P	-0.143	147.376	23.098
1344	S	-0.143	144.887	20.609
1345	G	-0.286	144.981	20.703
1346	S	-0.429	148.733	24.455
1347	D	-0.571	150.233	25.955
1348	Y	-0.571	153.737	29.459
1349	V	-0.714	154.998	30.72
1350	G	-0.714	155.696	31.418
1351	D	-0.714	153.189	28.911
1352	E	-0.571	149.822	25.544
1353	D	-0.429	149.218	24.94
1354	E	-0.286	146.184	21.906
1355	D	-0.143	145.865	21.587
1356	V	0	144.284	20.006
1357	N	0	143.24	18.962
1358	L	0	142.419	18.141
1359	T	0	140.947	16.669
1360	I	0	141.471	17.193
1361	Y	0	140.54	16.262
1362	T	0	142.296	18.018
1363	S	0	140.272	15.994
1364	N	-0.143	138.066	13.788
1365	F	-0.143	137.538	13.26
1366	G	-0.286	136.811	12.533
1367	A	-0.286	138.606	14.328
1368	T	-0.143	136.958	12.68
1369	V	-0.143	138.238	13.96
1370	E	-0.143	136.745	12.467
1371	L	0	137.409	13.131
1372	D	0	136.528	12.25
1373	Q	0.143	134.723	10.445
1374	K	0	132.535	8.257
1375	V	0	133.787	9.509
1376	Y	0	137.214	12.936
1377	S	0	138.951	14.673
1378	W	0	142.406	18.128
1379	T	0	145.42	21.142
1380	D	0	143.163	18.885
1381	K	0.143	144.439	20.161
1382	V	0	143.087	18.809
1383	Y	0	143.038	18.76
1384	I	-0.143	142.57	18.292
1385	T	-0.071	141.362	17.084
1386	I	-0.071	141.663	17.385
1387	V	-0.071	139.986	15.708
1388	A	-0.214	141.673	17.395
1389	P	-0.214	141.942	17.664
1390	D	-0.357	143.467	19.189
1391	H	-0.214	146.788	22.51
1392	N	-0.286	147.482	23.204
1393	F	-0.429	150.401	26.123
1394	D	-0.571	152.21	27.932
1395	S	-0.429	150.201	25.923
1396	D	-0.429	153.164	28.886
1397	L	-0.429	154.242	29.964
1398	V	-0.429	152.629	28.351
1399	D	-0.571	151.853	27.575
1400	E	-0.429	152.478	28.2
1401	I	-0.429	150.538	26.26
1402	G	-0.429	151.066	26.788
1403	E	-0.429	154.896	30.618
1404	T	-0.143	155.428	31.15
1405	D	-0.143	154.799	30.521
1406	S	0	152.883	28.605
1407	D	0	150.669	26.391
1408	P	0.286	150.615	26.337
1409	I	0.286	148.443	24.165
1410	K	0.286	148.139	23.861
1411	V	0	146.58	22.302
1412	S	0	145.824	21.546
1413	T	-0.143	144.014	19.736
1414	R	-0.143	143.421	19.143
1415	G	-0.286	147.001	22.723
1416	F	-0.143	149.18	24.902
1417	D	-0.143	149.599	25.321
1418	L	0	151.63	27.352
1419	D	-0.143	152.442	28.164
1420	N	0	153.615	29.337
1421	Y	0	152.359	28.081
1422	K	0	152.559	28.281
1423	L	-0.286	149.792	25.514
1424	V	-0.286	150.472	26.194
1425	E	-0.286	148.452	24.174
1426	T	-0.143	146.865	22.587
1427	G	-0.143	147.93	23.652
1428	T	-0.143	149.872	25.594
1429	D	-0.143	146.83	22.552
1430	T	-0.143	144	19.722
1431	G	-0.143	144.08	19.802
1432	I	-0.143	143.19	18.912
1433	F	-0.143	145.56	21.282
1434	T	-0.143	145.709	21.431
1435	G	-0.143	147.605	23.327
1436	E	-0.143	147.348	23.07
1437	V	0	148.221	23.943
1438	I	0	148.426	24.148
1439	L	0.071	146.823	22.545
1440	T	-0.071	148.853	24.575
1441	G	-0.071	146.916	22.638
1442	F	-0.214	148.691	24.413
1443	T	-0.214	151.431	27.153
1444	A	-0.357	149.893	25.615
1445	H	-0.357	147.151	22.873
1446	D	-0.429	146.392	22.114
1447	A	-0.286	144.015	19.737
1448	D	-0.286	144.984	20.706
1449	G	-0.286	144.432	20.154
1450	D	-0.286	147.507	23.229
1451	G	-0.143	149.046	24.768
1452	N	-0.143	152.169	27.891
1453	T	-0.143	151.52	27.242
1454	G	-0.143	152.606	28.328
1455	D	-0.143	150.055	25.777
1456	A	0	149.882	25.604
1457	T	0	153.087	28.809
1458	G	0	152.329	28.051
1459	T	0	154.483	30.205
1460	T	0	154.129	29.851
1461	S	-0.143	156.414	32.136
1462	G	-0.143	156.612	32.334
1463	S	-0.143	156.222	31.944
1464	G	-0.143	155.463	31.185
1465	P	-0.143	152.168	27.89
1466	T	-0.143	151.768	27.49
1467	D	-0.286	154.286	30.008
1468	G	-0.286	152.332	28.054
1469	L	-0.429	152.109	27.831
1470	L	-0.571	149.778	25.5
1471	A	-0.571	149.169	24.891
1472	T	-0.571	145.574	21.296
1473	D	-0.571	143.43	19.152
1474	D	-0.429	140.68	16.402
1475	D	-0.286	137.958	13.68
1476	D	-0.143	139.185	14.907
1477	G	-0.143	138.64	14.362
1478	L	-0.143	140.621	16.343
1479	T	-0.143	140.778	16.5
1480	V	-0.286	142.655	18.377
1481	S	-0.429	143.281	19.003
1482	F	-0.571	144.363	20.085
1483	E	-0.571	145.268	20.99
1484	F	-0.429	144.891	20.613
1485	S	-0.429	145.047	20.769
1486	E	-0.429	146.397	22.119
1487	D	-0.286	143.778	19.5
1488	E	-0.143	141.348	17.07
1489	T	0	141.308	17.03
1490	I	0	139.224	14.946
1491	V	0.143	138.798	14.52
1492	G	0.143	137.569	13.291
1493	S	0.143	136.787	12.509
1494	A	0.143	136.061	11.783
1495	L	0.143	135.516	11.238
1496	I	0	137.679	13.401
1497	R	0	135.723	11.445
1498	W	-0.143	136.273	11.995
1499	N	-0.143	133.761	9.483
1500	I	-0.143	132.144	7.866
1501	G	-0.286	133.009	8.731
1502	E	-0.286	130.692	6.414
1503	V	-0.143	131.272	6.994
1504	Q	-0.143	129.35	5.072
1505	W	-0.143	129.947	5.669
1506	L	-0.143	129.466	5.188
1507	E	-0.143	126.919	2.641
1508	A	0	124.274	-0.004
1509	S	0	124.889	0.611
1510	Y	0	128.048	3.77
1511	P	0	128.748	4.47
1512	A	0	130.619	6.341
1513	S	0.143	133.714	9.436
1514	G	0.143	133.565	9.287
1515	T	0.143	135.852	11.574
1516	G	0	134.829	10.551
1517	V	0	135.423	11.145
1518	V	-0.143	134.261	9.983
1519	R	-0.143	134.107	9.829
1520	V	-0.286	134.82	10.542
1521	I	-0.286	134.306	10.028
1522	D	-0.429	136.052	11.774
1523	P	-0.286	137.47	13.192
1524	D	-0.429	139.506	15.228
1525	M	-0.286	141.763	17.485
1526	N	-0.286	143.163	18.885
1527	L	-0.429	146.512	22.234
1528	D	-0.429	148.352	24.074
1529	P	-0.286	146.2	21.922
1530	E	-0.429	148.793	24.515
1531	A	-0.286	149.289	25.011
1532	V	-0.429	147.2	22.922
1533	D	-0.429	146.751	22.473
1534	N	-0.286	146.142	21.864
1535	F	-0.286	144.829	20.551
1536	E	-0.429	143.703	19.425
1537	V	-0.286	140.015	15.737
1538	D	-0.429	139.236	14.958
1539	V	-0.286	137.331	13.053
1540	W	-0.286	135.953	11.675
1541	S	-0.286	133.108	8.83
1542	D	-0.286	130.814	6.536
1543	S	-0.286	132.996	8.718
1544	D	-0.286	136.245	11.967
1545	A	-0.143	135.823	11.545
1546	G	-0.143	139.641	15.363
1547	G	-0.143	139.251	14.973
1548	I	-0.286	141.723	17.445
1549	D	-0.286	142.956	18.678
1550	L	-0.143	141.799	17.521
1551	T	-0.286	144.179	19.901
1552	V	-0.286	141.946	17.668
1553	T	-0.286	143.531	19.253
1554	E	-0.286	142.547	18.269
1555	T	-0.143	141.062	16.784
1556	N	-0.143	142.582	18.304
1557	E	-0.286	145.142	20.864
1558	A	-0.143	142.543	18.265
1559	T	-0.143	139.154	14.876
1560	G	-0.143	139.316	15.038
1561	I	-0.143	137.459	13.181
1562	F	-0.143	139.102	14.824
1563	E	-0.143	138.562	14.284
1564	G	0	140.135	15.857
1565	T	0	139.807	15.529
1566	V	-0.143	139.265	14.987
1567	F	-0.286	139.306	15.028
1568	F	-0.286	136.509	12.231
1569	T	-0.286	137.754	13.476
1570	T	-0.286	135.501	11.223
1571	L	-0.214	138.069	13.791
1572	D	-0.071	141.099	16.821
1573	E	0.071	142.214	17.936
1574	S	0.357	141.55	17.272
1575	S	0.357	144.945	20.667
1576	G	0.357	146.047	21.769
1577	H	0.214	143.039	18.761
1578	R	0.143	141.415	17.137
1579	L	-0.143	138.378	14.1
1580	R	-0.143	137.051	12.773
1581	V	-0.286	133.242	8.964
1582	S	-0.286	130.253	5.975
1583	E	-0.286	126.771	2.493
1584	G	-0.286	124.431	0.153
1585	D	-0.286	127.332	3.054
1586	T	-0.286	127.266	2.988
1587	V	-0.429	130.672	6.394
1588	T	-0.429	131.597	7.319
1589	A	-0.429	134.052	9.774
1590	E	-0.429	134.445	10.167
1591	Y	-0.286	136.325	12.047
1592	E	-0.429	137.36	13.082
1593	D	-0.286	136.857	12.579
1594	N	-0.143	139.693	15.415
1595	T	-0.143	138.743	14.465
1596	L	-0.143	135.194	10.916
1597	P	-0.143	133.57	9.292
1598	D	-0.286	131.23	6.952
1599	P	-0.286	129.238	4.96
1600	Y	-0.286	132.084	7.806
1601	T	-0.429	135.515	11.237
1602	T	-0.429	139.157	14.879
1603	A	-0.429	139.334	15.056
1604	D	-0.429	136.055	11.777
1605	E	-0.286	136.613	12.335
1606	L	-0.143	133.356	9.078
1607	D	-0.143	133.209	8.931
1608	I	0	131.399	7.121
1609	T	0	130.77	6.492
1610	A	0	128.902	4.624
1611	T	0	127.665	3.387
1612	S	0	126.689	2.411
1613	L	0	125.333	1.055
1614	I	0	126.867	2.589
1615	G	0	123.91	-0.368
1616	T	-0.143	124.278	0
1617	V	0
1618	V	0
1619	P	0
1620	P	0
1621	L	0
1622	E	0
1623	R	0.143
1624	A	0.143
1625	P	0.143
1626	A	0.143
1627	A	0
1628	N	0
1629	L	0
1630	R	0
1631	T	-0.143
1632	V	-0.143
1633	D	-0.143
1634	A	-0.143
1635	F	-0.143
1636	G	-0.143
1637	N	-0.143
1638	S	-0.143
1639	L	-0.286
1640	D	-0.286
1641	S	-0.143
1642	V	-0.143
1643	S	-0.143
1644	V	-0.143
1645	D	-0.143
1646	Q	0
1647	Q	-0.143
1648	V	-0.143
1649	Q	-0.143
1650	I	-0.143
1651	S	-0.143
1652	A	-0.143
1653	D	-0.286
1654	L	0
1655	A	-0.143
1656	N	-0.143
1657	G	-0.143
1658	Q	-0.143
1659	D	-0.143
1660	R	0
1661	E	-0.143
1662	Q	0
1663	S	0
1664	F	0
1665	A	0
1666	Y	-0.143
1667	L	-0.143
1668	V	-0.143
1669	Q	-0.143
1670	I	-0.143
1671	Q	-0.143
1672	D	-0.143
1673	A	0
1674	N	0
1675	G	0
1676	V	0
1677	T	0
1678	V	0
1679	S	0
1680	L	0
1681	A	0
1682	W	0
1683	I	0
1684	T	0
1685	G	0
1686	S	0
1687	L	0
1688	S	0
1689	S	0
1690	G	0
1691	Q	0
1692	S	0
1693	F	0
1694	S	0
1695	P	0
1696	A	0
1697	L	-0.143
1698	S	-0.143
1699	W	-0.143
1700	I	-0.143
1701	P	-0.143
1702	T	-0.143
1703	E	-0.143
1704	A	0
1705	G	0
1706	T	0
1707	Y	0
1708	T	0
1709	A	-0.143
1710	T	-0.143
1711	A	-0.143
1712	F	-0.286
1713	V	-0.286
1714	W	-0.286
1715	E	-0.286
1716	S	-0.143
1717	V	-0.143
1718	D	-0.143
1719	N	0
1720	P	0
1721	T	0
1722	A	0
1723	L	0
1724	S	0
1725	P	0
1726	P	0
1727	V	0
1728	S	0

## Sheet: Figure_5a
Figure 5a		Whole cell tomography of Nitrosopumilus maritimus. S-layer rotation matrices and translation vectos in BIOMT format
REMARK	350	BIOMOLECULE:	1
REMARK	350	APPLY	THE	FOLLOWING	TO	CHAINS:	A,	B,	C,	D,	E,	F
REMARK	350	BIOMT1	1	0.82904	0.46078	0.31683	6443.42
REMARK	350	BIOMT2	1	-0.55801	0.71858	0.41505	12374.8
REMARK	350	BIOMT3	1	-0.03642	-0.52089	0.85285	3205.18
REMARK	350	BIOMT1	2	0.87333	0.30516	0.37969	6592.62
REMARK	350	BIOMT2	2	-0.4852	0.47578	0.73363	12606.2
REMARK	350	BIOMT3	2	0.04323	-0.82493	0.56358	2913.83
REMARK	350	BIOMT1	3	0.84654	0.16061	0.50753	6536.79
REMARK	350	BIOMT2	3	-0.53233	0.2554	0.80709	12731.9
REMARK	350	BIOMT3	3	0	-0.9534	0.3017	2737.99
REMARK	350	BIOMT1	4	0.79698	-0.06529	-0.60046	4617.13
REMARK	350	BIOMT2	4	-0.604	-0.08616	-0.79231	9817.23
REMARK	350	BIOMT3	4	0	0.99414	-0.1081	2518.74
REMARK	350	BIOMT1	5	0.23962	0.78686	-0.56872	4654.66
REMARK	350	BIOMT2	5	-0.51477	-0.39369	-0.76159	9843.93
REMARK	350	BIOMT3	5	-0.82316	0.47525	0.31072	2910.03
REMARK	350	BIOMT1	6	0.82693	0.48741	-0.28038	4789.97
REMARK	350	BIOMT2	6	-0.5616	0.69111	-0.45493	10035.3
REMARK	350	BIOMT3	6	-0.02797	0.53366	0.84524	3204.42
REMARK	350	BIOMT1	7	0.84565	0.53173	0.04634	6477.63
REMARK	350	BIOMT2	7	-0.52865	0.82245	0.21001	12174.7
REMARK	350	BIOMT3	7	0.07355	-0.20209	0.9766	3218.46
REMARK	350	BIOMT1	8	0.833	0.4148	0.36613	6622.13
REMARK	350	BIOMT2	8	-0.55231	0.66252	0.50598	12437.3
REMARK	350	BIOMT3	8	-0.03269	-0.6237	0.78098	3068.24
REMARK	350	BIOMT1	9	0.80258	0.04715	-0.59467	4716.7
REMARK	350	BIOMT2	9	-0.59654	0.06344	-0.80007	9750.59
REMARK	350	BIOMT3	9	0	0.99687	0.07904	2705.01
REMARK	350	BIOMT1	10	0.85262	0.50023	-0.15104	4990.92
REMARK	350	BIOMT2	10	-0.52222	0.8258	-0.21293	10123.2
REMARK	350	BIOMT3	10	0.01821	0.26043	0.96532	3280.85
REMARK	350	BIOMT1	11	0.8412	0.43525	0.32085	6630.07
REMARK	350	BIOMT2	11	-0.5403	0.65281	0.53096	12258
REMARK	350	BIOMT3	11	0.02165	-0.62	0.78431	3213.25
REMARK	350	BIOMT1	12	0.81137	0.41495	0.41171	6811.54
REMARK	350	BIOMT2	12	-0.58406	0.60412	0.54215	12319
REMARK	350	BIOMT3	12	-0.02376	-0.68034	0.73251	3073.31
REMARK	350	BIOMT1	13	0.85585	0.29569	0.42437	6779.46
REMARK	350	BIOMT2	13	-0.51525	0.41592	0.74935	12473.3
REMARK	350	BIOMT3	13	0.04507	-0.85999	0.50832	2913.75
REMARK	350	BIOMT1	14	0.83567	0.15396	0.52722	6906.66
REMARK	350	BIOMT2	14	-0.54684	0.14369	0.82481	12469.6
REMARK	350	BIOMT3	14	0.05123	-0.97757	0.20426	2721.35
REMARK	350	BIOMT1	15	0.81226	-0.05688	-0.58052	4797.77
REMARK	350	BIOMT2	15	-0.58101	-0.16692	-0.7966	9677.56
REMARK	350	BIOMT3	15	-0.05159	0.98433	-0.16863	2507.91
REMARK	350	BIOMT1	16	0.81763	0.48943	-0.30321	4974.17
REMARK	350	BIOMT2	16	-0.57499	0.66723	-0.47348	9910.04
REMARK	350	BIOMT3	16	-0.02943	0.56148	0.82697	3193.79
REMARK	350	BIOMT1	17	0.83951	0.52808	-0.12787	5172.74
REMARK	350	BIOMT2	17	-0.54283	0.8049	-0.23975	10003.4
REMARK	350	BIOMT3	17	-0.02368	0.27068	0.96238	3270.01
REMARK	350	BIOMT1	18	0.84718	0.44943	0.28339	6822.62
REMARK	350	BIOMT2	18	-0.53131	0.71661	0.45186	12131.5
REMARK	350	BIOMT3	18	0	-0.53337	0.84588	3195.6
REMARK	350	BIOMT1	19	0.83706	0.25877	0.48204	6969.58
REMARK	350	BIOMT2	19	-0.54531	0.46602	0.69676	12355
REMARK	350	BIOMT3	19	-0.04434	-0.84609	0.5312	2910.26
REMARK	350	BIOMT1	20	0.81277	0.07686	-0.57749	4897.69
REMARK	350	BIOMT2	20	-0.58258	0.10722	-0.80567	9613.58
REMARK	350	BIOMT3	20	0	0.99126	0.13192	2705.04
REMARK	350	BIOMT1	21	0.81495	0.18862	-0.54797	5025.83
REMARK	350	BIOMT2	21	-0.57953	0.26524	-0.77058	9594.82
REMARK	350	BIOMT3	21	0	0.94555	0.32547	2891.33
REMARK	350	BIOMT1	22	0.82488	0.45058	-0.3414	5173.67
REMARK	350	BIOMT2	22	-0.56494	0.67868	-0.46928	9784.85
REMARK	350	BIOMT3	22	0.02025	0.57997	0.81438	3179.46
REMARK	350	BIOMT1	23	0.84	0.3791	0.38819	6991.33
REMARK	350	BIOMT2	23	-0.54259	0.58689	0.60096	12190
REMARK	350	BIOMT3	23	0	-0.71543	0.69869	3064.93
REMARK	350	BIOMT1	24	0.83334	0.21834	0.50781	7152.83
REMARK	350	BIOMT2	24	-0.5508	0.40532	0.72961	12217.2
REMARK	350	BIOMT3	24	-0.04652	-0.88772	0.45803	2895.22
REMARK	350	BIOMT1	25	0.82403	0.52745	-0.2068	5365.05
REMARK	350	BIOMT2	25	-0.56654	0.76717	-0.30079	9868.08
REMARK	350	BIOMT3	25	0	0.36502	0.931	3267.03
REMARK	350	BIOMT1	26	0.83688	0.42658	0.34301	7011.18
REMARK	350	BIOMT2	26	-0.54651	0.68648	0.47965	12000.2
REMARK	350	BIOMT3	26	-0.03086	-0.58887	0.80764	3193.79
REMARK	350	BIOMT1	27	0.8365	0.09306	0.54001	7261.39
REMARK	350	BIOMT2	27	-0.54691	0.203	0.81221	12205.7
REMARK	350	BIOMT3	27	-0.03404	-0.97475	0.2207	2703.27
REMARK	350	BIOMT1	28	0.84033	0.44401	-0.31096	5349.63
REMARK	350	BIOMT2	28	-0.54207	0.68831	-0.48206	9667.37
REMARK	350	BIOMT3	28	0	0.57365	0.8191	3173.51
REMARK	350	BIOMT1	29	0.85869	0.33462	0.38819	7190.59
REMARK	350	BIOMT2	29	-0.51113	0.61449	0.60096	12062.7
REMARK	350	BIOMT3	29	-0.03744	-0.71445	0.69869	3056.23
REMARK	350	BIOMT1	30	0.84673	0.19343	-0.49562	5210.88
REMARK	350	BIOMT2	30	-0.53202	0.30784	-0.78879	9457.37
REMARK	350	BIOMT3	30	0	0.93157	0.36357	2877.02
REMARK	350	BIOMT1	31	0.84574	0.44428	-0.29555	5539.11
REMARK	350	BIOMT2	31	-0.5336	0.70416	-0.46843	9536.37
REMARK	350	BIOMT3	31	0	0.55388	0.8326	3174.05
REMARK	350	BIOMT1	32	0.84097	0.45383	-0.29462	5558.27
REMARK	350	BIOMT2	32	-0.53996	0.73895	-0.40299	9749.31
REMARK	350	BIOMT3	32	0.03482	0.49799	0.86649	3242.25
REMARK	350	BIOMT1	33	0.84458	0.5108	0.16051	7195.66
REMARK	350	BIOMT2	33	-0.53178	0.83516	0.14038	11672.9
REMARK	350	BIOMT3	33	-0.06235	-0.20392	0.977	3258.5
REMARK	350	BIOMT1	34	0.83811	0.462	0.29005	7201.27
REMARK	350	BIOMT2	34	-0.5455	0.70982	0.44563	11880.3
REMARK	350	BIOMT3	34	0	-0.53171	0.84693	3176.26
REMARK	350	BIOMT1	35	0.86149	0.23425	0.45052	7338.81
REMARK	350	BIOMT2	35	-0.50689	0.44933	0.73564	12091
REMARK	350	BIOMT3	35	-0.03011	-0.8621	0.50583	2887.45
REMARK	350	BIOMT1	36	0.8495	0.08641	0.52047	7457.25
REMARK	350	BIOMT2	36	-0.52649	0.20254	0.8257	12080.4
REMARK	350	BIOMT3	36	-0.03406	-0.97545	0.21755	2694.4
REMARK	350	BIOMT1	37	0.83472	0.19567	-0.51473	5396.36
REMARK	350	BIOMT2	37	-0.55067	0.2966	-0.78025	9340.73
REMARK	350	BIOMT3	37	0	0.93474	0.35532	2880.28
REMARK	350	BIOMT1	38	0.84104	0.42128	0.33937	7393.17
REMARK	350	BIOMT2	38	-0.54057	0.67882	0.49698	11747.4
REMARK	350	BIOMT3	38	-0.021	-0.60143	0.79865	3164.51
REMARK	350	BIOMT1	39	0.84664	0.35993	0.392	7370.83
REMARK	350	BIOMT2	39	-0.53202	0.58991	0.60742	11925.8
REMARK	350	BIOMT3	39	-0.01262	-0.72281	0.69093	3038.07
REMARK	350	BIOMT1	40	0.83343	0.2442	0.49574	7517.36
REMARK	350	BIOMT2	40	-0.55077	0.44054	0.70893	11960.8
REMARK	350	BIOMT3	40	-0.04527	-0.86388	0.50166	2877.48
REMARK	350	BIOMT1	41	0.82488	0.08923	-0.55822	5462.29
REMARK	350	BIOMT2	41	-0.5653	0.1302	-0.81454	9224.69
REMARK	350	BIOMT3	41	0	0.98746	0.15785	2682.09
REMARK	350	BIOMT1	42	0.82147	0.21368	-0.52871	5592.42
REMARK	350	BIOMT2	42	-0.57025	0.30781	-0.76162	9207.62
REMARK	350	BIOMT3	42	0	0.92714	0.37471	2866.79
REMARK	350	BIOMT1	43	0.84175	0.50793	-0.1829	5731.86
REMARK	350	BIOMT2	43	-0.53986	0.79197	-0.28518	9626.02
REMARK	350	BIOMT3	43	0	0.33879	0.94086	3248.03
REMARK	350	BIOMT1	44	0.81554	0.5285	0.23575	7383.98
REMARK	350	BIOMT2	44	-0.57366	0.79197	0.20905	11536
REMARK	350	BIOMT3	44	-0.07623	-0.30573	0.94906	3250.43
REMARK	350	BIOMT1	45	0.83878	0.38218	0.38779	7558.11
REMARK	350	BIOMT2	45	-0.54447	0.58878	0.59741	11806.1
REMARK	350	BIOMT3	45	0	-0.71223	0.70194	3031.13
REMARK	350	BIOMT1	46	0.84571	0.08866	0.52622	7645.3
REMARK	350	BIOMT2	46	-0.53255	0.20315	0.82166	11950
REMARK	350	BIOMT3	46	-0.03405	-0.97513	0.21902	2689.35
REMARK	350	BIOMT1	47	0.79632	-0.10451	-0.59578	5545.28
REMARK	350	BIOMT2	47	-0.60488	-0.13759	-0.78434	9155.97
REMARK	350	BIOMT3	47	0	0.98496	-0.17279	2486.35
REMARK	350	BIOMT1	48	0.82085	0.0913	-0.5638	5649.76
REMARK	350	BIOMT2	48	-0.57115	0.13122	-0.81029	9098.1
REMARK	350	BIOMT3	48	0	0.98714	0.15986	2677.92
REMARK	350	BIOMT1	49	0.8308	0.35307	-0.43025	5746.93
REMARK	350	BIOMT2	49	-0.55657	0.52703	-0.64224	9233.87
REMARK	350	BIOMT3	49	0	0.77303	0.63436	3018.05
REMARK	350	BIOMT1	50	0.8491	0.45867	-0.26199	5730.75
REMARK	350	BIOMT2	50	-0.52683	0.69936	-0.48305	9409.23
REMARK	350	BIOMT3	50	-0.03833	0.54819	0.83548	3154.82
REMARK	350	BIOMT1	51	-0.04302	0.96589	-0.25537	5921.5
REMARK	350	BIOMT2	51	-0.95942	-0.11124	-0.25913	9503.78
REMARK	350	BIOMT3	51	-0.2787	0.23385	0.93147	3243.51
REMARK	350	BIOMT1	52	0.83353	0.45187	0.31787	7568.05
REMARK	350	BIOMT2	52	-0.55247	0.68174	0.47958	11606.9
REMARK	350	BIOMT3	52	0	-0.57536	0.8179	3166.07
REMARK	350	BIOMT1	53	0.85103	0.29014	0.43769	7707.26
REMARK	350	BIOMT2	53	-0.52512	0.47021	0.70933	11829.8
REMARK	350	BIOMT3	53	0	-0.8335	0.55252	2866.69
REMARK	350	BIOMT1	54	0.84861	0.19249	-0.49276	5780.98
REMARK	350	BIOMT2	54	-0.52902	0.30878	-0.79044	9084.55
REMARK	350	BIOMT3	54	0	0.93145	0.36386	2867.41
REMARK	350	BIOMT1	55	0.83353	0.45187	-0.31787	5920.13
REMARK	350	BIOMT2	55	-0.55247	0.68174	-0.47958	9294.43
REMARK	350	BIOMT3	55	0	0.57536	0.8179	3163.62
REMARK	350	BIOMT1	56	0.83069	0.44876	0.3295	7766.05
REMARK	350	BIOMT2	56	-0.55478	0.71685	0.42231	11485.3
REMARK	350	BIOMT3	56	-0.04668	-0.53361	0.84444	3147.56
REMARK	350	BIOMT1	57	0.84	0.3791	0.38819	7744.67
REMARK	350	BIOMT2	57	-0.54259	0.58689	0.60096	11673.5
REMARK	350	BIOMT3	57	0	-0.71543	0.69869	3029.69
REMARK	350	BIOMT1	58	0.84117	0.20553	0.50018	7893.69
REMARK	350	BIOMT2	58	-0.53537	0.44681	0.71675	11709.4
REMARK	350	BIOMT3	58	-0.07618	-0.8707	0.48588	2858.36
REMARK	350	BIOMT1	59	0.84849	0.10813	0.51804	7818.83
REMARK	350	BIOMT2	59	-0.52921	0.17337	0.83059	11824.5
REMARK	350	BIOMT3	59	0	-0.9789	0.20432	2680.96
REMARK	350	BIOMT1	60	0.81373	0.0934	-0.57368	5836.71
REMARK	350	BIOMT2	60	-0.58124	0.13076	-0.80316	8965.11
REMARK	350	BIOMT3	60	0	0.987	0.16069	2671.38
REMARK	350	BIOMT1	61	0.8308	0.35307	-0.43025	5933.18
REMARK	350	BIOMT2	61	-0.55657	0.52703	-0.64224	9099.23
REMARK	350	BIOMT3	61	0	0.77303	0.63436	3019.6
REMARK	350	BIOMT1	62	0.84328	0.34436	0.41267	7929.11
REMARK	350	BIOMT2	62	-0.53747	0.54029	0.64747	11540.9
REMARK	350	BIOMT3	62	0	-0.76779	0.6407	3019.82
REMARK	350	BIOMT1	63	0.85591	0.08348	0.51034	8015.48
REMARK	350	BIOMT2	63	-0.516	0.20289	0.83222	11694.3
REMARK	350	BIOMT3	63	-0.03407	-0.97564	0.21673	2668.42
REMARK	350	BIOMT1	64	0.82065	-0.06853	-0.56731	5910.29
REMARK	350	BIOMT2	64	-0.57143	-0.09842	-0.81473	8898.52
REMARK	350	BIOMT3	64	0	0.99278	-0.11992	2478.06
REMARK	350	BIOMT1	65	0.81733	0.22035	-0.53238	5965.94
REMARK	350	BIOMT2	65	-0.57617	0.31257	-0.7552	8955.25
REMARK	350	BIOMT3	65	0	0.92398	0.38243	2860.17
REMARK	350	BIOMT1	66	0.82954	0.35638	-0.42995	6119.6
REMARK	350	BIOMT2	66	-0.55845	0.52938	-0.63866	8974.84
REMARK	350	BIOMT3	66	0	0.7699	0.63817	3020.07
REMARK	350	BIOMT1	67	0.81631	0.45551	-0.35517	6111.32
REMARK	350	BIOMT2	67	-0.57554	0.69344	-0.43347	9159.8
REMARK	350	BIOMT3	67	0.04884	0.55826	0.82823	3152.99
REMARK	350	BIOMT1	68	0.82854	0.43035	0.35821	7945.63
REMARK	350	BIOMT2	68	-0.55673	0.70141	0.44506	11360.9
REMARK	350	BIOMT3	68	-0.05972	-0.56818	0.82074	3142.94
REMARK	350	BIOMT1	69	0.83973	0.26965	0.47132	8074.02
REMARK	350	BIOMT2	69	-0.5422	0.4635	0.70085	11583.8
REMARK	350	BIOMT3	69	-0.02948	-0.84407	0.53542	2850.79
REMARK	350	BIOMT1	70	0.84226	-0.0151	0.53886	8104.5
REMARK	350	BIOMT2	70	-0.53653	0.07343	0.84068	11646.6
REMARK	350	BIOMT3	70	-0.05226	-0.99719	0.05375	2466.06
REMARK	350	BIOMT1	71	0.80771	-0.06342	-0.58616	6099.12
REMARK	350	BIOMT2	71	-0.58958	-0.08689	-0.80303	8769.66
REMARK	350	BIOMT3	71	0	0.9942	-0.10757	2480.25
REMARK	350	BIOMT1	72	0.82076	0.0806	-0.56555	6023.2
REMARK	350	BIOMT2	72	-0.57127	0.11581	-0.81255	8842.91
REMARK	350	BIOMT3	72	0	0.99	0.14109	2673.18
REMARK	350	BIOMT1	73	0.82117	0.21384	-0.5291	6145.42
REMARK	350	BIOMT2	73	-0.57068	0.3077	-0.76134	8836.86
REMARK	350	BIOMT3	73	0	0.92714	0.37471	2859.27
REMARK	350	BIOMT1	74	0.83513	0.50673	0.21398	7948.04
REMARK	350	BIOMT2	74	-0.54732	0.80425	0.23157	11158.9
REMARK	350	BIOMT3	74	-0.05475	-0.3105	0.94899	3223.88
REMARK	350	BIOMT1	75	0.85309	0.33222	0.40234	8121.41
REMARK	350	BIOMT2	75	-0.51673	0.64485	0.56317	11417.1
REMARK	350	BIOMT3	75	-0.07235	-0.68833	0.72178	2999.32
REMARK	350	BIOMT1	76	0.79817	0.39471	-0.45511	6305.82
REMARK	350	BIOMT2	76	-0.60243	0.52296	-0.60299	8844.41
REMARK	350	BIOMT3	76	0	0.75546	0.6552	3009.7
REMARK	350	BIOMT1	77	0.82822	0.47701	-0.29414	6290
REMARK	350	BIOMT2	77	-0.56008	0.68661	-0.46355	9025.41
REMARK	350	BIOMT3	77	-0.01916	0.54866	0.83582	3137.28
REMARK	350	BIOMT1	78	0.84676	0.42181	0.32415	8138.91
REMARK	350	BIOMT2	78	-0.53197	0.6714	0.51597	11227.3
REMARK	350	BIOMT3	78	0	-0.60934	0.79291	3130.33
REMARK	350	BIOMT1	79	0.83925	0.26653	0.47395	8259.64
REMARK	350	BIOMT2	79	-0.54295	0.45823	0.70373	11448.4
REMARK	350	BIOMT3	79	-0.02961	-0.84793	0.52928	2838.1
REMARK	350	BIOMT1	80	0.84394	0.09645	0.5277	8390.86
REMARK	350	BIOMT2	80	-0.53536	0.21368	0.81715	11445.2
REMARK	350	BIOMT3	80	-0.03395	-0.97213	0.23197	2639.88
REMARK	350	BIOMT1	81	0.85526	0.11443	0.5054	8195.72
REMARK	350	BIOMT2	81	-0.5171	0.25163	0.8181	11580.2
REMARK	350	BIOMT3	81	-0.03356	-0.96104	0.27438	2647.9
REMARK	350	BIOMT1	82	0.81373	-0.20098	-0.54539	6393.28
REMARK	350	BIOMT2	82	-0.58124	-0.28137	-0.76354	8616.67
REMARK	350	BIOMT3	82	0	0.93832	-0.34578	2270.18
REMARK	350	BIOMT1	83	0.81332	0.0889	-0.57499	6206.98
REMARK	350	BIOMT2	83	-0.58182	0.12427	-0.80377	8725.29
REMARK	350	BIOMT3	83	0	0.98826	0.15279	2671.79
REMARK	350	BIOMT1	84	0.83914	0.20334	-0.50447	6338.46
REMARK	350	BIOMT2	84	-0.54162	0.22727	-0.80932	8711.09
REMARK	350	BIOMT3	84	-0.04991	0.95237	0.30084	2843.87
REMARK	350	BIOMT1	85	0.82402	0.44993	-0.34432	6477.82
REMARK	350	BIOMT2	85	-0.56619	0.67583	-0.47189	8908.42
REMARK	350	BIOMT3	85	0.02039	0.5838	0.81164	3129.96
REMARK	350	BIOMT1	86	0.85203	0.49266	0.177	8137.88
REMARK	350	BIOMT2	86	-0.52204	0.82481	0.21718	11032.1
REMARK	350	BIOMT3	86	-0.03899	-0.27745	0.95995	3217.17
REMARK	350	BIOMT1	87	0.82749	0.36637	0.42547	8303.96
REMARK	350	BIOMT2	87	-0.56021	0.58965	0.58179	11290.2
REMARK	350	BIOMT3	87	-0.03772	-0.71978	0.69318	2986.13
REMARK	350	BIOMT1	88	0.84377	0.25184	0.47395	8452.68
REMARK	350	BIOMT2	88	-0.53487	0.46763	0.70373	11329
REMARK	350	BIOMT3	88	-0.0444	-0.84729	0.52928	2824.5
REMARK	350	BIOMT1	89	0.80773	0.13586	-0.57368	6388.86
REMARK	350	BIOMT2	89	-0.58729	0.10016	-0.80316	8595.15
REMARK	350	BIOMT3	89	-0.05166	0.98565	0.16069	2665.46
REMARK	350	BIOMT1	90	0.8308	0.35307	-0.43025	6486.78
REMARK	350	BIOMT2	90	-0.55657	0.52703	-0.64224	8720.29
REMARK	350	BIOMT3	90	0	0.77303	0.63436	3002.87
REMARK	350	BIOMT1	91	0.82461	0.47743	-0.30345	6667.27
REMARK	350	BIOMT2	91	-0.56542	0.71261	-0.41533	8784.45
REMARK	350	BIOMT3	91	0.01795	0.51406	0.85757	3133.21
REMARK	350	BIOMT1	92	0.82582	0.433	0.36131	8315.32
REMARK	350	BIOMT2	92	-0.56165	0.68923	0.45774	11115.7
REMARK	350	BIOMT3	92	-0.05082	-0.58093	0.81236	3119.17
REMARK	350	BIOMT1	93	0.85063	0.33552	0.4048	8490.13
REMARK	350	BIOMT2	93	-0.52078	0.64355	0.56092	11174.4
REMARK	350	BIOMT3	93	-0.07231	-0.68794	0.72216	2978.49
REMARK	350	BIOMT1	94	0.84922	0.09011	0.5203	8574.9
REMARK	350	BIOMT2	94	-0.52695	0.20808	0.82403	11326.8
REMARK	350	BIOMT3	94	-0.03401	-0.97395	0.22418	2638.73
REMARK	350	BIOMT1	95	0.84666	-0.20325	0.49179	8543.4
REMARK	350	BIOMT2	95	-0.5298	-0.23545	0.81479	11311.4
REMARK	350	BIOMT3	95	-0.04981	-0.9504	-0.30703	2248.18
REMARK	350	BIOMT1	96	0.79199	-0.18308	-0.58244	6587.85
REMARK	350	BIOMT2	96	-0.60858	-0.31304	-0.72913	8479.76
REMARK	350	BIOMT3	96	-0.04884	0.93193	-0.35934	2268.9
REMARK	350	BIOMT1	97	0.8308	0.35307	-0.43025	6677.54
REMARK	350	BIOMT2	97	-0.55657	0.52703	-0.64224	8592.17
REMARK	350	BIOMT3	97	0	0.77303	0.63436	3004.46
REMARK	350	BIOMT1	98	0.81571	0.50012	0.29068	8316.46
REMARK	350	BIOMT2	98	-0.56008	0.80849	0.18069	10908.7
REMARK	350	BIOMT3	98	-0.14465	-0.31019	0.9396	3214.34
REMARK	350	BIOMT1	99	0.82009	0.45256	0.3502	8507.67
REMARK	350	BIOMT2	99	-0.57143	0.68001	0.4594	10971.7
REMARK	350	BIOMT3	99	-0.03023	-0.57686	0.81628	3113.98
REMARK	350	BIOMT1	100	0.85348	0.22367	0.47069	8634.85
REMARK	350	BIOMT2	100	-0.51589	0.49036	0.70242	11202.3
REMARK	350	BIOMT3	100	-0.07369	-0.84233	0.53391	2812.85
REMARK	350	BIOMT1	101	0.84142	0.08056	0.53434	8752.8
REMARK	350	BIOMT2	101	-0.5393	0.18773	0.82092	11194.9
REMARK	350	BIOMT3	101	-0.03418	-0.97891	0.20141	2623.22
REMARK	350	BIOMT1	102	0.82495	0.23396	-0.51451	6705.16
REMARK	350	BIOMT2	102	-0.5652	0.34148	-0.75096	8446.02
REMARK	350	BIOMT3	102	0	0.91031	0.41394	2835.03
REMARK	350	BIOMT1	103	0.84302	0.35621	-0.40304	6867.53
REMARK	350	BIOMT2	103	-0.53629	0.49894	-0.68077	8473.6
REMARK	350	BIOMT3	103	-0.0414	0.79004	0.61165	2998.65
REMARK	350	BIOMT1	104	0.8662	0.47569	0.15304	8512.23
REMARK	350	BIOMT2	104	-0.49912	0.80879	0.31103	10772.3
REMARK	350	BIOMT3	104	0.02418	-0.3458	0.938	3201.04
REMARK	350	BIOMT1	105	0.82552	-0.01963	0.56403	8844.98
REMARK	350	BIOMT2	105	-0.56329	0.03313	0.82559	11141.7
REMARK	350	BIOMT3	105	-0.03489	-0.99926	0.01629	2427.22
REMARK	350	BIOMT1	106	0.80971	0.47783	-0.34066	6856.93
REMARK	350	BIOMT2	106	-0.58613	0.68691	-0.42966	8648.06
REMARK	350	BIOMT3	106	0.0287	0.54757	0.83627	3127.62
REMARK	350	BIOMT1	107	0.83816	0.45556	0.29992	8695
REMARK	350	BIOMT2	107	-0.54542	0.70007	0.46089	10850.9
REMARK	350	BIOMT3	107	0	-0.54988	0.83524	3097.73
REMARK	350	BIOMT1	108	0.85861	0.37542	0.34908	8863.67
REMARK	350	BIOMT2	108	-0.51264	0.62878	0.58467	10924
REMARK	350	BIOMT3	108	0	-0.68095	0.73233	2969.13
REMARK	350	BIOMT1	109	0.84234	0.22113	0.49149	8825.42
REMARK	350	BIOMT2	109	-0.53698	0.4223	0.73028	11078.9
REMARK	350	BIOMT3	109	-0.04607	-0.87907	0.47447	2815.1
REMARK	350	BIOMT1	110	0.81388	0.1529	-0.56056	6950.11
REMARK	350	BIOMT2	110	-0.57876	0.12806	-0.80538	8196.74
REMARK	350	BIOMT3	110	-0.05135	0.97991	0.19271	2654.73
REMARK	350	BIOMT1	111	0.81118	0.39606	-0.43025	7044.3
REMARK	350	BIOMT2	111	-0.58339	0.49718	-0.64224	8340.52
REMARK	350	BIOMT3	111	-0.04046	0.77197	0.63436	2997.07
REMARK	350	BIOMT1	112	0.83291	0.45826	-0.31025	7046.06
REMARK	350	BIOMT2	112	-0.55341	0.68971	-0.46695	8529.29
REMARK	350	BIOMT3	112	0	0.56062	0.82807	3122.27
REMARK	350	BIOMT1	113	0.85461	-0.05578	0.51627	9027.94
REMARK	350	BIOMT2	113	-0.5181	-0.02486	0.85496	11016.4
REMARK	350	BIOMT3	113	-0.03486	-0.99813	-0.05014	2415.68
REMARK	350	BIOMT1	114	0.8485	0.46207	-0.25796	7221.69
REMARK	350	BIOMT2	114	-0.5292	0.74086	-0.41361	8395.63
REMARK	350	BIOMT3	114	0	0.48746	0.87315	3118.68
REMARK	350	BIOMT1	115	0.87286	0.35317	0.33674	9051.89
REMARK	350	BIOMT2	115	-0.48733	0.59523	0.63892	10790.8
REMARK	350	BIOMT3	115	0.02521	-0.72179	0.69166	2961.09
REMARK	350	BIOMT1	116	0.81491	0.36163	-0.45293	7238.69
REMARK	350	BIOMT2	116	-0.57959	0.50846	-0.63683	8209.95
REMARK	350	BIOMT3	116	0	0.78147	0.62394	2991.04
REMARK	350	BIOMT1	117	0.82574	0.49711	0.26653	9061.28
REMARK	350	BIOMT2	117	-0.56343	0.70471	0.4312	10604.2
REMARK	350	BIOMT3	117	0.02653	-0.50623	0.86199	3078.93
REMARK	350	BIOMT1	118	0.83899	0.21944	0.49794	9194.79
REMARK	350	BIOMT2	118	-0.54218	0.41493	0.73067	10835.2
REMARK	350	BIOMT3	118	-0.04628	-0.88299	0.4671	2802.95
REMARK	350	BIOMT1	119	0.48708	0.64838	0.58512	9213.11
REMARK	350	BIOMT2	119	-0.25618	-0.53442	0.80546	10891.4
REMARK	350	BIOMT3	119	0.83494	-0.54222	-0.09421	2418.89
REMARK	350	BIOMT1	120	0.81917	0.46786	-0.33176	7407.74
REMARK	350	BIOMT2	120	-0.57172	0.71226	-0.40722	8270.44
REMARK	350	BIOMT3	120	0.04578	0.52326	0.85094	3115.04
REMARK	350	BIOMT1	121	0.85869	0.33462	0.38819	9235.35
REMARK	350	BIOMT2	121	-0.51113	0.61449	0.60096	10668.1
REMARK	350	BIOMT3	121	-0.03744	-0.71445	0.69869	2960.95
REMARK	350	BIOMT1	122	0.82583	0.35834	-0.43542	7418.29
REMARK	350	BIOMT2	122	-0.56391	0.52478	-0.63765	8082.39
REMARK	350	BIOMT3	122	0	0.77213	0.63546	2995.76
REMARK	350	BIOMT1	123	-0.03688	0.93938	0.34088	9277.79
REMARK	350	BIOMT2	123	-0.96505	-0.12205	0.23192	10276.6
REMARK	350	BIOMT3	123	0.25947	-0.32042	0.91105	3097.37
REMARK	350	BIOMT1	124	0.86175	0.4338	0.26307	9258.01
REMARK	350	BIOMT2	124	-0.50514	0.78178	0.36557	10487.9
REMARK	350	BIOMT3	124	-0.04708	-0.44792	0.89283	3073.19
REMARK	350	BIOMT1	125	0.81725	0.22055	-0.53241	7448.53
REMARK	350	BIOMT2	125	-0.57628	0.31277	-0.75503	7940.05
REMARK	350	BIOMT3	125	0	0.92387	0.38271	2834.27
REMARK	350	BIOMT1	126	0.82592	0.48239	-0.29181	7591.68
REMARK	350	BIOMT2	126	-0.56352	0.72224	-0.40102	8140.6
REMARK	350	BIOMT3	126	0.01731	0.49565	0.86835	3110.82
REMARK	350	BIOMT1	127	0.85794	0.42346	0.2909	9454.85
REMARK	350	BIOMT2	127	-0.51034	0.76758	0.38778	10364.7
REMARK	350	BIOMT3	127	-0.05908	-0.48115	0.87464	3052.15
REMARK	350	BIOMT1	128	0.83351	0.14647	0.53274	9569.51
REMARK	350	BIOMT2	128	-0.5503	0.30611	0.77683	10571.7
REMARK	350	BIOMT3	128	-0.0493	-0.94066	0.33575	2778.36
REMARK	350	BIOMT1	129	0.8376	0.37736	-0.39499	7609.18
REMARK	350	BIOMT2	129	-0.54613	0.56143	-0.62173	7947.5
REMARK	350	BIOMT3	129	-0.01286	0.73648	0.67634	2980.99
REMARK	350	BIOMT1	130	0.80733	0.47984	-0.34346	7777.66
REMARK	350	BIOMT2	130	-0.58828	0.7001	-0.40471	8017.32
REMARK	350	BIOMT3	130	0.04626	0.52879	0.84749	3117.39
REMARK	350	BIOMT1	131	0.80324	0.16586	0.57209	9750.37
REMARK	350	BIOMT2	131	-0.59017	0.35158	0.72669	10446.1
REMARK	350	BIOMT3	131	-0.08061	-0.92135	0.3803	2771.49
REMARK	350	BIOMT1	132	0.82558	-0.46469	0.32014	9520.16
REMARK	350	BIOMT2	132	-0.56391	-0.65862	0.49822	10368.3
REMARK	350	BIOMT3	132	-0.02067	-0.59185	-0.80579	1895.02
REMARK	350	BIOMT1	133	0.84111	-0.33905	0.42139	9692.56
REMARK	350	BIOMT2	133	-0.54013	-0.48605	0.68704	10409.8
REMARK	350	BIOMT3	133	-0.02813	-0.80548	-0.59195	2026.75
REMARK	350	BIOMT1	134	0.80885	-0.49365	-0.31949	7783.21
REMARK	350	BIOMT2	134	-0.58565	-0.62765	-0.5129	7842.56
REMARK	350	BIOMT3	134	0.05267	0.60196	-0.79678	1921.95
REMARK	350	BIOMT1	135	0.83543	0.35243	-0.42173	7792.91
REMARK	350	BIOMT2	135	-0.5496	0.53572	-0.64105	7836.03
REMARK	350	BIOMT3	135	0	0.76733	0.64125	2983.8
REMARK	350	BIOMT1	136	0.82609	0.27629	0.49116	9655.75
REMARK	350	BIOMT2	136	-0.55775	0.27631	0.78267	10262.2
REMARK	350	BIOMT3	136	0.08053	-0.9205	0.38236	3042.97
REMARK	350	BIOMT1	137	0.79755	0.37276	0.4743	9789.52
REMARK	350	BIOMT2	137	-0.60266	0.5271	0.59914	10290.1
REMARK	350	BIOMT3	137	-0.02667	-0.76369	0.64503	2932.92
REMARK	350	BIOMT1	138	0.22491	0.74217	0.63135	9920.27
REMARK	350	BIOMT2	138	-0.60335	-0.40271	0.68833	10312.1
REMARK	350	BIOMT3	138	0.76511	-0.53573	0.35721	2766.67
REMARK	350	BIOMT1	139	0.81816	0.47202	-0.32835	7962.18
REMARK	350	BIOMT2	139	-0.57321	0.71444	-0.40126	7887.57
REMARK	350	BIOMT3	139	0.04519	0.51651	0.85509	3109.25
REMARK	350	BIOMT1	140	-0.10586	-0.99397	-0.02877	5645.47
REMARK	350	BIOMT2	140	-0.9212	0.08713	0.3792	12892.9
REMARK	350	BIOMT3	140	-0.3744	0.06664	-0.92487	2024.85
REMARK	350	BIOMT1	141	-0.76931	-0.39249	-0.5041	4124.4
REMARK	350	BIOMT2	141	-0.22876	0.90595	-0.35626	10480
REMARK	350	BIOMT3	141	0.59652	-0.15876	-0.78674	2040.32
REMARK	350	BIOMT1	142	0.82973	-0.53886	0.14553	5841.77
REMARK	350	BIOMT2	142	-0.51835	-0.64719	0.55898	12972.1
REMARK	350	BIOMT3	142	-0.20703	-0.53924	-0.81631	2067.96
REMARK	350	BIOMT1	143	0.80699	-0.58723	-0.06268	5465.46
REMARK	350	BIOMT2	143	-0.4572	-0.6884	0.56309	13009.7
REMARK	350	BIOMT3	143	-0.37381	-0.42575	-0.82402	2084.01
REMARK	350	BIOMT1	144	0.82659	0.2228	-0.51683	4910.46
REMARK	350	BIOMT2	144	0.5471	-0.53352	0.64501	12888.3
REMARK	350	BIOMT3	144	-0.13203	-0.81592	-0.56289	2175.94
REMARK	350	BIOMT1	145	-0.78533	0.24964	0.56651	6170.31
REMARK	350	BIOMT2	145	0.61481	0.20726	0.76096	13009.8
REMARK	350	BIOMT3	145	0.07255	0.9459	-0.31625	2342.28
REMARK	350	BIOMT1	146	0.28034	0.07589	-0.9569	3906.5
REMARK	350	BIOMT2	146	-0.4019	-0.89601	-0.1888	10700.1
REMARK	350	BIOMT3	146	-0.87171	0.43751	-0.22069	2171.99
REMARK	350	BIOMT1	147	0.67943	-0.28141	-0.67763	4669.56
REMARK	350	BIOMT2	147	0.60003	-0.31845	0.73386	12838.6
REMARK	350	BIOMT3	147	-0.4223	-0.90521	-0.04751	2514.02
REMARK	350	BIOMT1	148	-0.36403	0.64363	-0.67322	4436.61
REMARK	350	BIOMT2	148	0.32975	-0.58694	-0.73944	9951.55
REMARK	350	BIOMT3	148	-0.87106	-0.49117	0.00142	2525.94
REMARK	350	BIOMT1	149	-0.89455	-0.34397	-0.28543	5166.38
REMARK	350	BIOMT2	149	-0.17374	-0.32076	0.93109	13095.8
REMARK	350	BIOMT3	149	-0.41182	0.88249	0.22718	2651.02
REMARK	350	BIOMT1	150	0.68281	-0.44453	-0.5798	4669.71
REMARK	350	BIOMT2	150	0.61057	-0.08861	0.78699	12820.8
REMARK	350	BIOMT3	150	-0.40122	-0.89137	0.21092	2738.85
REMARK	350	BIOMT1	151	-0.63909	0.14123	-0.75606	4526.33
REMARK	350	BIOMT2	151	-0.65926	0.40572	0.63306	12704.1
REMARK	350	BIOMT3	151	0.39615	0.90302	-0.16618	2604.61
REMARK	350	BIOMT1	152	0.24826	-0.17449	-0.95285	3813.09
REMARK	350	BIOMT2	152	0.57414	-0.76575	0.28981	11795.8
REMARK	350	BIOMT3	152	-0.78021	-0.61902	-0.08992	2636.06
REMARK	350	BIOMT1	153	-0.37324	-0.64188	-0.66984	4266.76
REMARK	350	BIOMT2	153	0.32457	0.58604	-0.74243	10101.4
REMARK	350	BIOMT3	153	0.8691	-0.49452	-0.0104	2528.17
REMARK	350	BIOMT1	154	0.60943	0.0169	-0.79266	4002.67
REMARK	350	BIOMT2	154	0.77742	0.18345	0.60163	12188.7
REMARK	350	BIOMT3	154	0.15558	-0.98288	0.09866	2702.41
REMARK	350	BIOMT1	155	0.0876	0.4014	-0.91171	3885.99
REMARK	350	BIOMT2	155	0.35288	0.84337	0.40522	11992.3
REMARK	350	BIOMT3	155	0.93156	-0.35721	-0.06777	2666.59
REMARK	350	BIOMT1	156	0.79111	0.04508	-0.61002	4533.87
REMARK	350	BIOMT2	156	-0.61157	0.07734	-0.7874	9875.97
REMARK	350	BIOMT3	156	0.01168	0.99599	0.08876	2715.19
REMARK	350	BIOMT1	157	0.88165	0.30391	0.36102	6213.01
REMARK	350	BIOMT2	157	-0.46904	0.48002	0.74134	12844.5
REMARK	350	BIOMT3	157	0.052	-0.82293	0.56576	2913.35
REMARK	350	BIOMT1	158	-0.73903	0.66191	0.12537	5798.24
REMARK	350	BIOMT2	158	-0.3024	-0.49224	0.81624	13052.6
REMARK	350	BIOMT3	158	0.60199	0.56531	0.56394	2874.58
REMARK	350	BIOMT1	159	-0.74431	0.54779	-0.38201	4992.33
REMARK	350	BIOMT2	159	-0.4678	-0.01942	0.88362	13003.2
REMARK	350	BIOMT3	159	0.47662	0.83639	0.27071	2766.18
REMARK	350	BIOMT1	160	-0.804	-0.32449	-0.4983	4682.48
REMARK	350	BIOMT2	160	-0.2529	-0.57183	0.78042	12747.8
REMARK	350	BIOMT3	160	-0.53817	0.75348	0.37768	2935.72
REMARK	350	BIOMT1	161	-0.65184	0.40769	-0.63945	4514.35
REMARK	350	BIOMT2	161	-0.61471	0.20973	0.76035	12677.1
REMARK	350	BIOMT3	161	0.4441	0.88871	0.1139	2825.49
REMARK	350	BIOMT1	162	0.01272	0.25863	-0.96589	3798.6
REMARK	350	BIOMT2	162	-0.46706	-0.85258	-0.23443	11004.5
REMARK	350	BIOMT3	162	-0.88413	0.45411	0.10995	2750.25
REMARK	350	BIOMT1	163	-0.45965	0.60007	-0.6547	4351.79
REMARK	350	BIOMT2	163	0.24706	-0.6217	-0.74327	10029.4
REMARK	350	BIOMT3	163	-0.85304	-0.5034	0.13751	2725.07
REMARK	350	BIOMT1	164	-0.84363	-0.2539	0.4731	6401.34
REMARK	350	BIOMT2	164	0.53692	-0.39459	0.74566	12729
REMARK	350	BIOMT3	164	-0.00265	0.88308	0.46922	2910.1
REMARK	350	BIOMT1	165	0.80921	0.18101	-0.55894	4530.69
REMARK	350	BIOMT2	165	0.23412	0.77321	0.58936	12581.7
REMARK	350	BIOMT3	165	0.53886	-0.60777	0.58331	2999.15
REMARK	350	BIOMT1	166	-0.26228	-0.75848	-0.59658	4301.41
REMARK	350	BIOMT2	166	0.46812	0.44061	-0.76598	10124.8
REMARK	350	BIOMT3	166	0.84385	-0.48017	0.23949	2917.25
REMARK	350	BIOMT1	167	-0.8279	-0.37585	0.41632	6437.45
REMARK	350	BIOMT2	167	0.56087	-0.55907	0.61062	12574.1
REMARK	350	BIOMT3	167	0.00325	0.73904	0.67366	3075.17
REMARK	350	BIOMT1	168	-0.71647	0.58967	0.37278	6238.13
REMARK	350	BIOMT2	168	-0.22511	-0.70119	0.6765	12702.8
REMARK	350	BIOMT3	168	0.6603	0.40077	0.63512	3066.72
REMARK	350	BIOMT1	169	-0.16466	-0.9252	0.34189	6061.11
REMARK	350	BIOMT2	169	0.73516	0.11598	0.6679	12816.1
REMARK	350	BIOMT3	169	-0.65759	0.36132	0.66107	3083.32
REMARK	350	BIOMT1	170	-0.77196	0.63307	0.05747	5667.08
REMARK	350	BIOMT2	170	-0.45335	-0.61167	0.64834	12827.5
REMARK	350	BIOMT3	170	0.44559	0.47444	0.75918	3173.66
REMARK	350	BIOMT1	171	-0.20944	-0.97238	-0.103	5247.48
REMARK	350	BIOMT2	171	0.59015	-0.20969	0.77958	12913.4
REMARK	350	BIOMT3	171	-0.77965	0.10249	0.61777	3050.76
REMARK	350	BIOMT1	172	0.23276	0.94077	-0.24652	5068.61
REMARK	350	BIOMT2	172	-0.65699	0.339	0.67338	12786.8
REMARK	350	BIOMT3	172	0.71707	0.00523	0.69698	3147.23
REMARK	350	BIOMT1	173	-0.67699	0.64868	-0.34769	4866.89
REMARK	350	BIOMT2	173	-0.63061	-0.26767	0.72848	12777.9
REMARK	350	BIOMT3	173	0.37949	0.71243	0.59028	3049.15
REMARK	350	BIOMT1	174	0.23367	0.92408	-0.30245	4910.27
REMARK	350	BIOMT2	174	-0.72335	0.37307	0.58102	12645.7
REMARK	350	BIOMT3	174	0.64974	0.08301	0.75561	3200.86
REMARK	350	BIOMT1	175	-0.31277	-0.87991	-0.35768	4723.72
REMARK	350	BIOMT2	175	0.6111	-0.4747	0.63342	12639.5
REMARK	350	BIOMT3	175	-0.72714	-0.02047	0.68618	3137.11
REMARK	350	BIOMT1	176	-0.83596	-0.4684	0.28595	6269.54
REMARK	350	BIOMT2	176	0.54749	-0.67607	0.49313	12506.6
REMARK	350	BIOMT3	176	-0.03766	0.56879	0.82162	3198.51
REMARK	350	BIOMT1	177	-0.79407	-0.01076	-0.60774	4600.06
REMARK	350	BIOMT2	177	-0.1764	-0.95273	0.24736	12451.7
REMARK	350	BIOMT3	177	-0.58167	0.30363	0.75463	3151.05
REMARK	350	BIOMT1	178	-0.07766	0.982	0.17215	6252.12
REMARK	350	BIOMT2	178	-0.96789	-0.11566	0.22317	12293
REMARK	350	BIOMT3	178	0.23906	-0.1493	0.95946	3268.22
REMARK	350	BIOMT1	179	0.82909	0.55457	0.07118	6076.01
REMARK	350	BIOMT2	179	-0.55902	0.81973	0.12465	12426.5
REMARK	350	BIOMT3	179	0.01078	-0.14314	0.98964	3287.8
REMARK	350	BIOMT1	180	0.83336	-0.54707	0.07886	5693.55
REMARK	350	BIOMT2	180	0.50541	0.81198	0.29196	12640.1
REMARK	350	BIOMT3	180	-0.22376	-0.20345	0.95317	3267.16
REMARK	350	BIOMT1	181	-0.83341	-0.54432	-0.09558	4807.59
REMARK	350	BIOMT2	181	0.55244	-0.81577	-0.17125	10255
REMARK	350	BIOMT3	181	0.01524	-0.19552	0.98058	3281.37
REMARK	350	BIOMT1	182	0.87718	0.47929	-0.02894	5893.6
REMARK	350	BIOMT2	182	-0.4649	0.86283	0.19848	12543.2
REMARK	350	BIOMT3	182	0.12009	-0.16065	0.97968	3272.89
REMARK	350	BIOMT1	183	0.03736	0.95463	0.29543	9880.17
REMARK	350	BIOMT2	183	0.8781	-0.17249	0.44631	10098.1
REMARK	350	BIOMT3	183	0.47702	0.24275	-0.84471	1878.18
REMARK	350	BIOMT1	184	0.8413	-0.36352	0.40007	10062.3
REMARK	350	BIOMT2	184	-0.54047	-0.55184	0.63512	10145.1
REMARK	350	BIOMT3	184	-0.0101	-0.75055	-0.66073	2011.29
REMARK	350	BIOMT1	185	-0.86822	-0.41918	-0.26549	7963.11
REMARK	350	BIOMT2	185	-0.25127	0.83282	-0.49322	7707.3
REMARK	350	BIOMT3	185	0.42785	-0.36152	-0.8284	1903.74
REMARK	350	BIOMT1	186	0.82966	0.45073	-0.32941	8145.69
REMARK	350	BIOMT2	186	0.27523	-0.84359	-0.46109	7576.38
REMARK	350	BIOMT3	186	-0.48571	0.29189	-0.82394	1908.36
REMARK	350	BIOMT1	187	0.05502	0.52756	0.84773	10344.4
REMARK	350	BIOMT2	187	0.94257	-0.30756	0.13023	9848.25
REMARK	350	BIOMT3	187	0.32944	0.79189	-0.51419	2098.15
REMARK	350	BIOMT1	188	0.80737	0.43415	0.39959	10065.1
REMARK	350	BIOMT2	188	0.28997	-0.88173	0.37211	9957.13
REMARK	350	BIOMT3	188	0.51388	-0.18456	-0.83777	1883.47
REMARK	350	BIOMT1	189	0.81973	-0.46853	0.32943	9698.2
REMARK	350	BIOMT2	189	-0.5716	-0.63282	0.52231	10228.7
REMARK	350	BIOMT3	189	-0.03625	-0.61645	-0.78656	1883.94
REMARK	350	BIOMT1	190	0.82182	-0.28625	-0.49262	8001.7
REMARK	350	BIOMT2	190	-0.56956	-0.43516	-0.69731	7548.56
REMARK	350	BIOMT3	190	-0.01477	0.85364	-0.52066	2052.29
REMARK	350	BIOMT1	191	0.81558	0.55379	-0.16777	8329.31
REMARK	350	BIOMT2	191	0.3405	-0.69374	-0.63465	7477.76
REMARK	350	BIOMT3	191	-0.46785	0.46049	-0.75437	1928.38
REMARK	350	BIOMT1	192	0.97782	0.19793	0.06857	8549.41
REMARK	350	BIOMT2	192	0.14242	-0.38817	-0.91052	7345.31
REMARK	350	BIOMT3	192	-0.1536	0.90008	-0.40775	2015.2
REMARK	350	BIOMT1	193	0.90818	0.26963	0.32017	9665.92
REMARK	350	BIOMT2	193	0.39683	-0.31127	-0.8635	7616.9
REMARK	350	BIOMT3	193	-0.13316	0.91127	-0.38969	2186.45
REMARK	350	BIOMT1	194	0.86862	-0.27891	-0.40953	8190.35
REMARK	350	BIOMT2	194	-0.49512	-0.45684	-0.73902	7422.04
REMARK	350	BIOMT3	194	0.01903	0.84469	-0.53491	2049.39
REMARK	350	BIOMT1	195	-0.34607	0.79731	0.4945	9772.78
REMARK	350	BIOMT2	195	0.30337	-0.40365	0.86315	10506.1
REMARK	350	BIOMT3	195	0.8878	0.44873	-0.10219	2379.41
REMARK	350	BIOMT1	196	0.45069	-0.21001	0.86763	10337.2
REMARK	350	BIOMT2	196	-0.10912	0.95168	0.28704	9765.01
REMARK	350	BIOMT3	196	-0.88599	-0.22404	0.406	2661.8
REMARK	350	BIOMT1	197	-0.07148	-0.70927	0.70131	9961.42
REMARK	350	BIOMT2	197	0.77194	0.40593	0.48922	10142.1
REMARK	350	BIOMT3	197	-0.63167	0.57633	0.51849	2913.36
REMARK	350	BIOMT1	198	0.64411	-0.36826	0.67046	10110.8
REMARK	350	BIOMT2	198	-0.00678	0.8737	0.48641	9966.77
REMARK	350	BIOMT3	198	-0.76491	-0.31785	0.56026	2873.47
REMARK	350	BIOMT1	199	-0.67311	0.66497	-0.32364	8376.1
REMARK	350	BIOMT2	199	-0.21075	-0.59194	-0.77794	7486.48
REMARK	350	BIOMT3	199	-0.70888	-0.45543	0.53858	2978.61
REMARK	350	BIOMT1	200	0.64928	-0.76048	0.0097	8598.23
REMARK	350	BIOMT2	200	0.28081	0.22785	-0.93233	7434.28
REMARK	350	BIOMT3	200	0.70681	0.60807	0.36149	2952.52
REMARK	350	BIOMT1	201	-0.52736	-0.52398	0.66883	10088.2
REMARK	350	BIOMT2	201	0.81779	-0.52656	0.23228	9801.87
REMARK	350	BIOMT3	201	0.23047	0.66946	0.70619	3004.86
REMARK	350	BIOMT1	202	-0.70554	0.5758	-0.41312	8183.11
REMARK	350	BIOMT2	202	-0.26105	-0.75313	-0.60386	7590.98
REMARK	350	BIOMT3	202	-0.65883	-0.31821	0.68167	2982.29
REMARK	350	BIOMT1	203	0.73704	-0.57632	-0.35302	8342.17
REMARK	350	BIOMT2	203	0.21351	0.69415	-0.68744	7630.38
REMARK	350	BIOMT3	203	0.64123	0.4313	0.63466	3136.43
REMARK	350	BIOMT1	204	0.29107	0.95663	0.0119	8517.93
REMARK	350	BIOMT2	204	-0.5792	0.1861	-0.79366	7547.3
REMARK	350	BIOMT3	204	-0.76145	0.22412	0.60825	3098.35
REMARK	350	BIOMT1	205	0.48015	0.87046	0.10841	8933.81
REMARK	350	BIOMT2	205	-0.35001	0.30344	-0.88624	7523.18
REMARK	350	BIOMT3	205	-0.80433	0.38759	0.45037	3085
REMARK	350	BIOMT1	206	-0.4812	-0.82447	0.29782	9164.75
REMARK	350	BIOMT2	206	0.18329	-0.42685	-0.88555	7569.61
REMARK	350	BIOMT3	206	0.85724	-0.37154	0.35652	3049.66
REMARK	350	BIOMT1	207	-0.00841	-0.99087	0.13453	9636.04
REMARK	350	BIOMT2	207	0.97961	0.01884	0.20004	10029.2
REMARK	350	BIOMT3	207	-0.20075	0.13347	0.97051	3139.22
REMARK	350	BIOMT1	208	-0.85184	-0.48263	-0.20356	8162.08
REMARK	350	BIOMT2	208	0.52376	-0.77969	-0.34315	7775.74
REMARK	350	BIOMT3	208	0.0069	-0.39893	0.91696	3127.31
REMARK	350	BIOMT1	209	0.81471	0.0138	0.5797	6636.42
REMARK	350	BIOMT2	209	-0.57882	0.07937	0.81158	12688.6
REMARK	350	BIOMT3	209	-0.03481	-0.99675	0.07265	2534.61
REMARK	350	BIOMT1	210	0.79022	-0.19319	0.58158	6528.65
REMARK	350	BIOMT2	210	-0.61073	-0.16983	0.77341	12744.1
REMARK	350	BIOMT3	210	-0.05064	-0.96635	-0.25219	2343.43
REMARK	350	BIOMT1	211	0.80258	-0.32886	0.49771	6569.37
REMARK	350	BIOMT2	211	-0.59579	-0.4001	0.69638	12616
REMARK	350	BIOMT3	211	-0.02987	-0.85544	-0.51705	2166.56
REMARK	350	BIOMT1	212	-0.13196	-0.98307	0.12716	6367.23
REMARK	350	BIOMT2	212	-0.97293	0.153	0.17318	12173.3
REMARK	350	BIOMT3	212	-0.1897	-0.10087	-0.97665	1851.04
REMARK	350	BIOMT1	213	0.8237	0.048	0.565	6714.23
REMARK	350	BIOMT2	213	-0.55784	0.24733	0.79224	12604.9
REMARK	350	BIOMT3	213	-0.10171	-0.96774	0.2305	2722.63
REMARK	350	BIOMT1	214	0.80467	-0.18874	0.56293	6712.29
REMARK	350	BIOMT2	214	-0.58757	-0.11692	0.80068	12609
REMARK	350	BIOMT3	214	-0.08531	-0.97504	-0.20497	2348.35
REMARK	350	BIOMT1	215	0.82939	-0.45016	0.33086	6573.95
REMARK	350	BIOMT2	215	-0.55228	-0.57133	0.60711	12451.9
REMARK	350	BIOMT3	215	-0.08426	-0.68626	-0.72246	2002.18
REMARK	350	BIOMT1	216	0.82194	-0.33438	-0.46108	4683.21
REMARK	350	BIOMT2	216	-0.56957	-0.48255	-0.66539	9903.07
REMARK	350	BIOMT3	216	0	0.80953	-0.58708	2151.08
REMARK	350	BIOMT1	217	0.80046	-0.02429	0.5989	6822
REMARK	350	BIOMT2	217	-0.59305	0.11278	0.79722	12557.7
REMARK	350	BIOMT3	217	-0.0869	-0.99332	0.07587	2528.78
REMARK	350	BIOMT1	218	0.8104	-0.33372	0.48155	6738.17
REMARK	350	BIOMT2	218	-0.58086	-0.35023	0.73481	12483.6
REMARK	350	BIOMT3	218	-0.07657	-0.8752	-0.47766	2161.13
REMARK	350	BIOMT1	219	0.80644	-0.55942	0.19157	6568.29
REMARK	350	BIOMT2	219	-0.59045	-0.74435	0.31193	12265
REMARK	350	BIOMT3	219	-0.0319	-0.36467	-0.93059	1897.31
REMARK	350	BIOMT1	220	-0.08494	-0.97951	-0.18261	5047.69
REMARK	350	BIOMT2	220	-0.99382	0.09642	-0.05496	10246.2
REMARK	350	BIOMT3	220	0.07144	0.17681	-0.98165	1848.19
REMARK	350	BIOMT1	221	0.82415	-0.54432	-0.15647	5018.73
REMARK	350	BIOMT2	221	-0.56621	-0.79843	-0.20474	10031.3
REMARK	350	BIOMT3	221	-0.01349	0.25733	-0.96623	1900.38
REMARK	350	BIOMT1	222	0.82346	-0.45391	-0.3404	4836.56
REMARK	350	BIOMT2	222	-0.5666	-0.68919	-0.45164	9949.73
REMARK	350	BIOMT3	222	-0.0296	0.56478	-0.82471	1994.02
REMARK	350	BIOMT1	223	0.81889	-0.32866	-0.47054	4863.79
REMARK	350	BIOMT2	223	-0.57395	-0.46892	-0.67133	9777.33
REMARK	350	BIOMT3	223	0	0.81981	-0.57263	2139.43
REMARK	350	BIOMT1	224	0.81373	-0.19688	-0.54688	4725.01
REMARK	350	BIOMT2	224	-0.58124	-0.27563	-0.76563	9771.98
REMARK	350	BIOMT3	224	0	0.94089	-0.33872	2320.4
REMARK	350	BIOMT1	225	0.81755	-0.42797	0.3853	6759.65
REMARK	350	BIOMT2	225	-0.57535	-0.57889	0.57781	12321.8
REMARK	350	BIOMT3	225	-0.02424	-0.69407	-0.7195	1994.53
REMARK	350	BIOMT1	226	0.81079	-0.57223	0.12317	6764.06
REMARK	350	BIOMT2	226	-0.56678	-0.71493	0.40944	12127
REMARK	350	BIOMT3	226	-0.14624	-0.40178	-0.90398	1880.35
REMARK	350	BIOMT1	227	0.8198	-0.02321	0.57218	6994.08
REMARK	350	BIOMT2	227	-0.56602	0.11868	0.8158	12419.9
REMARK	350	BIOMT3	227	-0.08685	-0.99266	0.08416	2509.94
REMARK	350	BIOMT1	228	0.82919	-0.18756	0.52657	6887.31
REMARK	350	BIOMT2	228	-0.55245	-0.13146	0.82312	12475.6
REMARK	350	BIOMT3	228	-0.08516	-0.97342	-0.21262	2329.82
REMARK	350	BIOMT1	229	0.80374	-0.30026	0.51365	6925.77
REMARK	350	BIOMT2	229	-0.59418	-0.36032	0.71911	12345.8
REMARK	350	BIOMT3	229	-0.03084	-0.88318	-0.46802	2143.14
REMARK	350	BIOMT1	230	0.91865	0.39319	0.03862	6549.68
REMARK	350	BIOMT2	230	0.38052	-0.90685	0.18119	12037.8
REMARK	350	BIOMT3	230	0.10626	-0.15176	-0.98269	1835.32
REMARK	350	BIOMT1	231	0.80693	-0.58152	-0.10344	5221.18
REMARK	350	BIOMT2	231	-0.58665	-0.80942	-0.02607	10125.8
REMARK	350	BIOMT3	231	-0.06857	0.08171	-0.99429	1835.61
REMARK	350	BIOMT1	232	0.80084	-0.41682	-0.43002	5033.65
REMARK	350	BIOMT2	232	-0.59234	-0.65712	-0.46617	9824.35
REMARK	350	BIOMT3	232	-0.08827	0.62805	-0.77315	1984.87
REMARK	350	BIOMT1	233	0.83131	-0.31401	-0.45861	5051.75
REMARK	350	BIOMT2	233	-0.55428	-0.52966	-0.64206	9649.37
REMARK	350	BIOMT3	233	-0.04129	0.78794	-0.61436	2139.66
REMARK	350	BIOMT1	234	0.80682	-0.19139	-0.55894	4916.49
REMARK	350	BIOMT2	234	-0.59056	-0.23463	-0.77213	9638.15
REMARK	350	BIOMT3	234	0.01664	0.95306	-0.30234	2310.28
REMARK	350	BIOMT1	235	0.83139	-0.11482	0.54369	7073.06
REMARK	350	BIOMT2	235	-0.55569	-0.17179	0.81345	12338.7
REMARK	350	BIOMT3	235	0	-0.97842	-0.20663	2324.46
REMARK	350	BIOMT1	236	0.81707	-0.34349	0.46305	7105.63
REMARK	350	BIOMT2	236	-0.57162	-0.37784	0.72835	12219.1
REMARK	350	BIOMT3	236	-0.07522	-0.8598	-0.50506	2138.13
REMARK	350	BIOMT1	237	0.80092	-0.44186	0.40408	6947.63
REMARK	350	BIOMT2	237	-0.59761	-0.54794	0.58534	12182.3
REMARK	350	BIOMT3	237	-0.03723	-0.7103	-0.70291	1984.92
REMARK	350	BIOMT1	238	0.78807	-0.61461	0.03452	6737.75
REMARK	350	BIOMT2	238	-0.60654	-0.76571	0.21398	11906
REMARK	350	BIOMT3	238	-0.10508	-0.18957	-0.97623	1812.45
REMARK	350	BIOMT1	239	0.91711	0.39847	-0.01133	6518.53
REMARK	350	BIOMT2	239	0.39367	-0.90086	0.18295	11824.1
REMARK	350	BIOMT3	239	0.06269	-0.17225	-0.98306	1809.24
REMARK	350	BIOMT1	240	0.8096	-0.54342	-0.22192	5417.8
REMARK	350	BIOMT2	240	-0.57572	-0.80884	-0.11968	9984.89
REMARK	350	BIOMT3	240	-0.11447	0.22465	-0.96769	1830
REMARK	350	BIOMT1	241	0.81446	-0.56528	-0.1308	5206.41
REMARK	350	BIOMT2	241	-0.58017	-0.79635	-0.17098	9884.35
REMARK	350	BIOMT3	241	-0.00751	0.21514	-0.97655	1905.14
REMARK	350	BIOMT1	242	0.83204	-0.46468	-0.30295	5217.39
REMARK	350	BIOMT2	242	-0.55387	-0.66581	-0.49992	9697.91
REMARK	350	BIOMT3	242	0.03059	0.58375	-0.81135	1988.93
REMARK	350	BIOMT1	243	0.81233	-0.05803	-0.5803	4990
REMARK	350	BIOMT2	243	-0.5832	-0.08083	-0.8083	9542.57
REMARK	350	BIOMT3	243	0	0.99504	-0.09951	2503.71
REMARK	350	BIOMT1	244	0.82655	-0.03738	0.56162	7181.15
REMARK	350	BIOMT2	244	-0.56042	0.03812	0.82733	12288.9
REMARK	350	BIOMT3	244	-0.05233	-0.99857	0.01056	2513.29
REMARK	350	BIOMT1	245	0.80876	-0.54314	0.22564	6934.19
REMARK	350	BIOMT2	245	-0.58179	-0.68256	0.44231	11994.9
REMARK	350	BIOMT3	245	-0.08622	-0.489	-0.86801	1867.77
REMARK	350	BIOMT1	246	0.92062	0.39045	0.00226	6712.82
REMARK	350	BIOMT2	246	0.38707	-0.91337	0.12621	11688.8
REMARK	350	BIOMT3	246	0.05134	-0.11532	-0.992	1786.4
REMARK	350	BIOMT1	247	0.81539	-0.18659	-0.54802	5103.66
REMARK	350	BIOMT2	247	-0.57689	-0.34086	-0.7423	9511.65
REMARK	350	BIOMT3	247	-0.04829	0.92141	-0.38558	2309.98
REMARK	350	BIOMT1	248	0.81701	-0.42404	0.39076	7127.01
REMARK	350	BIOMT2	248	-0.57541	-0.55548	0.60029	12056.9
REMARK	350	BIOMT3	248	-0.03749	-0.71528	-0.69783	1982.28
REMARK	350	BIOMT1	249	0.80978	-0.58317	0.06452	6920.89
REMARK	350	BIOMT2	249	-0.58322	-0.78805	0.19707	11777
REMARK	350	BIOMT3	249	-0.06408	-0.19722	-0.97826	1794.77
REMARK	350	BIOMT1	250	-0.83595	0.53198	-0.13489	6691.48
REMARK	350	BIOMT2	250	0.53932	0.8418	-0.02243	11451.5
REMARK	350	BIOMT3	250	0.10162	-0.0915	-0.99061	1775.01
REMARK	350	BIOMT1	251	0.81411	-0.56461	-0.1358	5597.71
REMARK	350	BIOMT2	251	-0.5789	-0.8075	-0.11318	9860.25
REMARK	350	BIOMT3	251	-0.04576	0.17076	-0.98425	1824.4
REMARK	350	BIOMT1	252	0.81328	-0.51236	-0.2758	5403.97
REMARK	350	BIOMT2	252	-0.57497	-0.78041	-0.24569	9770.48
REMARK	350	BIOMT3	252	-0.08936	0.35839	-0.92928	1886.88
REMARK	350	BIOMT1	253	0.81438	-0.43156	-0.388	5397.3
REMARK	350	BIOMT2	253	-0.57787	-0.66453	-0.47377	9562.56
REMARK	350	BIOMT3	253	-0.05337	0.61004	-0.79057	1980.41
REMARK	350	BIOMT1	254	0.82398	-0.34855	-0.44673	5237.38
REMARK	350	BIOMT2	254	-0.56662	-0.50686	-0.64964	9531.12
REMARK	350	BIOMT3	254	0	0.78842	-0.61514	2132.35
REMARK	350	BIOMT1	255	0.85084	-0.01333	0.52526	7364.71
REMARK	350	BIOMT2	255	-0.52427	0.04483	0.85037	12163.1
REMARK	350	BIOMT3	255	-0.03488	-0.99891	0.03116	2511.76
REMARK	350	BIOMT1	256	0.80952	-0.135	0.57136	7251.89
REMARK	350	BIOMT2	256	-0.5871	-0.18615	0.78782	12211.8
REMARK	350	BIOMT3	256	0	-0.9732	-0.22995	2320.86
REMARK	350	BIOMT1	257	0.81958	-0.3417	0.45993	7299.89
REMARK	350	BIOMT2	257	-0.56801	-0.37914	0.73049	12076.7
REMARK	350	BIOMT3	257	-0.07523	-0.85994	-0.50483	2133.25
REMARK	350	BIOMT1	258	0.80769	-0.54359	0.22834	7122.99
REMARK	350	BIOMT2	258	-0.58693	-0.7045	0.39899	11856.7
REMARK	350	BIOMT3	258	-0.05602	-0.45628	-0.88807	1858.97
REMARK	350	BIOMT1	259	0.82669	-0.51183	-0.23368	5586.79
REMARK	350	BIOMT2	259	-0.56229	-0.76653	-0.31026	9646.21
REMARK	350	BIOMT3	259	-0.02033	0.38788	-0.92148	1883.44
REMARK	350	BIOMT1	260	0.82215	-0.19926	-0.53326	5287.44
REMARK	350	BIOMT2	260	-0.56837	-0.34012	-0.74918	9383.15
REMARK	350	BIOMT3	260	-0.03209	0.91903	-0.39288	2305.74
REMARK	350	BIOMT1	261	0.83342	-0.17037	0.52572	7439.91
REMARK	350	BIOMT2	261	-0.55029	-0.16825	0.81785	12081
REMARK	350	BIOMT3	261	-0.05088	-0.97091	-0.23398	2310.4
REMARK	350	BIOMT1	262	0.8063	-0.44174	0.39338	7313.96
REMARK	350	BIOMT2	262	-0.58809	-0.52727	0.6133	11923.1
REMARK	350	BIOMT3	262	-0.0635	-0.72585	-0.68492	1965.09
REMARK	350	BIOMT1	263	0.79818	-0.59269	0.10781	7106.76
REMARK	350	BIOMT2	263	-0.59954	-0.76407	0.23824	11641.8
REMARK	350	BIOMT3	263	-0.05882	-0.25479	-0.9652	1788.15
REMARK	350	BIOMT1	264	0.9047	0.42599	0.00672	6888.86
REMARK	350	BIOMT2	264	0.42116	-0.8966	0.13685	11550.4
REMARK	350	BIOMT3	264	0.06433	-0.12098	-0.99057	1761.89
REMARK	350	BIOMT1	265	0.82387	-0.56619	-0.02607	5791.71
REMARK	350	BIOMT2	265	-0.5666	-0.8239	-0.01243	9951.77
REMARK	350	BIOMT3	265	-0.01444	0.02501	-0.99958	1780.69
REMARK	350	BIOMT1	266	0.88515	0.43425	-0.16714	5763.42
REMARK	350	BIOMT2	266	0.41812	-0.89992	-0.12379	9730.55
REMARK	350	BIOMT3	266	-0.20417	0.03969	-0.97813	1819.81
REMARK	350	BIOMT1	267	0.82124	-0.42067	-0.38548	5587.01
REMARK	350	BIOMT2	267	-0.56803	-0.66653	-0.48278	9436.64
REMARK	350	BIOMT3	267	-0.05384	0.61545	-0.78633	1980.7
REMARK	350	BIOMT1	268	0.82676	-0.29739	-0.47752	5422.92
REMARK	350	BIOMT2	268	-0.56256	-0.43706	-0.70179	9390.68
REMARK	350	BIOMT3	268	0	0.84884	-0.52865	2128.92
REMARK	350	BIOMT1	269	0.82025	-0.07198	-0.56746	5361.8
REMARK	350	BIOMT2	269	-0.57201	-0.10321	-0.81373	9278.42
REMARK	350	BIOMT3	269	0	0.99205	-0.12583	2491.47
REMARK	350	BIOMT1	270	0.82676	-0.02296	0.56208	7543.14
REMARK	350	BIOMT2	270	-0.56147	0.0283	0.82702	12028.6
REMARK	350	BIOMT3	270	-0.0349	-0.99934	0.01051	2497
REMARK	350	BIOMT1	271	0.82722	-0.32293	0.45981	7468.18
REMARK	350	BIOMT2	271	-0.5601	-0.40877	0.72055	11948.6
REMARK	350	BIOMT3	271	-0.04473	-0.85359	-0.51902	2121.57
REMARK	350	BIOMT1	272	0.79522	-0.53161	0.29156	7301.62
REMARK	350	BIOMT2	272	-0.60572	-0.67532	0.42077	11729.3
REMARK	350	BIOMT3	272	-0.02679	-0.51121	-0.85904	1852.14
REMARK	350	BIOMT1	273	-0.07617	-0.99365	-0.08284	5982.52
REMARK	350	BIOMT2	273	-0.99371	0.08249	-0.07574	9815.4
REMARK	350	BIOMT3	273	0.08209	0.07655	-0.99368	1763.13
REMARK	350	BIOMT1	274	0.82833	-0.29717	-0.47493	5606.14
REMARK	350	BIOMT2	274	-0.55862	-0.50249	-0.65988	9267.63
REMARK	350	BIOMT3	274	-0.04255	0.8119	-0.58224	2122.13
REMARK	350	BIOMT1	275	0.82175	-0.21524	-0.52764	5470.35
REMARK	350	BIOMT2	275	-0.56897	-0.36139	-0.7387	9261.16
REMARK	350	BIOMT3	275	-0.03168	0.90723	-0.41944	2291.77
REMARK	350	BIOMT1	276	0.8063	-0.44174	0.39338	7494.43
REMARK	350	BIOMT2	276	-0.58809	-0.52727	0.6133	11792.9
REMARK	350	BIOMT3	276	-0.0635	-0.72585	-0.68492	1964.33
REMARK	350	BIOMT1	277	0.80452	-0.58358	0.11042	7284.49
REMARK	350	BIOMT2	277	-0.59073	-0.76693	0.25071	11511
REMARK	350	BIOMT3	277	-0.06162	-0.26693	-0.96174	1781.98
REMARK	350	BIOMT1	278	0.91066	0.41217	-0.02863	7077.85
REMARK	350	BIOMT2	278	0.41249	-0.90306	0.11971	11424.1
REMARK	350	BIOMT3	278	0.02349	-0.12082	-0.9924	1758.35
REMARK	350	BIOMT1	279	0.8941	0.43596	-0.10257	5948.68
REMARK	350	BIOMT2	279	0.40825	-0.88752	-0.21363	9599.04
REMARK	350	BIOMT3	279	-0.18417	0.14914	-0.97151	1811.67
REMARK	350	BIOMT1	280	0.81327	-0.48957	-0.31451	5772.51
REMARK	350	BIOMT2	280	-0.57278	-0.7688	-0.28437	9508.94
REMARK	350	BIOMT3	280	-0.10258	0.41141	-0.90566	1863.55
REMARK	350	BIOMT1	281	0.81373	-0.44969	-0.36826	5772.29
REMARK	350	BIOMT2	281	-0.58124	-0.62956	-0.51557	9310.08
REMARK	350	BIOMT3	281	0	0.63358	-0.77367	1961.63
REMARK	350	BIOMT1	282	0.83258	-0.03973	0.55248	7729.78
REMARK	350	BIOMT2	282	-0.54703	0.09768	0.8314	11904.7
REMARK	350	BIOMT3	282	-0.087	-0.99442	0.05959	2476.43
REMARK	350	BIOMT1	283	0.83039	-0.19714	0.52115	7620.69
REMARK	350	BIOMT2	283	-0.55492	-0.20833	0.80539	11945
REMARK	350	BIOMT3	283	-0.05021	-0.95798	-0.2824	2298.48
REMARK	350	BIOMT1	284	0.82204	-0.31837	0.47211	7654.58
REMARK	350	BIOMT2	284	-0.56865	-0.41566	0.70983	11821.4
REMARK	350	BIOMT3	284	-0.02975	-0.85198	-0.52273	2109.83
REMARK	350	BIOMT1	285	0.8288	-0.50978	0.23067	7485.49
REMARK	350	BIOMT2	285	-0.55805	-0.72304	0.40717	11589.1
REMARK	350	BIOMT3	285	-0.04079	-0.46619	-0.88374	1845.15
REMARK	350	BIOMT1	286	0.90534	0.42463	-0.00649	7260.66
REMARK	350	BIOMT2	286	0.41931	-0.89137	0.17217	11283.3
REMARK	350	BIOMT3	286	0.06732	-0.1586	-0.98505	1740.36
REMARK	350	BIOMT1	287	-0.08447	-0.97594	-0.20099	6167.78
REMARK	350	BIOMT2	287	-0.99361	0.09765	-0.05656	9680.05
REMARK	350	BIOMT3	287	0.07483	0.19493	-0.97796	1766.59
REMARK	350	BIOMT1	288	0.81352	-0.53241	-0.23392	5953.04
REMARK	350	BIOMT2	288	-0.57913	-0.77822	-0.24284	9365.85
REMARK	350	BIOMT3	288	-0.05275	0.33303	-0.94144	1857.86
REMARK	350	BIOMT1	289	0.81208	-0.28325	-0.51019	5791.22
REMARK	350	BIOMT2	289	-0.58279	-0.4383	-0.68429	9138.56
REMARK	350	BIOMT3	289	-0.02979	0.85303	-0.52101	2120.05
REMARK	350	BIOMT1	290	0.80777	-0.20298	-0.55345	5667.08
REMARK	350	BIOMT2	290	-0.58756	-0.35343	-0.72792	9134.3
REMARK	350	BIOMT3	290	-0.04786	0.91317	-0.40475	2290.34
REMARK	350	BIOMT1	291	0.81484	-0.18458	0.54952	7808.73
REMARK	350	BIOMT2	291	-0.57871	-0.20411	0.78958	11820.3
REMARK	350	BIOMT3	291	-0.03357	-0.96139	-0.27314	2283.92
REMARK	350	BIOMT1	292	0.83605	-0.42467	0.34739	7667.82
REMARK	350	BIOMT2	292	-0.54521	-0.57222	0.61263	11662
REMARK	350	BIOMT3	292	-0.06138	-0.70159	-0.70993	1959.26
REMARK	350	BIOMT1	293	0.82282	-0.558	0.10777	7467.87
REMARK	350	BIOMT2	293	-0.56247	-0.77248	0.29478	11375.7
REMARK	350	BIOMT3	293	-0.08123	-0.30317	-0.94947	1766.73
REMARK	350	BIOMT1	294	0.90514	0.41638	-0.0857	7253.13
REMARK	350	BIOMT2	294	0.42129	-0.90556	0.04983	11059.4
REMARK	350	BIOMT3	294	-0.05686	-0.0812	-0.99507	1732.43
REMARK	350	BIOMT1	295	-0.91403	-0.40561	-0.00578	6354.07
REMARK	350	BIOMT2	295	-0.40565	0.91397	0.01046	9763.88
REMARK	350	BIOMT3	295	0.00104	0.01191	-0.99993	1742.62
REMARK	350	BIOMT1	296	0.81657	-0.42763	-0.38775	5948.82
REMARK	350	BIOMT2	296	-0.57629	-0.64268	-0.50484	9178.46
REMARK	350	BIOMT3	296	-0.03332	0.63569	-0.77123	1961.61
REMARK	350	BIOMT1	297	0.82517	-0.07322	-0.56012	5732.3
REMARK	350	BIOMT2	297	-0.56489	-0.10696	-0.81821	9024.42
REMARK	350	BIOMT3	297	0	0.99156	-0.12962	2477.09
REMARK	350	BIOMT1	298	0.82676	-0.02296	0.56208	7913.81
REMARK	350	BIOMT2	298	-0.56147	0.0283	0.82702	11776.9
REMARK	350	BIOMT3	298	-0.0349	-0.99934	0.01051	2467.03
REMARK	350	BIOMT1	299	0.82735	-0.32185	0.46033	7835.55
REMARK	350	BIOMT2	299	-0.5599	-0.40721	0.72159	11686.5
REMARK	350	BIOMT3	299	-0.0448	-0.85475	-0.51711	2100.08
REMARK	350	BIOMT1	300	0.82415	-0.51437	0.23707	7665.94
REMARK	350	BIOMT2	300	-0.56308	-0.69905	0.44076	11465.7
REMARK	350	BIOMT3	300	-0.06099	-0.49674	-0.86575	1830.27
REMARK	350	BIOMT1	301	0.80661	-0.59083	0.01744	7459.12
REMARK	350	BIOMT2	301	-0.58732	-0.7978	0.1363	11157.2
REMARK	350	BIOMT3	301	-0.06662	-0.12018	-0.99051	1720.93
REMARK	350	BIOMT1	302	0.8078	-0.57797	-0.11577	6338.15
REMARK	350	BIOMT2	302	-0.58819	-0.80323	-0.09409	9552.65
REMARK	350	BIOMT3	302	-0.03861	0.1441	-0.98881	1746.29
REMARK	350	BIOMT1	303	0.81411	-0.56461	-0.1358	6147.6
REMARK	350	BIOMT2	303	-0.5789	-0.8075	-0.11318	9458.03
REMARK	350	BIOMT3	303	-0.04576	0.17076	-0.98425	1798.5
REMARK	350	BIOMT1	304	0.82313	-0.51705	-0.23477	6125.49
REMARK	350	BIOMT2	304	-0.56529	-0.78535	-0.25232	9246.85
REMARK	350	BIOMT3	304	-0.05392	0.34041	-0.93873	1848.71
REMARK	350	BIOMT1	305	0.80838	-0.31899	-0.49474	5975.49
REMARK	350	BIOMT2	305	-0.58866	-0.43806	-0.6794	9005.95
REMARK	350	BIOMT3	305	0	0.84045	-0.54189	2114.78
REMARK	350	BIOMT1	306	0.82639	-0.23697	-0.5108	5846.51
REMARK	350	BIOMT2	306	-0.56309	-0.34778	-0.74965	8998.52
REMARK	350	BIOMT3	306	0	0.90713	-0.42084	2295.57
REMARK	350	BIOMT1	307	0.82204	-0.18336	0.5391	7982.55
REMARK	350	BIOMT2	307	-0.56845	-0.20847	0.79587	11688.4
REMARK	350	BIOMT3	307	-0.03355	-0.96069	-0.2756	2274.7
REMARK	350	BIOMT1	308	0.82564	-0.41701	0.38002	7852.03
REMARK	350	BIOMT2	308	-0.56047	-0.52903	0.63717	11527.4
REMARK	350	BIOMT3	308	-0.06466	-0.73907	-0.67051	1941.71
REMARK	350	BIOMT1	309	0.81812	-0.56347	0.11477	7659.78
REMARK	350	BIOMT2	309	-0.57107	-0.77271	0.27714	11246.7
REMARK	350	BIOMT3	309	-0.06748	-0.29228	-0.95395	1759.37
REMARK	350	BIOMT1	310	0.91398	0.40308	-0.04652	7631.68
REMARK	350	BIOMT2	310	0.40529	-0.90144	0.15215	11013
REMARK	350	BIOMT3	310	0.01939	-0.15792	-0.98726	1718.71
REMARK	350	BIOMT1	311	0.91224	0.40964	-0.00466	7432.82
REMARK	350	BIOMT2	311	0.40908	-0.91028	0.06356	10935.4
REMARK	350	BIOMT3	311	0.0218	-0.05988	-0.99797	1711.08
REMARK	350	BIOMT1	312	0.81539	-0.18659	-0.54802	6035.36
REMARK	350	BIOMT2	312	-0.57689	-0.34086	-0.7423	8874.84
REMARK	350	BIOMT3	312	-0.04829	0.92141	-0.38558	2288.3
REMARK	350	BIOMT1	313	0.79521	-0.33643	0.50444	8024.8
REMARK	350	BIOMT2	313	-0.60327	-0.35532	0.71402	11561.7
REMARK	350	BIOMT3	313	-0.06098	-0.8721	-0.48551	2092.84
REMARK	350	BIOMT1	314	0.82127	-0.51696	0.24138	7851.51
REMARK	350	BIOMT2	314	-0.56961	-0.71884	0.39852	11331.2
REMARK	350	BIOMT3	314	-0.0325	-0.46479	-0.88483	1825.2
REMARK	350	BIOMT1	315	0.80821	-0.5604	-0.18094	6324.63
REMARK	350	BIOMT2	315	-0.5851	-0.79897	-0.13895	9323.56
REMARK	350	BIOMT3	315	-0.0667	0.21817	-0.97363	1785.23
REMARK	350	BIOMT1	316	0.81714	-0.54103	-0.19891	6320.31
REMARK	350	BIOMT2	316	-0.57581	-0.78228	-0.23768	9109.29
REMARK	350	BIOMT3	316	-0.02701	0.30875	-0.95076	1847.74
REMARK	350	BIOMT1	317	0.81287	-0.43085	-0.39193	6135.16
REMARK	350	BIOMT2	317	-0.58201	-0.62703	-0.51779	9035.35
REMARK	350	BIOMT3	317	-0.02266	0.649	-0.76045	1951.66
REMARK	350	BIOMT1	318	0.81507	-0.30956	-0.48973	6158.38
REMARK	350	BIOMT2	318	-0.5778	-0.49634	-0.64791	8874.45
REMARK	350	BIOMT3	318	-0.04251	0.81106	-0.58342	2098.78
REMARK	350	BIOMT1	319	0.83299	-0.18434	0.52168	8164.05
REMARK	350	BIOMT2	319	-0.55228	-0.22001	0.8041	11561.4
REMARK	350	BIOMT3	319	-0.03345	-0.95792	-0.28508	2275.79
REMARK	350	BIOMT1	320	0.83605	-0.42467	0.34739	8046.03
REMARK	350	BIOMT2	320	-0.54521	-0.57222	0.61263	11391.8
REMARK	350	BIOMT3	320	-0.06138	-0.70159	-0.70993	1942.62
REMARK	350	BIOMT1	321	0.82441	-0.55937	0.0863	7848.57
REMARK	350	BIOMT2	321	-0.56212	-0.79141	0.2402	11108.2
REMARK	350	BIOMT3	321	-0.06606	-0.24654	-0.96688	1761.21
REMARK	350	BIOMT1	322	-0.08699	-0.99321	-0.07723	6738.72
REMARK	350	BIOMT2	322	-0.9961	0.08787	-0.00809	9505.57
REMARK	350	BIOMT3	322	0.01482	0.07622	-0.99698	1732.63
REMARK	350	BIOMT1	323	-0.09419	-0.99414	-0.05306	6529.1
REMARK	350	BIOMT2	323	-0.99554	0.09431	0.00038	9419.93
REMARK	350	BIOMT3	323	0.00462	0.05286	-0.99859	1745.03
REMARK	350	BIOMT1	324	0.82495	-0.32306	0.46377	8208.14
REMARK	350	BIOMT2	324	-0.56443	-0.4281	0.70579	11423.7
REMARK	350	BIOMT3	324	-0.02947	-0.84402	-0.53551	2083.78
REMARK	350	BIOMT1	325	0.80931	-0.50164	0.30557	8036.84
REMARK	350	BIOMT2	325	-0.58731	-0.69897	0.40805	11190.3
REMARK	350	BIOMT3	325	0.0089	-0.5097	-0.86031	1820.82
REMARK	350	BIOMT1	326	-0.81493	0.5794	-0.01396	7613.15
REMARK	350	BIOMT2	326	0.57939	0.81384	-0.04447	10792.7
REMARK	350	BIOMT3	326	-0.0144	-0.04433	-0.99891	1704.57
REMARK	350	BIOMT1	327	0.81063	-0.58049	-0.07688	6711.78
REMARK	350	BIOMT2	327	-0.585	-0.8086	-0.06282	9285.31
REMARK	350	BIOMT3	327	-0.0257	0.0959	-0.99506	1729.89
REMARK	350	BIOMT1	328	0.81426	-0.55749	-0.16184	6518.84
REMARK	350	BIOMT2	328	-0.57957	-0.79651	-0.17223	9200.98
REMARK	350	BIOMT3	328	-0.03289	0.23403	-0.97167	1778.64
REMARK	350	BIOMT1	329	0.81672	-0.43813	-0.3755	6327.89
REMARK	350	BIOMT2	329	-0.57692	-0.60695	-0.54661	8909.52
REMARK	350	BIOMT3	329	0.01157	0.66306	-0.74848	1940.97
REMARK	350	BIOMT1	330	0.81373	-0.31576	-0.48799	6347.81
REMARK	350	BIOMT2	330	-0.58124	-0.44207	-0.68318	8744.46
REMARK	350	BIOMT3	330	0	0.83957	-0.54326	2093.45
REMARK	350	BIOMT1	331	0.81539	-0.18659	-0.54802	6211.53
REMARK	350	BIOMT2	331	-0.57689	-0.34086	-0.7423	8733.9
REMARK	350	BIOMT3	331	-0.04829	0.92141	-0.38558	2277.6
REMARK	350	BIOMT1	332	0.8445	-0.19428	0.49908	8351.32
REMARK	350	BIOMT2	332	-0.53321	-0.21779	0.81747	11437.9
REMARK	350	BIOMT3	332	-0.05013	-0.95646	-0.28751	2267.27
REMARK	350	BIOMT1	333	0.82228	-0.42428	0.37926	8227.49
REMARK	350	BIOMT2	333	-0.56857	-0.58421	0.57917	11268.6
REMARK	350	BIOMT3	333	-0.02416	-0.69187	-0.72162	1928.91
REMARK	350	BIOMT1	334	0.81373	-0.56675	0.12895	8021.32
REMARK	350	BIOMT2	334	-0.58124	-0.79346	0.18053	10985.6
REMARK	350	BIOMT3	334	0	-0.22185	-0.97508	1745.33
REMARK	350	BIOMT1	335	0.89892	0.43584	0.04452	7809.55
REMARK	350	BIOMT2	335	0.4269	-0.89423	0.13456	10888.1
REMARK	350	BIOMT3	335	0.09846	-0.10196	-0.9899	1719.43
REMARK	350	BIOMT1	336	0.81877	-0.49994	-0.28228	6498.74
REMARK	350	BIOMT2	336	-0.56664	-0.78279	-0.25719	8977.28
REMARK	350	BIOMT3	336	-0.09238	0.37053	-0.92421	1840.06
REMARK	350	BIOMT1	337	0.801	-0.4311	-0.41539	6507.7
REMARK	350	BIOMT2	337	-0.59766	-0.6159	-0.5133	8782.57
REMARK	350	BIOMT3	337	-0.03456	0.65941	-0.75099	1945.42
REMARK	350	BIOMT1	338	0.81864	-0.52688	0.22852	8228.55
REMARK	350	BIOMT2	338	-0.57227	-0.7149	0.40177	11073.2
REMARK	350	BIOMT3	338	-0.04831	-0.45968	-0.88677	1823.84
REMARK	350	BIOMT1	339	0.81437	-0.57041	-0.10692	6687.57
REMARK	350	BIOMT2	339	-0.58002	-0.80612	-0.11721	9067.29
REMARK	350	BIOMT3	339	-0.01933	0.15747	-0.98733	1776.5
REMARK	350	BIOMT1	340	0.82914	-0.27274	-0.48799	6534.59
REMARK	350	BIOMT2	340	-0.55731	-0.47188	-0.68318	8613.1
REMARK	350	BIOMT3	340	-0.04394	0.83842	-0.54326	2097.75
REMARK	350	BIOMT1	341	0.82412	-0.07546	-0.56137	6291.21
REMARK	350	BIOMT2	341	-0.56642	-0.1098	-0.81677	8642.53
REMARK	350	BIOMT3	341	0	0.99109	-0.13323	2476.45
REMARK	350	BIOMT1	342	0.83664	0.22058	-0.50138	6516.91
REMARK	350	BIOMT2	342	-0.54776	0.33691	-0.7658	8581.65
REMARK	350	BIOMT3	342	0	0.91533	0.4027	2843.52
REMARK	350	BIOMT1	343	0.82386	-0.05074	0.56452	8478.29
REMARK	350	BIOMT2	343	-0.56573	-0.01233	0.8245	11392.4
REMARK	350	BIOMT3	343	-0.03487	-0.99864	-0.03887	2454.24
REMARK	350	BIOMT1	344	0.82395	-0.33283	0.45862	8395.5
REMARK	350	BIOMT2	344	-0.56592	-0.44175	0.69612	11301
REMARK	350	BIOMT3	344	-0.02909	-0.83311	-0.55234	2082.31
REMARK	350	BIOMT1	345	0.82124	-0.43869	0.36486	8413.14
REMARK	350	BIOMT2	345	-0.56948	-0.59038	0.57196	11127.8
REMARK	350	BIOMT3	345	-0.03551	-0.6775	-0.73467	1928.83
REMARK	350	BIOMT1	346	0.81975	-0.56008	0.11968	8213.56
REMARK	350	BIOMT2	346	-0.57002	-0.77761	0.26533	10853.4
REMARK	350	BIOMT3	346	-0.05554	-0.28573	-0.9567	1741.72
REMARK	350	BIOMT1	347	0.90098	0.41114	-0.13857	6876.98
REMARK	350	BIOMT2	347	0.39254	-0.90851	-0.14324	8936
REMARK	350	BIOMT3	347	-0.18479	0.07466	-0.97994	1778.3
REMARK	350	BIOMT1	348	0.79714	-0.54604	-0.25769	6678.6
REMARK	350	BIOMT2	348	-0.60207	-0.75106	-0.27098	8847.78
REMARK	350	BIOMT3	348	-0.04557	0.37115	-0.92745	1832.02
REMARK	350	BIOMT1	349	0.81373	-0.44969	-0.36826	6679.52
REMARK	350	BIOMT2	349	-0.58124	-0.62956	-0.51557	8641.68
REMARK	350	BIOMT3	349	0	0.63358	-0.77367	1937.77
REMARK	350	BIOMT1	350	0.81318	-0.06738	-0.5781	6467.84
REMARK	350	BIOMT2	350	-0.58201	-0.09415	-0.80771	8518.28
REMARK	350	BIOMT3	350	0	0.99328	-0.11578	2461.76
REMARK	350	BIOMT1	351	0.8735	-0.04577	0.48466	8659.3
REMARK	350	BIOMT2	351	-0.484	0.02538	0.8747	11266.4
REMARK	350	BIOMT3	351	-0.05234	-0.99863	1e-05	2435.29
REMARK	350	BIOMT1	352	0.83063	-0.3355	0.4444	8576.03
REMARK	350	BIOMT2	352	-0.55608	-0.45862	0.69313	11173.4
REMARK	350	BIOMT3	352	-0.02873	-0.82286	-0.56751	2077.15
REMARK	350	BIOMT1	353	0.81991	-0.54092	0.1875	8412.44
REMARK	350	BIOMT2	353	-0.56754	-0.72496	0.3903	10941.1
REMARK	350	BIOMT3	353	-0.07519	-0.42642	-0.90139	1805.64
REMARK	350	BIOMT1	354	0.81373	-0.04863	-0.5792	6653.91
REMARK	350	BIOMT2	354	-0.58124	-0.06808	-0.81088	8382.88
REMARK	350	BIOMT3	354	0	0.99649	-0.08366	2451.79
REMARK	350	BIOMT1	355	0.8143	0.14908	-0.56098	6582.62
REMARK	350	BIOMT2	355	-0.57817	0.1227	-0.80664	8457.4
REMARK	350	BIOMT3	355	-0.05142	0.98118	0.18611	2660.55
REMARK	350	BIOMT1	356	0.82089	-0.20492	0.53305	8723.65
REMARK	350	BIOMT2	356	-0.57012	-0.2399	0.78576	11181.7
REMARK	350	BIOMT3	356	-0.03314	-0.94893	-0.31376	2249.05
REMARK	350	BIOMT1	357	0.83111	-0.42956	0.35318	8586.33
REMARK	350	BIOMT2	357	-0.55271	-0.5679	0.60992	10998.8
REMARK	350	BIOMT3	357	-0.06143	-0.70212	-0.70941	1924.2
REMARK	350	BIOMT1	358	0.80697	-0.57181	0.14775	8389.31
REMARK	350	BIOMT2	358	-0.59059	-0.78131	0.20188	10716.3
REMARK	350	BIOMT3	358	0	-0.25017	-0.9682	1742.3
REMARK	350	BIOMT1	359	0.81373	-0.54207	-0.20975	6868.97
REMARK	350	BIOMT2	359	-0.58124	-0.7589	-0.29365	8706.78
REMARK	350	BIOMT3	359	0	0.36087	-0.93262	1826.84
REMARK	350	BIOMT1	360	0.79745	-0.28115	-0.53388	6717.07
REMARK	350	BIOMT2	360	-0.59896	-0.47577	-0.64412	8485.06
REMARK	350	BIOMT3	360	-0.07292	0.83343	-0.5478	2078.06
REMARK	350	BIOMT1	361	0.83395	-0.36761	0.41156	8766.16
REMARK	350	BIOMT2	361	-0.54725	-0.45503	0.70247	11046.5
REMARK	350	BIOMT3	361	-0.07096	-0.81106	-0.58065	2073.89
REMARK	350	BIOMT1	362	0.8214	-0.53586	0.19535	8588.25
REMARK	350	BIOMT2	362	-0.56934	-0.74997	0.33673	10804
REMARK	350	BIOMT3	362	-0.03393	-0.38781	-0.92111	1804.74
REMARK	350	BIOMT1	363	0.89832	0.43132	-0.08362	7052.9
REMARK	350	BIOMT2	363	0.41988	-0.89885	-0.12559	8798.48
REMARK	350	BIOMT3	363	-0.12933	0.07771	-0.98855	1770.72
REMARK	350	BIOMT1	364	0.83086	-0.41331	-0.37262	6873.88
REMARK	350	BIOMT2	364	-0.55602	-0.64366	-0.52587	8510.26
REMARK	350	BIOMT3	364	-0.02249	0.64411	-0.7646	1938.28
REMARK	350	BIOMT1	365	0.81061	-0.19823	-0.55102	6767.75
REMARK	350	BIOMT2	365	-0.58559	-0.27439	-0.76275	8342.48
REMARK	350	BIOMT3	365	0	0.94096	-0.3385	2264.48
REMARK	350	BIOMT1	366	0.82787	0.1592	-0.53785	6764.36
REMARK	350	BIOMT2	366	-0.55857	0.14652	-0.81641	8326.2
REMARK	350	BIOMT3	366	-0.05117	0.97631	0.21023	2653.9
REMARK	350	BIOMT1	367	0.83381	-0.24306	0.49566	8912
REMARK	350	BIOMT2	367	-0.54585	-0.22887	0.80602	11052.8
REMARK	350	BIOMT3	367	-0.08247	-0.94263	-0.3235	2241.72
REMARK	350	BIOMT1	368	0.8271	-0.42564	0.36707	8770.88
REMARK	350	BIOMT2	368	-0.56156	-0.59824	0.57163	10875.3
REMARK	350	BIOMT3	368	-0.02371	-0.67892	-0.73382	1914.72
REMARK	350	BIOMT1	369	0.82463	-0.55824	0.09144	8569.5
REMARK	350	BIOMT2	369	-0.56134	-0.78755	0.2543	10587
REMARK	350	BIOMT3	369	-0.06994	-0.26104	-0.96279	1740.99
REMARK	350	BIOMT1	370	0.82158	-0.52586	-0.22017	7044.35
REMARK	350	BIOMT2	370	-0.56881	-0.7303	-0.3783	8585.21
REMARK	350	BIOMT3	370	0.03815	0.43604	-0.89912	1821.09
REMARK	350	BIOMT1	371	0.81373	-0.44969	-0.36826	7057.74
REMARK	350	BIOMT2	371	-0.58124	-0.62956	-0.51557	8382.82
REMARK	350	BIOMT3	371	0	0.63358	-0.77367	1934.59
REMARK	350	BIOMT1	372	0.8256	-0.2968	-0.47989	6903.06
REMARK	350	BIOMT2	372	-0.56351	-0.47724	-0.67431	8349.89
REMARK	350	BIOMT3	372	-0.02888	0.82714	-0.56126	2080.3
REMARK	350	BIOMT1	373	0.81373	-0.04863	-0.5792	6842.82
REMARK	350	BIOMT2	373	-0.58124	-0.06808	-0.81088	8258.79
REMARK	350	BIOMT3	373	0	0.99649	-0.08366	2451.01
REMARK	350	BIOMT1	374	0.81936	0.22189	-0.5286	6895.23
REMARK	350	BIOMT2	374	-0.57328	0.31713	-0.7555	8324.67
REMARK	350	BIOMT3	374	0	0.92206	0.38704	2833.7
REMARK	350	BIOMT1	375	0.82906	-0.35186	0.43458	8951.8
REMARK	350	BIOMT2	375	-0.55753	-0.46082	0.69051	10915.2
REMARK	350	BIOMT3	375	-0.0427	-0.81476	-0.57822	2060.2
REMARK	350	BIOMT1	376	0.8039	-0.5403	0.24864	8779.04
REMARK	350	BIOMT2	376	-0.59336	-0.69982	0.39772	10672.8
REMARK	350	BIOMT3	376	-0.04088	-0.46726	-0.88318	1804.03
REMARK	350	BIOMT1	377	0.899	0.42862	-0.08985	7238.85
REMARK	350	BIOMT2	377	0.41405	-0.89872	-0.14444	8664.71
REMARK	350	BIOMT3	377	-0.14266	0.09265	-0.98543	1760.47
REMARK	350	BIOMT1	378	0.81204	-0.20755	-0.54546	6948.8
REMARK	350	BIOMT2	378	-0.58361	-0.28879	-0.75895	8216.8
REMARK	350	BIOMT3	378	0	0.93463	-0.35563	2267.29
REMARK	350	BIOMT1	379	0.81368	-0.21712	0.53924	9091.87
REMARK	350	BIOMT2	379	-0.57917	-0.22332	0.78402	10921.9
REMARK	350	BIOMT3	379	-0.0498	-0.95026	-0.30746	2222.92
REMARK	350	BIOMT1	380	0.82055	-0.45599	0.34462	8958.94
REMARK	350	BIOMT2	380	-0.56708	-0.57409	0.59062	10737.4
REMARK	350	BIOMT3	380	-0.07148	-0.68007	-0.72966	1915.75
REMARK	350	BIOMT1	381	0.82732	-0.54618	0.13122	8764.9
REMARK	350	BIOMT2	381	-0.56157	-0.79871	0.21612	10454.4
REMARK	350	BIOMT3	381	-0.01323	-0.25249	-0.96751	1727.5
REMARK	350	BIOMT1	382	0.81532	-0.5782	-0.03059	7433.67
REMARK	350	BIOMT2	382	-0.57636	-0.80539	-0.1384	8525.92
REMARK	350	BIOMT3	382	0.05538	0.13047	-0.9899	1753.05
REMARK	350	BIOMT1	383	0.824	-0.5285	-0.20422	7241.66
REMARK	350	BIOMT2	383	-0.56658	-0.76862	-0.29701	8439.9
REMARK	350	BIOMT3	383	0	0.36044	-0.93278	1821.05
REMARK	350	BIOMT1	384	0.81373	-0.44969	-0.36826	7244.08
REMARK	350	BIOMT2	384	-0.58124	-0.62956	-0.51557	8242.18
REMARK	350	BIOMT3	384	0	0.63358	-0.77367	1922.47
REMARK	350	BIOMT1	385	0.81373	-0.31576	-0.48799	7084.39
REMARK	350	BIOMT2	385	-0.58124	-0.44207	-0.68318	8212.2
REMARK	350	BIOMT3	385	0	0.83957	-0.54326	2079.27
REMARK	350	BIOMT1	386	0.81635	0.0201	-0.57721	7022.28
REMARK	350	BIOMT2	386	-0.57518	-0.0622	-0.81566	8119.08
REMARK	350	BIOMT3	386	-0.0523	0.99786	-0.03921	2453.71
REMARK	350	BIOMT1	387	0.80518	0.22402	-0.54909	7081.94
REMARK	350	BIOMT2	387	-0.59303	0.30417	-0.74552	8196.85
REMARK	350	BIOMT3	387	0	0.9259	0.37776	2840.01
REMARK	350	BIOMT1	388	0.82172	-0.35561	0.44534	9128.62
REMARK	350	BIOMT2	388	-0.5692	-0.47353	0.67214	10790.8
REMARK	350	BIOMT3	388	-0.02814	-0.8058	-0.59152	2055.27
REMARK	350	BIOMT1	389	0.81938	-0.54213	0.18632	8954.31
REMARK	350	BIOMT2	389	-0.56838	-0.726	0.38713	10538
REMARK	350	BIOMT3	389	-0.07461	-0.42311	-0.903	1799.92
REMARK	350	BIOMT1	390	0.81823	-0.19601	-0.54044	7127.52
REMARK	350	BIOMT2	390	-0.57489	-0.27897	-0.76921	8087.63
REMARK	350	BIOMT3	390	0	0.94008	-0.34094	2259.39
REMARK	350	BIOMT1	391	0.82063	-0.04828	-0.56941	7206.82
REMARK	350	BIOMT2	391	-0.57146	-0.06933	-0.8177	7992.22
REMARK	350	BIOMT3	391	0	0.99643	-0.08448	2445.93
REMARK	350	BIOMT1	392	0.82103	0.06353	0.56733	9307.02
REMARK	350	BIOMT2	392	-0.56984	0.15117	0.80773	10814.3
REMARK	350	BIOMT3	392	-0.03445	-0.98646	0.16032	2600.48
REMARK	350	BIOMT1	393	0.81373	-0.55336	0.17785	8949.13
REMARK	350	BIOMT2	393	-0.58124	-0.7747	0.249	10323.2
REMARK	350	BIOMT3	393	0	-0.30599	-0.95203	1725.65
REMARK	350	BIOMT1	394	0.81373	-0.53575	-0.22541	7418.85
REMARK	350	BIOMT2	394	-0.58124	-0.75005	-0.31557	8309.06
REMARK	350	BIOMT3	394	0	0.3878	-0.92174	1815.64
REMARK	350	BIOMT1	395	0.81114	-0.31458	-0.49305	7261.96
REMARK	350	BIOMT2	395	-0.58485	-0.43629	-0.68381	8081.04
REMARK	350	BIOMT3	395	0	0.84302	-0.53788	2077.42
REMARK	350	BIOMT1	396	0.80679	0.21084	-0.55194	7265.66
REMARK	350	BIOMT2	396	-0.59084	0.2879	-0.75367	8057.81
REMARK	350	BIOMT3	396	0	0.93416	0.35685	2838.18
REMARK	350	BIOMT1	397	0.83283	-0.21324	0.51081	9275.1
REMARK	350	BIOMT2	397	-0.5513	-0.23672	0.80002	10801.8
REMARK	350	BIOMT3	397	-0.04968	-0.94789	-0.31471	2218.33
REMARK	350	BIOMT1	398	0.82433	-0.35603	0.44013	9321.96
REMARK	350	BIOMT2	398	-0.56541	-0.47933	0.67123	10664.7
REMARK	350	BIOMT3	398	-0.02801	-0.80217	-0.59643	2047.81
REMARK	350	BIOMT1	399	0.84123	-0.41821	0.34269	9146.24
REMARK	350	BIOMT2	399	-0.54019	-0.62302	0.56572	10614.6
REMARK	350	BIOMT3	399	-0.02308	-0.66102	-0.75001	1892.61
REMARK	350	BIOMT1	400	0.82672	-0.535	0.17411	9147.77
REMARK	350	BIOMT2	400	-0.56133	-0.76341	0.31955	10420.2
REMARK	350	BIOMT3	400	-0.03804	-0.36191	-0.93144	1796.55
REMARK	350	BIOMT1	401	0.80881	-0.58508	-0.05921	7613.18
REMARK	350	BIOMT2	401	-0.58653	-0.79532	-0.15311	8404.66
REMARK	350	BIOMT3	401	0.04249	0.15857	-0.98643	1759.55
REMARK	350	BIOMT1	402	0.81373	-0.44969	-0.36826	7414.46
REMARK	350	BIOMT2	402	-0.58124	-0.62956	-0.51557	8113.95
REMARK	350	BIOMT3	402	0	0.63358	-0.77367	1930.87
REMARK	350	BIOMT1	403	0.81026	-0.20418	-0.54935	7308.98
REMARK	350	BIOMT2	403	-0.58606	-0.28229	-0.7595	7949.34
REMARK	350	BIOMT3	403	0	0.93735	-0.34839	2264.93
REMARK	350	BIOMT1	404	0.81373	0.11256	-0.57024	7316.06
REMARK	350	BIOMT2	404	-0.58124	0.15758	-0.79833	7940.14
REMARK	350	BIOMT3	404	0	0.98107	0.19366	2647.66
REMARK	350	BIOMT1	405	0.83559	-0.4264	0.34639	9327.27
REMARK	350	BIOMT2	405	-0.54888	-0.62165	0.55882	10483.4
REMARK	350	BIOMT3	405	-0.02295	-0.65706	-0.75349	1888.36
REMARK	350	BIOMT1	406	0.82648	-0.56233	0.02684	9137.62
REMARK	350	BIOMT2	406	-0.56142	-0.81973	0.11336	10186.8
REMARK	350	BIOMT3	406	-0.04175	-0.10876	-0.99319	1734.3
REMARK	350	BIOMT1	407	0.81373	-0.31576	-0.48799	7445.26
REMARK	350	BIOMT2	407	-0.58124	-0.44207	-0.68318	7952.1
REMARK	350	BIOMT3	407	0	0.83957	-0.54326	2072.58
REMARK	350	BIOMT1	408	0.81373	-0.03886	-0.57994	7393.91
REMARK	350	BIOMT2	408	-0.58124	-0.05441	-0.81191	7858.31
REMARK	350	BIOMT3	408	0	0.99776	-0.06686	2455
REMARK	350	BIOMT1	409	0.83088	-0.19476	0.52125	9465.95
REMARK	350	BIOMT2	409	-0.55417	-0.205	0.80676	10665
REMARK	350	BIOMT3	409	-0.05027	-0.95919	-0.27827	2210.69
REMARK	350	BIOMT1	410	0.82302	-0.50759	0.25494	9331.18
REMARK	350	BIOMT2	410	-0.56552	-0.77422	0.28418	10282
REMARK	350	BIOMT3	410	0.05313	-0.37806	-0.92425	1794.51
REMARK	350	BIOMT1	411	0.90166	0.41889	-0.10748	7798.39
REMARK	350	BIOMT2	411	0.40082	-0.90278	-0.15598	8263.33
REMARK	350	BIOMT3	411	-0.16237	0.09756	-0.9819	1771.57
REMARK	350	BIOMT1	412	0.82805	-0.53086	-0.18033	7600.23
REMARK	350	BIOMT2	412	-0.56052	-0.77711	-0.28621	8180.81
REMARK	350	BIOMT3	412	0.01181	0.33808	-0.94104	1820.47
REMARK	350	BIOMT1	413	0.80024	-0.44686	-0.39992	7597.98
REMARK	350	BIOMT2	413	-0.59876	-0.63227	-0.49164	7977.57
REMARK	350	BIOMT3	413	-0.03317	0.63289	-0.77353	1931.91
REMARK	350	BIOMT1	414	0.83003	-0.21427	-0.51492	7497.06
REMARK	350	BIOMT2	414	-0.55772	-0.31889	-0.76633	7816.15
REMARK	350	BIOMT3	414	0	0.92325	-0.38419	2254.48
REMARK	350	BIOMT1	415	0.83449	0.15228	-0.52956	7501.93
REMARK	350	BIOMT2	415	-0.54863	0.14019	-0.82423	7819.25
REMARK	350	BIOMT3	415	-0.05127	0.97834	0.20053	2649.18
REMARK	350	BIOMT1	416	0.85769	-0.35237	0.37444	9510.02
REMARK	350	BIOMT2	416	-0.50029	-0.40388	0.76589	10540.4
REMARK	350	BIOMT3	416	-0.11865	-0.84423	-0.52269	2039.93
REMARK	350	BIOMT1	417	0.82196	-0.53709	-0.18955	7787.78
REMARK	350	BIOMT2	417	-0.56955	-0.7751	-0.27355	8049.27
REMARK	350	BIOMT3	417	0	0.3328	-0.943	1814.14
REMARK	350	BIOMT1	418	0.8062	-0.3069	-0.50582	7635.36
REMARK	350	BIOMT2	418	-0.59164	-0.41819	-0.68926	7811.92
REMARK	350	BIOMT3	418	0	0.85495	-0.51872	2066.89
REMARK	350	BIOMT1	419	0.82131	-0.02339	-0.57001	7583.71
REMARK	350	BIOMT2	419	-0.57049	-0.03368	-0.82062	7730.29
REMARK	350	BIOMT3	419	0	0.99916	-0.04101	2455.56
REMARK	350	BIOMT1	420	0.82591	0.22656	-0.51627	7647.29
REMARK	350	BIOMT2	420	-0.5638	0.33189	-0.7563	7814.48
REMARK	350	BIOMT3	420	0	0.91571	0.40184	2831.14
REMARK	350	BIOMT1	421	0.83948	-0.52374	0.14483	9316.7
REMARK	350	BIOMT2	421	-0.54101	-0.8305	0.13262	10060
REMARK	350	BIOMT3	421	0.05083	-0.18968	-0.98053	1731.75
REMARK	350	BIOMT1	422	0.80975	-0.58299	-0.06657	7991.25
REMARK	350	BIOMT2	422	-0.58521	-0.79408	-0.16421	8133.25
REMARK	350	BIOMT3	422	0.04287	0.17192	-0.98418	1770.45
REMARK	350	BIOMT1	423	0.79884	-0.15601	-0.58095	7682.7
REMARK	350	BIOMT2	423	-0.59949	-0.28603	-0.74753	7680.05
REMARK	350	BIOMT3	423	-0.04955	0.94544	-0.32202	2246.18
REMARK	350	BIOMT1	424	0.82103	0.13925	-0.55364	7701.14
REMARK	350	BIOMT2	424	-0.57088	0.20026	-0.79623	7695.52
REMARK	350	BIOMT3	424	0	0.9698	0.24391	2636.2
REMARK	350	BIOMT1	425	0.82898	-0.53459	0.16437	9513.42
REMARK	350	BIOMT2	425	-0.55759	-0.76707	0.31733	10149.5
REMARK	350	BIOMT3	425	-0.04355	-0.35471	-0.93396	1786.1
REMARK	350	BIOMT1	426	0.82138	0.22033	-0.5261	7828.85
REMARK	350	BIOMT2	426	-0.57037	0.31729	-0.75763	7676.57
REMARK	350	BIOMT3	426	0	0.92238	0.38628	2825.9
REMARK	350	BIOMT1	427	0.92368	0.3816	0.03457	6245.52
REMARK	350	BIOMT2	427	0.38133	-0.92433	0.01431	10827.3
REMARK	350	BIOMT3	427	0.03742	-3e-05	-0.9993	1728.32
REMARK	350	BIOMT1	428	0.92068	0.38185	0.08087	6433.41
REMARK	350	BIOMT2	428	0.38324	-0.92365	-0.00177	10687.9
REMARK	350	BIOMT3	428	0.07402	0.03262	-0.99672	1743.05
REMARK	350	BIOMT1	429	-0.8168	0.57496	0.04764	6172.59
REMARK	350	BIOMT2	429	0.5744	0.80272	0.16031	12301
REMARK	350	BIOMT3	429	0.05393	0.1583	-0.98592	1860.93
REMARK	350	BIOMT1	430	-0.79888	0.59697	0.07354	6197.42
REMARK	350	BIOMT2	430	0.58726	0.7477	0.30996	12518.6
REMARK	350	BIOMT3	430	0.13005	0.29081	-0.9479	1915.67
REMARK	350	BIOMT1	431	0.0675	0.97475	-0.21285	4315.8
REMARK	350	BIOMT2	431	0.99771	-0.06513	0.01814	10788.4
REMARK	350	BIOMT3	431	0.00382	-0.21359	-0.97692	1933.74
REMARK	350	BIOMT1	432	0.08448	0.9848	0.15176	6368.95
REMARK	350	BIOMT2	432	0.95839	-0.12199	0.25808	12391.9
REMARK	350	BIOMT3	432	0.27267	0.12364	-0.95413	1898.9
REMARK	350	BIOMT1	433	-0.80774	0.58618	0.06286	6011.49
REMARK	350	BIOMT2	433	0.58559	0.78543	0.20049	12653.1
REMARK	350	BIOMT3	433	0.06815	0.19875	-0.97768	1949.57
REMARK	350	BIOMT1	434	0.89898	0.41479	-0.14069	5615.99
REMARK	350	BIOMT2	434	0.43764	-0.83771	0.32667	12680.3
REMARK	350	BIOMT3	434	0.01764	-0.35524	-0.93461	1962.01
REMARK	350	BIOMT1	435	0.91186	0.39804	-0.1004	5239.3
REMARK	350	BIOMT2	435	0.41049	-0.88614	0.21507	12716.8
REMARK	350	BIOMT3	435	-0.00336	-0.23733	-0.97142	1979.93
REMARK	350	BIOMT1	436	-0.10405	-0.9833	-0.14928	5041.77
REMARK	350	BIOMT2	436	-0.97128	0.06817	0.22798	12611.2
REMARK	350	BIOMT3	436	-0.214	0.16872	-0.96215	1996.95
REMARK	350	BIOMT1	437	0.87315	0.33549	-0.35364	4218.82
REMARK	350	BIOMT2	437	0.42307	-0.88192	0.20791	11814.3
REMARK	350	BIOMT3	437	-0.24213	-0.33115	-0.91198	2028.56
REMARK	350	BIOMT1	438	0.10344	0.77268	-0.62631	3986.85
REMARK	350	BIOMT2	438	0.99455	-0.08852	0.05505	11252
REMARK	350	BIOMT3	438	-0.0129	-0.62859	-0.77763	2051.34
REMARK	350	BIOMT1	439	-0.89211	-0.37592	-0.25066	4156.3
REMARK	350	BIOMT2	439	-0.41014	0.9065	0.10023	11119.5
REMARK	350	BIOMT3	439	0.18954	0.19222	-0.96287	1980.96
REMARK	350	BIOMT1	440	0.79848	-0.58088	-0.15812	4297.19
REMARK	350	BIOMT2	440	-0.59782	-0.79604	-0.09453	10562.2
REMARK	350	BIOMT3	440	-0.07096	0.17001	-0.98288	1943.43
REMARK	350	BIOMT1	441	0.87459	0.43923	-0.20535	4827.94
REMARK	350	BIOMT2	441	0.39224	-0.8899	-0.23285	10151
REMARK	350	BIOMT3	441	-0.28502	0.12311	-0.95058	1906.81
REMARK	350	BIOMT1	442	-0.80315	0.47863	0.35476	6389.46
REMARK	350	BIOMT2	442	0.59242	0.57855	0.56064	12583
REMARK	350	BIOMT3	442	0.0631	0.66045	-0.74821	2014.86
REMARK	350	BIOMT1	443	0.92183	0.38656	-0.0282	5814.84
REMARK	350	BIOMT2	443	0.372	-0.86198	0.34439	12783.9
REMARK	350	BIOMT3	443	0.10882	-0.32796	-0.9384	1979.52
REMARK	350	BIOMT1	444	0.10269	0.99366	-0.04566	5433.53
REMARK	350	BIOMT2	444	0.97024	-0.08994	0.22483	12802
REMARK	350	BIOMT3	444	0.2193	-0.06739	-0.97333	1997.68
REMARK	350	BIOMT1	445	0.84851	0.24951	-0.46666	4245.49
REMARK	350	BIOMT2	445	0.42069	-0.85301	0.30886	12030.6
REMARK	350	BIOMT3	445	-0.321	-0.45839	-0.82876	2060.83
REMARK	350	BIOMT1	446	-0.88583	-0.36513	-0.28634	4138.24
REMARK	350	BIOMT2	446	-0.39832	0.9149	0.06558	10909.6
REMARK	350	BIOMT3	446	0.23803	0.17214	-0.95588	1979.06
REMARK	350	BIOMT1	447	0.10722	0.94519	-0.3084	4120.5
REMARK	350	BIOMT2	447	0.99174	-0.12363	-0.0341	10691.6
REMARK	350	BIOMT3	447	-0.07036	-0.3022	-0.95064	1988.82
REMARK	350	BIOMT1	448	-0.81655	0.45903	-0.35006	4460.09
REMARK	350	BIOMT2	448	0.57579	0.60417	-0.55086	10211.7
REMARK	350	BIOMT3	448	-0.04137	-0.65137	-0.75764	2008.74
REMARK	350	BIOMT1	449	-0.80541	0.52588	0.27343	6201.93
REMARK	350	BIOMT2	449	0.58987	0.66604	0.45656	12724.5
REMARK	350	BIOMT3	449	0.05798	0.52901	-0.84663	2027.74
REMARK	350	BIOMT1	450	-0.82302	-0.44026	0.3589	6026.01
REMARK	350	BIOMT2	450	-0.25892	0.85317	0.45283	12850.2
REMARK	350	BIOMT3	450	-0.50557	0.27975	-0.81617	2039.25
REMARK	350	BIOMT1	451	-0.9131	-0.38221	-0.14201	5255.55
REMARK	350	BIOMT2	451	-0.40341	0.79621	0.45091	12909.5
REMARK	350	BIOMT3	451	-0.05927	0.46901	-0.8812	2055.94
REMARK	350	BIOMT1	452	0.89372	0.35988	-0.26786	5055.34
REMARK	350	BIOMT2	452	0.44643	-0.77241	0.45176	12817.4
REMARK	350	BIOMT3	452	-0.04432	-0.52333	-0.85098	2052.92
REMARK	350	BIOMT1	453	0.83716	-0.04962	-0.5447	4319.75
REMARK	350	BIOMT2	453	0.3535	-0.71084	0.60807	12223.2
REMARK	350	BIOMT3	453	-0.41736	-0.7016	-0.57755	2128.37
REMARK	350	BIOMT1	454	0.7688	0.24276	-0.59162	4036.02
REMARK	350	BIOMT2	454	0.46147	-0.85107	0.25046	11707.7
REMARK	350	BIOMT3	454	-0.44271	-0.46557	-0.76632	2109.89
REMARK	350	BIOMT1	455	0.10565	0.77561	-0.62231	4010.19
REMARK	350	BIOMT2	455	0.99169	-0.03597	0.12353	11477.8
REMARK	350	BIOMT3	455	0.07343	-0.63019	-0.77296	2075.57
REMARK	350	BIOMT1	456	-0.06293	-0.83184	-0.55143	3990.42
REMARK	350	BIOMT2	456	-0.9979	0.04408	0.04739	11029.1
REMARK	350	BIOMT3	456	-0.01511	0.55326	-0.83287	2054.03
REMARK	350	BIOMT1	457	0.03704	0.7553	-0.65433	3965.62
REMARK	350	BIOMT2	457	0.99925	-0.03553	0.01556	10812.5
REMARK	350	BIOMT3	457	-0.0115	-0.65442	-0.75605	2054.9
REMARK	350	BIOMT1	458	-0.78663	0.44787	-0.425	4278.88
REMARK	350	BIOMT2	458	0.61338	0.64553	-0.45502	10334.8
REMARK	350	BIOMT3	458	0.07056	-0.61862	-0.78251	2018.67
REMARK	350	BIOMT1	459	0.81744	-0.45822	-0.34903	4657.84
REMARK	350	BIOMT2	459	-0.57582	-0.66557	-0.47481	10073.3
REMARK	350	BIOMT3	459	-0.01474	0.58911	-0.80792	1991.05
REMARK	350	BIOMT1	460	-0.79363	0.40486	0.45415	6386.68
REMARK	350	BIOMT2	460	0.60555	0.45335	0.65405	12759.9
REMARK	350	BIOMT3	460	0.05891	0.79408	-0.60495	2164.68
REMARK	350	BIOMT1	461	-0.79357	0.43942	0.42091	6197.14
REMARK	350	BIOMT2	461	0.60338	0.47888	0.63765	12888.5
REMARK	350	BIOMT3	461	0.07863	0.75999	-0.64516	2174.38
REMARK	350	BIOMT1	462	-0.10516	-0.93727	-0.33235	4866.74
REMARK	350	BIOMT2	462	-0.93661	-0.01897	0.34987	12716.1
REMARK	350	BIOMT3	462	-0.33423	0.34808	-0.87586	2082.63
REMARK	350	BIOMT1	463	0.18704	0.71865	-0.66974	4070.98
REMARK	350	BIOMT2	463	0.96181	0.00474	0.27369	11929.1
REMARK	350	BIOMT3	463	0.19986	-0.69535	-0.69032	2148.72
REMARK	350	BIOMT1	464	0.12959	0.47499	-0.8704	3896.05
REMARK	350	BIOMT2	464	0.98245	0.05729	0.17753	11593.7
REMARK	350	BIOMT3	464	0.13419	-0.87812	-0.45923	2234.2
REMARK	350	BIOMT1	465	-0.79207	-0.03664	-0.60933	4140.5
REMARK	350	BIOMT2	465	-0.42652	0.74732	0.5095	12129.1
REMARK	350	BIOMT3	465	0.4367	0.66345	-0.60756	2208.62
REMARK	350	BIOMT1	466	0.33766	-0.46634	-0.81763	3934.48
REMARK	350	BIOMT2	466	-0.40126	-0.85707	0.32313	11820.6
REMARK	350	BIOMT3	466	-0.85145	0.21898	-0.47652	2275.84
REMARK	350	BIOMT1	467	-0.07875	-0.57495	-0.81439	3880.59
REMARK	350	BIOMT2	467	-0.99399	-0.01702	0.10813	11361.4
REMARK	350	BIOMT3	467	-0.07603	0.81801	-0.57016	2207.17
REMARK	350	BIOMT1	468	-0.0071	0.39632	-0.91809	3871.19
REMARK	350	BIOMT2	468	0.99932	0.03596	0.00779	11135.3
REMARK	350	BIOMT3	468	0.0361	-0.91741	-0.39631	2189.68
REMARK	350	BIOMT1	469	-0.34985	0.05807	-0.935	3873.64
REMARK	350	BIOMT2	469	0.43029	0.89653	-0.10532	10917.5
REMARK	350	BIOMT3	469	0.83214	-0.43917	-0.33864	2189.28
REMARK	350	BIOMT1	470	-0.73906	0.19514	-0.64476	4134.94
REMARK	350	BIOMT2	470	0.66831	0.33261	-0.66538	10328.3
REMARK	350	BIOMT3	470	0.08461	-0.92265	-0.37623	2165.16
REMARK	350	BIOMT1	471	-0.791	0.2504	-0.55822	4303.54
REMARK	350	BIOMT2	471	0.61181	0.3239	-0.72165	10178.3
REMARK	350	BIOMT3	471	0.00011	-0.91235	-0.4094	2156.66
REMARK	350	BIOMT1	472	-0.82928	0.26726	-0.49078	4481.52
REMARK	350	BIOMT2	472	0.55882	0.40107	-0.72585	10035.5
REMARK	350	BIOMT3	472	0.00285	-0.8762	-0.48195	2149.19
REMARK	350	BIOMT1	473	-0.78756	0.24756	0.56433	6351.16
REMARK	350	BIOMT2	473	0.61026	0.18605	0.77005	12870.1
REMARK	350	BIOMT3	473	0.08564	0.95084	-0.2976	2350.07
REMARK	350	BIOMT1	474	-0.29945	0.48744	-0.8202	3983.32
REMARK	350	BIOMT2	474	0.42124	0.83887	0.34474	12029.1
REMARK	350	BIOMT3	474	0.85609	-0.24227	-0.45653	2314.2
REMARK	350	BIOMT1	475	-0.11157	-0.38291	-0.91702	3835.92
REMARK	350	BIOMT2	475	-0.99123	-0.02291	0.13016	11689.9
REMARK	350	BIOMT3	475	-0.07085	0.9235	-0.37699	2418.17
REMARK	350	BIOMT1	476	0.20933	0.07036	-0.97531	3853.32
REMARK	350	BIOMT2	476	-0.43961	-0.88416	-0.15813	10794.8
REMARK	350	BIOMT3	476	-0.87345	0.46186	-0.15415	2368.92
REMARK	350	BIOMT1	477	0.27575	-0.55855	-0.78229	4046.36
REMARK	350	BIOMT2	477	-0.49144	0.61752	-0.61413	10380
REMARK	350	BIOMT3	477	0.8261	0.5538	-0.10421	2359.92
REMARK	350	BIOMT1	478	-0.78548	0.07585	-0.61422	4356.92
REMARK	350	BIOMT2	478	0.61786	0.15318	-0.77122	10044.9
REMARK	350	BIOMT3	478	0.03558	-0.98528	-0.16718	2346.23
REMARK	350	BIOMT1	479	-0.79951	0.10628	-0.59117	4541.88
REMARK	350	BIOMT2	479	0.60062	0.15063	-0.78521	9905.42
REMARK	350	BIOMT3	479	0.0056	-0.98286	-0.18427	2339.98
REMARK	350	BIOMT1	480	-0.34975	0.65468	-0.67012	4063.93
REMARK	350	BIOMT2	480	0.27335	0.75549	0.59542	12202.2
REMARK	350	BIOMT3	480	0.89608	0.02507	-0.44319	2398.03
REMARK	350	BIOMT1	481	-0.32529	0.27572	-0.90452	3939.1
REMARK	350	BIOMT2	481	-0.43113	0.8081	0.40137	12103.9
REMARK	350	BIOMT3	481	0.84161	0.52053	-0.144	2490.21
REMARK	350	BIOMT1	482	-0.11303	-0.39746	-0.91063	3810.22
REMARK	350	BIOMT2	482	-0.98149	-0.09792	0.16456	11473.5
REMARK	350	BIOMT3	482	-0.15457	0.91238	-0.37903	2391.21
REMARK	350	BIOMT1	483	-0.02522	0.20418	-0.97861	3795.15
REMARK	350	BIOMT2	483	0.99871	0.04823	-0.01567	11241.8
REMARK	350	BIOMT3	483	0.044	-0.97775	-0.20513	2382.03
REMARK	350	BIOMT1	484	-0.20407	-0.02926	-0.97852	3812.2
REMARK	350	BIOMT2	484	0.4447	0.8877	-0.11928	11008.9
REMARK	350	BIOMT3	484	0.87212	-0.45949	-0.16814	2374.42
REMARK	350	BIOMT1	485	-0.4443	-0.5808	-0.6821	4192.4
REMARK	350	BIOMT2	485	0.27812	0.63434	-0.72129	10201
REMARK	350	BIOMT3	485	0.85162	-0.51017	-0.1203	2344.29
REMARK	350	BIOMT1	486	0.33093	-0.12652	-0.93514	3884.83
REMARK	350	BIOMT2	486	0.52074	-0.80194	0.29278	11914.1
REMARK	350	BIOMT3	486	-0.78696	-0.58385	-0.1995	2458.7
REMARK	350	BIOMT1	487	0.15094	-0.00645	-0.98852	3772.03
REMARK	350	BIOMT2	487	-0.44525	-0.89325	-0.06216	11115.1
REMARK	350	BIOMT3	487	-0.88259	0.44952	-0.1377	2566.13
REMARK	350	BIOMT1	488	-0.26556	-0.02989	-0.96363	3808.29
REMARK	350	BIOMT2	488	0.9637	0.02033	-0.26621	10897.3
REMARK	350	BIOMT3	488	0.02755	-0.99935	0.02341	2562.07
REMARK	350	BIOMT1	489	-0.23763	0.24012	-0.94121	3877.46
REMARK	350	BIOMT2	489	0.44835	-0.83246	-0.32558	10674.2
REMARK	350	BIOMT3	489	-0.86169	-0.49936	0.09016	2552.21
REMARK	350	BIOMT1	490	0.26395	-0.45059	-0.85282	3981.39
REMARK	350	BIOMT2	490	-0.47505	0.70877	-0.52151	10458.3
REMARK	350	BIOMT3	490	0.83944	0.54278	-0.02698	2557.92
REMARK	350	BIOMT1	491	-0.36527	0.72186	0.58779	6448
REMARK	350	BIOMT2	491	0.26572	-0.5243	0.80902	12838.3
REMARK	350	BIOMT3	491	0.89217	0.45169	-0.0003	2529.8
REMARK	350	BIOMT1	492	-0.01814	-0.21368	-0.97674	3764.98
REMARK	350	BIOMT2	492	-0.99745	-0.06356	0.03242	11345.6
REMARK	350	BIOMT3	492	-0.069	0.97484	-0.21198	2574.9
REMARK	350	BIOMT1	493	0.30772	0.09557	-0.94666	3853.83
REMARK	350	BIOMT2	493	-0.95143	0.04109	-0.30512	10793.7
REMARK	350	BIOMT3	493	0.00974	0.99457	0.10357	2754.38
REMARK	350	BIOMT1	494	-0.80701	0.57551	0.13234	9669.1
REMARK	350	BIOMT2	494	0.58574	0.8086	0.05544	9783.35
REMARK	350	BIOMT3	494	-0.07511	0.12225	-0.98965	1745.32
REMARK	350	BIOMT1	495	-0.81535	0.54832	0.18589	9689.09
REMARK	350	BIOMT2	495	0.57762	0.79227	0.19661	10011.4
REMARK	350	BIOMT3	495	-0.03947	0.26768	-0.9627	1786.03
REMARK	350	BIOMT1	496	0.07695	0.99485	0.06592	9492.23
REMARK	350	BIOMT2	496	0.98924	-0.08443	0.11947	9918.61
REMARK	350	BIOMT3	496	0.12442	0.05602	-0.99065	1744.76
REMARK	350	BIOMT1	497	-0.70853	-0.55509	0.43573	9813.84
REMARK	350	BIOMT2	497	-0.69854	0.6393	-0.32146	8275.4
REMARK	350	BIOMT3	497	-0.10012	-0.53214	-0.84072	1821.4
REMARK	350	BIOMT1	498	-0.80791	0.58052	0.10136	9852.35
REMARK	350	BIOMT2	498	0.58409	0.81166	0.00705	9654.21
REMARK	350	BIOMT3	498	-0.07818	0.0649	-0.99482	1760.36
REMARK	350	BIOMT1	499	0.20395	0.91174	0.35655	9536.08
REMARK	350	BIOMT2	499	0.6864	0.12651	-0.71613	7772.76
REMARK	350	BIOMT3	499	-0.69804	0.3908	-0.60002	1859.86
REMARK	350	BIOMT1	500	-0.75752	-0.47432	0.44854	9707.88
REMARK	350	BIOMT2	500	-0.64822	0.62793	-0.43072	7927.58
REMARK	350	BIOMT3	500	-0.07735	-0.61703	-0.78313	1886.85
REMARK	350	BIOMT1	501	0.12958	0.92023	0.36931	10046.8
REMARK	350	BIOMT2	501	0.97936	-0.17705	0.09754	9743.59
REMARK	350	BIOMT3	501	0.15514	0.34905	-0.92417	1820.47
REMARK	350	BIOMT1	502	0.80205	-0.56745	0.18633	9878.26
REMARK	350	BIOMT2	502	-0.59684	-0.77319	0.21437	9887.43
REMARK	350	BIOMT3	502	0.02242	-0.28315	-0.95881	1796.85
REMARK	350	BIOMT1	503	-0.81864	0.56886	-0.0789	8153.2
REMARK	350	BIOMT2	503	0.5701	0.78835	-0.23127	7775.72
REMARK	350	BIOMT3	503	-0.06936	-0.23431	-0.96968	1828.69
REMARK	350	BIOMT1	504	0.17495	0.93601	0.30542	9344.1
REMARK	350	BIOMT2	504	0.54496	0.16629	-0.8218	7659.13
REMARK	350	BIOMT3	504	-0.82	0.31022	-0.481	1891.66
REMARK	350	BIOMT1	505	-0.24898	0.62522	0.73966	10236.9
REMARK	350	BIOMT2	505	0.7502	0.60752	-0.261	9219.11
REMARK	350	BIOMT3	505	-0.61255	0.48991	-0.6203	1953.19
REMARK	350	BIOMT1	506	-0.13986	-0.70415	0.69614	10203.2
REMARK	350	BIOMT2	506	-0.9493	0.29525	0.10793	9579.46
REMARK	350	BIOMT3	506	-0.28153	-0.64575	-0.70975	1888.87
REMARK	350	BIOMT1	507	0.81545	-0.55106	-0.17711	7973.18
REMARK	350	BIOMT2	507	-0.57839	-0.78768	-0.21222	7909.83
REMARK	350	BIOMT3	507	-0.02256	0.27549	-0.96104	1816.84
REMARK	350	BIOMT1	508	-0.74997	0.59808	0.28257	8950.11
REMARK	350	BIOMT2	508	0.19071	0.60455	-0.7734	7472.85
REMARK	350	BIOMT3	508	-0.63339	-0.52613	-0.56746	1969.81
REMARK	350	BIOMT1	509	0.14583	0.94157	0.30362	9149.94
REMARK	350	BIOMT2	509	0.64816	0.14093	-0.74835	7568.39
REMARK	350	BIOMT3	509	-0.74741	0.30593	-0.58974	1932.64
REMARK	350	BIOMT1	510	-0.67599	0.33832	0.65466	9846.43
REMARK	350	BIOMT2	510	0.10451	0.92342	-0.3693	8070.99
REMARK	350	BIOMT3	510	-0.72947	-0.18122	-0.65958	1904.23
REMARK	350	BIOMT1	511	0.08334	-0.67943	0.729	9978.48
REMARK	350	BIOMT2	511	-0.86393	-0.41386	-0.28696	8252.81
REMARK	350	BIOMT3	511	0.49667	-0.60589	-0.62147	1964.38
REMARK	350	BIOMT1	512	0.59117	-0.22008	0.77594	10268.7
REMARK	350	BIOMT2	512	0.21777	-0.88276	-0.41629	9078.43
REMARK	350	BIOMT3	512	0.77659	0.41508	-0.47394	2104.14
REMARK	350	BIOMT1	513	0.59068	0.11699	0.79838	10293.2
REMARK	350	BIOMT2	513	0.21911	-0.97551	-0.01915	9422.6
REMARK	350	BIOMT3	513	0.77659	0.18624	-0.60185	1995.74
REMARK	350	BIOMT1	514	0.90117	0.26982	0.33924	9306.41
REMARK	350	BIOMT2	514	0.42705	-0.41851	-0.80155	7528.67
REMARK	350	BIOMT3	514	-0.0743	0.8672	-0.49238	2067.91
REMARK	350	BIOMT1	515	-0.71979	0.63865	0.2721	9507.91
REMARK	350	BIOMT2	515	0.18434	0.55374	-0.81203	7628.68
REMARK	350	BIOMT3	515	-0.66927	-0.53433	-0.5163	2051.9
REMARK	350	BIOMT1	516	-0.74855	0.55277	0.36622	9696.19
REMARK	350	BIOMT2	516	0.1387	0.67062	-0.72872	7751.46
REMARK	350	BIOMT3	516	-0.64841	-0.49469	-0.57866	2015.5
REMARK	350	BIOMT1	517	-0.22218	0.42611	0.87697	10349.4
REMARK	350	BIOMT2	517	0.71683	0.68107	-0.14931	9266.43
REMARK	350	BIOMT3	517	-0.6609	0.59546	-0.45677	2125.05
REMARK	350	BIOMT1	518	-0.47016	-0.13794	0.87173	10332.3
REMARK	350	BIOMT2	518	-0.19794	0.97903	0.04816	9634.64
REMARK	350	BIOMT3	518	-0.8601	-0.14991	-0.48761	2042.33
REMARK	350	BIOMT1	519	-0.15932	0.80324	-0.57396	7803.32
REMARK	350	BIOMT2	519	0.66656	-0.34134	-0.66271	7679.06
REMARK	350	BIOMT3	519	-0.72823	-0.48816	-0.48103	2066.39
REMARK	350	BIOMT1	520	0.66738	-0.71279	0.21573	8923.31
REMARK	350	BIOMT2	520	-0.07944	-0.35617	-0.93104	7371.83
REMARK	350	BIOMT3	520	0.74047	0.60422	-0.29432	2134.88
REMARK	350	BIOMT1	521	0.91434	0.273	0.2991	9117.34
REMARK	350	BIOMT2	521	0.39018	-0.39619	-0.83114	7442.18
REMARK	350	BIOMT3	521	-0.1084	0.87664	-0.46877	2099.44
REMARK	350	BIOMT1	522	0.90281	0.26532	0.33843	9467.99
REMARK	350	BIOMT2	522	0.40588	-0.26573	-0.87444	7516.73
REMARK	350	BIOMT3	522	-0.14207	0.92682	-0.34759	2221.9
REMARK	350	BIOMT1	523	-0.10972	-0.80502	0.58301	9848.78
REMARK	350	BIOMT2	523	-0.70099	-0.35317	-0.61959	7724.76
REMARK	350	BIOMT3	523	0.70469	-0.47666	-0.52556	2163.57
REMARK	350	BIOMT1	524	0.73712	-0.37978	0.55894	9860.45
REMARK	350	BIOMT2	524	-0.15346	-0.8996	-0.40887	7896.21
REMARK	350	BIOMT3	524	0.65811	0.21562	-0.72139	2018.88
REMARK	350	BIOMT1	525	-0.02348	0.67353	0.73878	9994.64
REMARK	350	BIOMT2	525	0.83646	0.41796	-0.35446	8059.14
REMARK	350	BIOMT3	525	-0.54752	0.60964	-0.5732	2065.83
REMARK	350	BIOMT1	526	-0.32668	-0.1755	0.9287	10105
REMARK	350	BIOMT2	526	-0.85769	0.46783	-0.21329	8235.84
REMARK	350	BIOMT3	526	-0.39704	-0.86622	-0.30336	2155.82
REMARK	350	BIOMT1	527	-0.1741	0.28191	0.94351	10389.9
REMARK	350	BIOMT2	527	0.71618	0.69386	-0.07517	9470.08
REMARK	350	BIOMT3	527	-0.67586	0.66263	-0.3227	2174.62
REMARK	350	BIOMT1	528	-0.82759	0.03524	-0.56022	7864.31
REMARK	350	BIOMT2	528	0.56	0.12049	-0.81969	7549.31
REMARK	350	BIOMT3	528	0.03862	-0.99209	-0.11945	2249.52
REMARK	350	BIOMT1	529	0.57815	-0.81492	-0.04053	8492.67
REMARK	350	BIOMT2	529	-0.00974	0.04277	-0.99904	7310.2
REMARK	350	BIOMT3	529	0.81587	0.57799	0.01679	2207.52
REMARK	350	BIOMT1	530	-0.62744	0.77364	0.08837	8699.02
REMARK	350	BIOMT2	530	-0.002	0.11189	-0.99372	7308.64
REMARK	350	BIOMT3	530	-0.77866	-0.62367	-0.06866	2180.66
REMARK	350	BIOMT1	531	0.90563	0.26277	0.33284	9262.65
REMARK	350	BIOMT2	531	0.38778	-0.1955	-0.90078	7432.57
REMARK	350	BIOMT3	531	-0.17163	0.94485	-0.27895	2253.75
REMARK	350	BIOMT1	532	-0.08433	-0.52432	0.84734	9996.5
REMARK	350	BIOMT2	532	-0.83166	-0.43136	-0.34969	7881.45
REMARK	350	BIOMT3	532	0.54885	-0.73418	-0.39967	2192.62
REMARK	350	BIOMT1	533	0.37632	0.14023	0.91582	10095.8
REMARK	350	BIOMT2	533	0.81747	-0.51546	-0.25698	8053.36
REMARK	350	BIOMT3	533	0.43604	0.84536	-0.30861	2278.91
REMARK	350	BIOMT1	534	0.08245	0.2125	0.97368	10425.1
REMARK	350	BIOMT2	534	0.97558	-0.21681	-0.03529	9316.09
REMARK	350	BIOMT3	534	0.2036	0.9528	-0.22519	2344.09
REMARK	350	BIOMT1	535	-0.07076	0.09702	0.99276	10433.7
REMARK	350	BIOMT2	535	0.74649	0.66529	-0.0118	9531.11
REMARK	350	BIOMT3	535	-0.66162	0.74026	-0.1195	2385.95
REMARK	350	BIOMT1	536	0.28951	0.14688	0.94584	10412.3
REMARK	350	BIOMT2	536	0.16745	-0.98069	0.10103	9684.49
REMARK	350	BIOMT3	536	0.94241	0.12913	-0.30852	2242.09
REMARK	350	BIOMT1	537	0.21031	-0.78783	0.57887	9836.31
REMARK	350	BIOMT2	537	-0.49336	0.42566	0.75856	10426
REMARK	350	BIOMT3	537	-0.84402	-0.44513	-0.29916	2201.93
REMARK	350	BIOMT1	538	0.85225	-0.06116	-0.51955	8060.66
REMARK	350	BIOMT2	538	-0.52266	-0.14188	-0.84065	7435.61
REMARK	350	BIOMT3	538	-0.0223	0.98799	-0.15288	2240.32
REMARK	350	BIOMT1	539	0.60721	-0.79442	0.01415	8622.58
REMARK	350	BIOMT2	539	0.03881	0.01187	-0.99918	7310.36
REMARK	350	BIOMT3	539	0.79359	0.60726	0.03804	2385.26
REMARK	350	BIOMT1	540	-0.95455	-0.17593	0.24061	9059.06
REMARK	350	BIOMT2	540	-0.25671	0.07505	-0.96357	7359.55
REMARK	350	BIOMT3	540	0.15146	-0.98154	-0.1168	2312.12
REMARK	350	BIOMT1	541	0.36031	-0.18742	0.91381	10035.5
REMARK	350	BIOMT2	541	0.82105	-0.40126	-0.40603	7890.73
REMARK	350	BIOMT3	541	0.44277	0.89658	0.0093	2408.92
REMARK	350	BIOMT1	542	-0.01107	-0.06708	0.99769	10434.7
REMARK	350	BIOMT2	542	0.93845	-0.34519	-0.0128	9373.23
REMARK	350	BIOMT3	542	0.34525	0.93613	0.06678	2532.24
REMARK	350	BIOMT1	543	0.27875	0.11777	0.95312	10414.5
REMARK	350	BIOMT2	543	-0.91584	0.33127	0.22692	9732.04
REMARK	350	BIOMT3	543	-0.28901	-0.93616	0.2002	2459.72
REMARK	350	BIOMT1	544	-0.83758	-0.08502	-0.53966	7779.04
REMARK	350	BIOMT2	544	0.54628	-0.11989	-0.82898	7605.27
REMARK	350	BIOMT3	544	0.00578	-0.98914	0.14686	2449.63
REMARK	350	BIOMT1	545	-0.40939	-0.83153	-0.37546	7963.07
REMARK	350	BIOMT2	545	0.27345	0.28077	-0.91999	7484.37
REMARK	350	BIOMT3	545	0.87042	-0.4793	0.11244	2447
REMARK	350	BIOMT1	546	0.37506	0.86333	-0.33764	8169.85
REMARK	350	BIOMT2	546	-0.28894	-0.23721	-0.9275	7383.5
REMARK	350	BIOMT3	546	-0.88082	0.44542	0.16048	2433.43
REMARK	350	BIOMT1	547	-0.60061	0.78109	-0.17077	8389.73
REMARK	350	BIOMT2	547	-0.01449	-0.22419	-0.97444	7335.41
REMARK	350	BIOMT3	547	-0.79941	-0.58278	0.14597	2416.18
REMARK	350	BIOMT1	548	0.98072	0.1658	0.10345	8837.87
REMARK	350	BIOMT2	548	0.12286	-0.11142	-0.98615	7319.37
REMARK	350	BIOMT3	548	-0.15198	0.97984	-0.12964	2352.67
REMARK	350	BIOMT1	549	0.9396	0.15352	0.3059	9195.52
REMARK	350	BIOMT2	549	0.30116	0.05383	-0.95205	7389.43
REMARK	350	BIOMT3	549	-0.16263	0.98668	0.00435	2473.42
REMARK	350	BIOMT1	550	0.30135	0.87241	0.38482	9407.32
REMARK	350	BIOMT2	550	0.12069	0.36544	-0.92298	7470.3
REMARK	350	BIOMT3	550	-0.94585	0.32458	0.00483	2440.08
REMARK	350	BIOMT1	551	0.92568	0.15219	0.34635	9605.22
REMARK	350	BIOMT2	551	0.34271	0.05038	-0.93809	7547.01
REMARK	350	BIOMT3	551	-0.16022	0.98707	-0.00552	2400.81
REMARK	350	BIOMT1	552	0.58855	-0.65655	0.47176	9802.49
REMARK	350	BIOMT2	552	0.21778	-0.4332	-0.87459	7638.68
REMARK	350	BIOMT3	552	0.77857	0.61748	-0.11198	2363.61
REMARK	350	BIOMT1	553	-0.01751	0.34832	0.93721	10412.7
REMARK	350	BIOMT2	553	-0.73933	-0.63555	0.2224	9567.47
REMARK	350	BIOMT3	553	0.67311	-0.68902	0.26865	2605.72
REMARK	350	BIOMT1	554	-0.96989	-0.15146	0.19074	8980.19
REMARK	350	BIOMT2	554	-0.16383	-0.17379	-0.97106	7344.39
REMARK	350	BIOMT3	554	0.18023	-0.97306	0.14375	2529.84
REMARK	350	BIOMT1	555	-0.16135	0.33365	0.92879	10103
REMARK	350	BIOMT2	555	-0.91053	0.31266	-0.2705	8075.02
REMARK	350	BIOMT3	555	-0.38065	-0.88934	0.25335	2513.65
REMARK	350	BIOMT1	556	-0.32473	0.02983	0.94534	10380.4
REMARK	350	BIOMT2	556	0.18297	-0.97864	0.09374	9405.54
REMARK	350	BIOMT3	556	0.92794	0.20341	0.31233	2748.42
REMARK	350	BIOMT1	557	-0.57442	0.65642	-0.48904	7892.36
REMARK	350	BIOMT2	557	0.06126	-0.56129	-0.82535	7572.39
REMARK	350	BIOMT3	557	-0.81627	-0.50406	0.2822	2644.75
REMARK	350	BIOMT1	558	-0.59834	0.66988	-0.43961	8086.53
REMARK	350	BIOMT2	558	-0.01936	-0.56059	-0.82787	7464.5
REMARK	350	BIOMT3	558	-0.80101	-0.48683	0.34839	2622.6
REMARK	350	BIOMT1	559	0.6071	-0.76485	-0.21549	8313.62
REMARK	350	BIOMT2	559	0.02939	0.29261	-0.95578	7384.25
REMARK	350	BIOMT3	559	0.79408	0.57392	0.20013	2612.88
REMARK	350	BIOMT1	560	-0.60118	0.78784	-0.13376	8526.83
REMARK	350	BIOMT2	560	-0.0569	-0.20916	-0.97622	7331.06
REMARK	350	BIOMT3	560	-0.79708	-0.57928	0.17057	2587.03
REMARK	350	BIOMT1	561	-0.98743	-0.12369	0.09843	8760.02
REMARK	350	BIOMT2	561	-0.06744	-0.23354	-0.97001	7325.7
REMARK	350	BIOMT3	561	0.14297	-0.96445	0.22226	2565.73
REMARK	350	BIOMT1	562	0.38021	0.90402	0.19543	9121.52
REMARK	350	BIOMT2	562	-0.18881	0.28271	-0.94044	7404.35
REMARK	350	BIOMT3	562	-0.90542	0.32067	0.27818	2694.61
REMARK	350	BIOMT1	563	0.93574	0.0989	0.33855	9336.34
REMARK	350	BIOMT2	563	0.29801	0.29169	-0.9089	7475.41
REMARK	350	BIOMT3	563	-0.18864	0.95139	0.24348	2660.57
REMARK	350	BIOMT1	564	-0.89661	-0.05845	0.43894	9535.83
REMARK	350	BIOMT2	564	-0.37959	-0.40898	-0.82984	7550.31
REMARK	350	BIOMT3	564	0.22802	-0.91067	0.34451	2617.64
REMARK	350	BIOMT1	565	0.88445	0.08549	0.45873	9739.1
REMARK	350	BIOMT2	565	0.4143	0.30849	-0.85627	7640.31
REMARK	350	BIOMT3	565	-0.21471	0.94738	0.23743	2563.8
REMARK	350	BIOMT1	566	-0.76235	-0.0004	0.64716	9921.73
REMARK	350	BIOMT2	566	-0.57204	-0.46723	-0.67414	7748.21
REMARK	350	BIOMT3	566	0.30264	-0.88414	0.35597	2526.89
REMARK	350	BIOMT1	567	-0.24665	0.60371	0.75809	10000.2
REMARK	350	BIOMT2	567	-0.83612	0.26293	-0.48142	7910.04
REMARK	350	BIOMT3	567	-0.48996	-0.7526	0.43992	2616.49
REMARK	350	BIOMT1	568	0.20562	-0.49461	0.84444	10057.5
REMARK	350	BIOMT2	568	0.88676	-0.27085	-0.37456	8114.56
REMARK	350	BIOMT3	568	0.41398	0.82583	0.38291	2703.76
REMARK	350	BIOMT1	569	-0.07126	0.55458	0.82907	10322.7
REMARK	350	BIOMT2	569	-0.76892	-0.55999	0.3085	9607.22
REMARK	350	BIOMT3	569	0.63536	-0.61551	0.46633	2797.02
REMARK	350	BIOMT1	570	0.6202	0.30417	0.72307	10224.7
REMARK	350	BIOMT2	570	-0.76895	0.418	0.48372	9962.76
REMARK	350	BIOMT3	570	-0.15512	-0.85601	0.49314	2708.12
REMARK	350	BIOMT1	571	0.63622	-0.71543	-0.28878	8240.24
REMARK	350	BIOMT2	571	0.01535	0.38597	-0.92238	7454.75
REMARK	350	BIOMT3	571	0.77136	0.5824	0.25654	2803.16
REMARK	350	BIOMT1	572	-0.3618	-0.92018	-0.14954	8449.58
REMARK	350	BIOMT2	572	0.27204	0.04921	-0.96103	7401.09
REMARK	350	BIOMT3	572	0.89168	-0.38838	0.23252	2790.93
REMARK	350	BIOMT1	573	-0.64884	0.76074	-0.01647	8664.58
REMARK	350	BIOMT2	573	-0.20967	-0.19954	-0.9572	7367.9
REMARK	350	BIOMT3	573	-0.73147	-0.61762	0.28897	2759.69
REMARK	350	BIOMT1	574	-0.38856	-0.90152	0.19047	8903.85
REMARK	350	BIOMT2	574	0.22854	-0.29454	-0.92791	7382.88
REMARK	350	BIOMT3	574	0.89263	-0.31702	0.32048	2727.54
REMARK	350	BIOMT1	575	-0.3917	-0.77941	0.48896	9450.48
REMARK	350	BIOMT2	575	0.2144	-0.59412	-0.77528	7591.94
REMARK	350	BIOMT3	575	0.89476	-0.19885	0.39982	2822.37
REMARK	350	BIOMT1	576	-0.4466	-0.62337	0.64183	9830.25
REMARK	350	BIOMT2	576	0.23072	-0.77332	-0.59054	7781.74
REMARK	350	BIOMT3	576	0.86447	-0.11565	0.48919	2698.57
REMARK	350	BIOMT1	577	-0.16896	0.35505	0.91945	10145
REMARK	350	BIOMT2	577	-0.89666	0.33194	-0.29295	8266.2
REMARK	350	BIOMT3	577	-0.40922	-0.87393	0.26227	2601.75
REMARK	350	BIOMT1	578	-0.02023	0.66155	0.74963	10230
REMARK	350	BIOMT2	578	-0.80675	-0.45368	0.37859	9796.51
REMARK	350	BIOMT3	578	0.59055	-0.5971	0.54288	2850.37
REMARK	350	BIOMT1	579	0.26022	0.85891	-0.44108	8020.62
REMARK	350	BIOMT2	579	-0.51039	-0.26542	-0.81796	7568.26
REMARK	350	BIOMT3	579	-0.81963	0.43798	0.36931	2815.71
REMARK	350	BIOMT1	580	-0.41641	0.68407	0.59887	9634.12
REMARK	350	BIOMT2	580	-0.70634	0.17132	-0.68683	7678.9
REMARK	350	BIOMT3	580	-0.57244	-0.70901	0.41185	2763.78
REMARK	350	BIOMT1	581	0.48563	0.57708	0.65662	9910.94
REMARK	350	BIOMT2	581	-0.27764	0.81407	-0.51011	7955.49
REMARK	350	BIOMT3	581	-0.8289	0.06542	0.55556	2804.41
REMARK	350	BIOMT1	582	0.4492	-0.05337	0.89183	10195.6
REMARK	350	BIOMT2	582	0.75139	0.56262	-0.34479	8474.88
REMARK	350	BIOMT3	582	-0.48336	0.82499	0.29283	2680.37
REMARK	350	BIOMT1	583	-0.57932	0.08552	0.8106	10289.4
REMARK	350	BIOMT2	583	0.10178	-0.97911	0.17604	9431.75
REMARK	350	BIOMT3	583	0.80872	0.18448	0.55852	2926.89
REMARK	350	BIOMT1	584	-0.6017	0.78567	0.14379	8812.13
REMARK	350	BIOMT2	584	-0.40679	-0.14652	-0.9017	7431.67
REMARK	350	BIOMT3	584	-0.68737	-0.60104	0.40776	2916.1
REMARK	350	BIOMT1	585	0.38945	0.90353	0.17879	9035.33
REMARK	350	BIOMT2	585	-0.2868	0.30342	-0.90867	7454.92
REMARK	350	BIOMT3	585	-0.87526	0.30261	0.3773	2893.96
REMARK	350	BIOMT1	586	0.42527	0.84387	0.32714	9241.42
REMARK	350	BIOMT2	586	-0.21073	0.44384	-0.87097	7514.88
REMARK	350	BIOMT3	586	-0.88019	0.30146	0.36659	2863.5
REMARK	350	BIOMT1	587	0.91615	-0.00605	0.40078	9353.49
REMARK	350	BIOMT2	587	0.32529	0.59546	-0.73459	7646.86
REMARK	350	BIOMT3	587	-0.2342	0.80337	0.5475	2991.83
REMARK	350	BIOMT1	588	0.87879	0.00915	0.47712	9542.78
REMARK	350	BIOMT2	588	0.38397	0.58012	-0.71835	7730.77
REMARK	350	BIOMT3	588	-0.28336	0.81448	0.50629	2927.85
REMARK	350	BIOMT1	589	-0.50734	-0.64834	0.56768	9738.48
REMARK	350	BIOMT2	589	0.26715	-0.74464	-0.61167	7842.22
REMARK	350	BIOMT3	589	0.81929	-0.15867	0.55099	2880.34
REMARK	350	BIOMT1	590	0.78956	-0.16628	0.59072	9812.29
REMARK	350	BIOMT2	590	0.55351	0.60863	-0.56851	8030.37
REMARK	350	BIOMT3	590	-0.26499	0.77584	0.57258	2951.93
REMARK	350	BIOMT1	591	-0.35765	-0.36855	0.85806	10094.4
REMARK	350	BIOMT2	591	0.16427	-0.92933	-0.33069	8311.28
REMARK	350	BIOMT3	591	0.91929	0.02268	0.39292	2789.85
REMARK	350	BIOMT1	592	0.35179	0.25353	0.90109	10113.6
REMARK	350	BIOMT2	592	-0.2841	0.94614	-0.15529	8503.44
REMARK	350	BIOMT3	592	-0.89193	-0.20137	0.40487	2856.76
REMARK	350	BIOMT1	593	0.50338	0.59776	0.62393	10188.3
REMARK	350	BIOMT2	593	-0.8454	0.48999	0.21262	9608.43
REMARK	350	BIOMT3	593	-0.17863	-0.6345	0.752	2972.25
REMARK	350	BIOMT1	594	0.43756	0.52704	0.72853	9965.72
REMARK	350	BIOMT2	594	-0.22404	0.84857	-0.47931	8157.67
REMARK	350	BIOMT3	594	-0.87083	0.04651	0.48938	2899
REMARK	350	BIOMT1	595	-0.35388	-0.38067	0.85432	10009.5
REMARK	350	BIOMT2	595	0.26587	-0.91668	-0.29834	8357.53
REMARK	350	BIOMT3	595	0.89671	0.12156	0.42561	2981.35
REMARK	350	BIOMT1	596	0.84421	0.21085	0.49281	6347.2
REMARK	350	BIOMT2	596	-0.53602	0.33207	0.77615	12866.3
REMARK	350	BIOMT3	596	0	-0.91939	0.39336	2735.6
REMARK	350	BIOMT1	597	0.23241	0.74382	-0.62667	4467.91
REMARK	350	BIOMT2	597	-0.49775	-0.46259	-0.73366	9984.51
REMARK	350	BIOMT3	597	-0.8356	0.48244	0.26273	2912.77
REMARK	350	BIOMT1	598	0.06599	0.88963	-0.45188	4603.88
REMARK	350	BIOMT2	598	-0.7357	-0.26256	-0.62435	9984.6
REMARK	350	BIOMT3	598	-0.67408	0.37365	0.63718	3077.55
REMARK	350	BIOMT1	599	0.06221	0.87987	-0.47112	4803.3
REMARK	350	BIOMT2	599	-0.73988	-0.27615	-0.61344	9857.84
REMARK	350	BIOMT3	599	-0.66985	0.38674	0.63382	3064.48
REMARK	350	BIOMT1	600	0.20238	0.81672	-0.54039	4834.69
REMARK	350	BIOMT2	600	-0.57157	-0.34956	-0.74237	9716.81
REMARK	350	BIOMT3	600	-0.7952	0.45911	0.39606	2890.3
REMARK	350	BIOMT1	601	0.83174	0.46672	-0.30065	4608.81
REMARK	350	BIOMT2	601	-0.55517	0.69922	-0.45042	10160.6
REMARK	350	BIOMT3	601	0	0.54154	0.84068	3218.86
REMARK	350	BIOMT1	602	0.80931	0.06174	0.58413	7089.93
REMARK	350	BIOMT2	602	-0.57856	0.25548	0.77459	12346.6
REMARK	350	BIOMT3	602	-0.10141	-0.96484	0.24248	2715.3
REMARK	350	BIOMT1	603	0.80399	0.05782	-0.59182	5094.24
REMARK	350	BIOMT2	603	-0.59438	0.04901	-0.80269	9477.94
REMARK	350	BIOMT3	603	-0.0174	0.99712	0.07376	2692.98
REMARK	350	BIOMT1	604	0.80272	0.40104	-0.44137	5182.68
REMARK	350	BIOMT2	604	-0.59226	0.44943	-0.66876	9599.69
REMARK	350	BIOMT3	604	-0.06984	0.79823	0.59828	3035.8
REMARK	350	BIOMT1	605	0.83769	0.34604	-0.42254	4993.52
REMARK	350	BIOMT2	605	-0.54544	0.4905	-0.67964	9736.71
REMARK	350	BIOMT3	605	-0.02793	0.79979	0.59962	3058.5
REMARK	350	BIOMT1	606	0.83091	0.36883	-0.41659	5364.24
REMARK	350	BIOMT2	606	-0.55487	0.49374	-0.66958	9484.6
REMARK	350	BIOMT3	606	-0.04127	0.78752	0.61491	3044.68
REMARK	350	BIOMT1	607	0.83527	0.08314	-0.54351	5279.4
REMARK	350	BIOMT2	607	-0.54984	0.1263	-0.82567	9351.12
REMARK	350	BIOMT3	607	0	0.9885	0.15121	2691.81
REMARK	350	BIOMT1	608	0.8313	0.33696	-0.44204	5558.13
REMARK	350	BIOMT2	608	-0.55583	0.50397	-0.66112	9354.08
REMARK	350	BIOMT3	608	0	0.79528	0.60624	3032.74
REMARK	350	BIOMT1	609	0.82026	-0.03664	0.57082	8296.43
REMARK	350	BIOMT2	609	-0.57093	0.00844	0.82096	11526.6
REMARK	350	BIOMT3	609	-0.0349	-0.99929	-0.01399	2451.33
REMARK	350	BIOMT1	610	0.84268	0.0659	0.53436	8938.7
REMARK	350	BIOMT2	610	-0.53597	0.19716	0.82089	11063.2
REMARK	350	BIOMT3	610	-0.05126	-0.97815	0.20146	2618.84
REMARK	350	BIOMT1	611	0.82268	0.13934	-0.55116	7131.59
REMARK	350	BIOMT2	611	-0.5685	0.20164	-0.79759	8069.21
REMARK	350	BIOMT3	611	0	0.9695	0.2451	2643.15
REMARK	350	BIOMT1	612	0.84176	0.45525	0.29014	8809.74
REMARK	350	BIOMT2	612	-0.53612	0.76799	0.35038	10726.9
REMARK	350	BIOMT3	612	-0.06331	-0.45049	0.89053	3150.6
REMARK	350	BIOMT1	613	0.83135	0.08196	0.54968	9126.48
REMARK	350	BIOMT2	613	-0.5534	0.21289	0.80525	10948
REMARK	350	BIOMT3	613	-0.05103	-0.97363	0.22234	2605.62
REMARK	350	BIOMT1	614	0.47754	0.70757	0.52087	9580.76
REMARK	350	BIOMT2	614	-0.23484	-0.46847	0.8517	10633.4
REMARK	350	BIOMT3	614	0.84664	-0.52904	-0.05754	2399.3
REMARK	350	BIOMT1	615	0.84693	0.18221	0.49951	9379.23
REMARK	350	BIOMT2	615	-0.53073	0.34648	0.77348	10703.9
REMARK	350	BIOMT3	615	-0.03213	-0.92019	0.39015	2796.43
REMARK	350	BIOMT1	616	0.8351	0.07299	0.54523	9675.4
REMARK	350	BIOMT2	616	-0.54902	0.1724	0.81783	10552.7
REMARK	350	BIOMT3	616	-0.0343	-0.98232	0.18405	2582.01
REMARK	350	BIOMT1	617	0.81239	0.08696	0.5766	9864.22
REMARK	350	BIOMT2	617	-0.58088	0.20728	0.78716	10431.7
REMARK	350	BIOMT3	617	-0.05107	-0.97441	0.21891	2577.51
REMARK	350	BIOMT1	618	0.84858	-0.20193	0.48902	9648.68
REMARK	350	BIOMT2	618	-0.52672	-0.23539	0.8168	10547
REMARK	350	BIOMT3	618	-0.04982	-0.95069	-0.3061	2202.7
REMARK	350	BIOMT1	619	0.83093	-0.38921	0.39758	9875.86
REMARK	350	BIOMT2	619	-0.55217	-0.48918	0.67514	10287.4
REMARK	350	BIOMT3	619	-0.06829	-0.78053	-0.62138	2015.11
REMARK	350	BIOMT1	620	0.84925	0.31654	-0.42258	7984.54
REMARK	350	BIOMT2	620	-0.52781	0.52979	-0.66388	7707.61
REMARK	350	BIOMT3	620	0.01373	0.78684	0.617	2982.71
REMARK	350	BIOMT1	621	0.83457	0.33809	0.43497	9613.62
REMARK	350	BIOMT2	621	-0.54849	0.58388	0.59854	10431.8
REMARK	350	BIOMT3	621	-0.05161	-0.73809	0.67272	2946.1
REMARK	350	BIOMT1	622	0.30374	0.733	0.60865	10030.4
REMARK	350	BIOMT2	622	-0.49183	-0.4265	0.75908	10290.1
REMARK	350	BIOMT3	622	0.81599	-0.52991	0.23096	2566.69
REMARK	350	BIOMT1	623	-0.07875	-0.99686	-0.00781	5665.35
REMARK	350	BIOMT2	623	-0.78738	0.05739	0.61379	13080.9
REMARK	350	BIOMT3	623	-0.61142	0.05449	-0.78943	2121.13
REMARK	350	BIOMT1	624	0.79363	-0.42787	0.43253	6028.06
REMARK	350	BIOMT2	624	-0.59461	-0.39496	0.70031	13018
REMARK	350	BIOMT3	624	-0.12881	-0.81298	-0.56787	2186.29
REMARK	350	BIOMT1	625	0.8482	-0.45019	0.27909	5849.81
REMARK	350	BIOMT2	625	-0.47975	-0.42961	0.76504	13135.2
REMARK	350	BIOMT3	625	-0.22451	-0.7828	-0.58037	2212.68
REMARK	350	BIOMT1	626	0.8357	-0.53643	-0.11766	5479.37
REMARK	350	BIOMT2	626	-0.16664	-0.45183	0.8764	13165.3
REMARK	350	BIOMT3	626	-0.52329	-0.7128	-0.46699	2229.24
REMARK	350	BIOMT1	627	0.74738	-0.37736	-0.54683	4977.61
REMARK	350	BIOMT2	627	0.45224	-0.31401	0.83479	13035.3
REMARK	350	BIOMT3	627	-0.48673	-0.8712	-0.06402	2331.33
REMARK	350	BIOMT1	628	-0.80009	0.0152	0.59969	6279.02
REMARK	350	BIOMT2	628	0.5994	-0.02005	0.8002	12957.3
REMARK	350	BIOMT3	628	0.02418	0.99968	0.00693	2541.01
REMARK	350	BIOMT1	629	-0.79457	-0.01865	0.60689	6092.49
REMARK	350	BIOMT2	629	0.60708	-0.00675	0.79461	13083.2
REMARK	350	BIOMT3	629	-0.01072	0.9998	0.01668	2545.29
REMARK	350	BIOMT1	630	0.20727	0.27476	-0.93891	3916.66
REMARK	350	BIOMT2	630	-0.45107	-0.8248	-0.34095	10575.4
REMARK	350	BIOMT3	630	-0.86809	0.49418	-0.04702	2361.47
REMARK	350	BIOMT1	631	0.73394	-0.4989	-0.46091	4826.18
REMARK	350	BIOMT2	631	0.49992	-0.0626	0.86381	12937.8
REMARK	350	BIOMT3	631	-0.45981	-0.8644	0.20346	2644.8
REMARK	350	BIOMT1	632	0.71289	-0.36542	-0.59855	4820.59
REMARK	350	BIOMT2	632	0.49271	-0.34638	0.79829	12942.1
REMARK	350	BIOMT3	632	-0.49903	-0.864	-0.06689	2434.75
REMARK	350	BIOMT1	633	-0.89502	-0.38736	-0.22111	5327.61
REMARK	350	BIOMT2	633	-0.15109	-0.2031	0.96743	13178.7
REMARK	350	BIOMT3	633	-0.41965	0.89928	0.12325	2531.89
REMARK	350	BIOMT1	634	-0.93267	-0.33139	-0.1425	5365.94
REMARK	350	BIOMT2	634	0.00698	-0.41154	0.91137	13112.6
REMARK	350	BIOMT3	634	-0.36066	0.84901	0.38614	2756.99
REMARK	350	BIOMT1	635	0.73366	-0.55168	-0.39672	4840.37
REMARK	350	BIOMT2	635	0.54482	0.12866	0.82862	12885.8
REMARK	350	BIOMT3	635	-0.40609	-0.82407	0.39496	2860.35
REMARK	350	BIOMT1	636	-0.5722	0.08282	-0.81592	4407.52
REMARK	350	BIOMT2	636	-0.71056	0.4467	0.54366	12544.4
REMARK	350	BIOMT3	636	0.4095	0.89084	-0.19675	2694.07
REMARK	350	BIOMT1	637	0.09722	-0.40967	-0.90704	3833.86
REMARK	350	BIOMT2	637	0.63224	-0.67842	0.37419	11863.8
REMARK	350	BIOMT3	637	-0.76865	-0.60984	0.19305	2839.1
REMARK	350	BIOMT1	638	0.08756	-0.23755	-0.96742	3779.81
REMARK	350	BIOMT2	638	0.57574	-0.78045	0.24375	11659
REMARK	350	BIOMT3	638	-0.81293	-0.57833	0.06843	2799.09
REMARK	350	BIOMT1	639	-0.33171	-0.59391	-0.73296	4109.41
REMARK	350	BIOMT2	639	0.36686	0.63459	-0.68023	10267.3
REMARK	350	BIOMT3	639	0.86913	-0.49453	0.00738	2550.86
REMARK	350	BIOMT1	640	-0.29688	-0.64645	-0.70283	4201.06
REMARK	350	BIOMT2	640	0.40275	0.58258	-0.70597	10185.7
REMARK	350	BIOMT3	640	0.86583	-0.49265	0.0874	2730.59
REMARK	350	BIOMT1	641	0.6602	-0.24548	-0.70984	4083.59
REMARK	350	BIOMT2	641	0.75039	0.25654	0.60919	12232.9
REMARK	350	BIOMT3	641	0.03256	-0.93484	0.35357	2886.15
REMARK	350	BIOMT1	642	0.35307	0.41062	-0.84067	3937.66
REMARK	350	BIOMT2	642	0.26116	0.81957	0.50999	12048.9
REMARK	350	BIOMT3	642	0.89841	-0.39961	0.18214	2866.39
REMARK	350	BIOMT1	643	0.87256	0.17926	0.45442	6166.7
REMARK	350	BIOMT2	643	-0.48705	0.39083	0.78105	12981.4
REMARK	350	BIOMT3	643	-0.03759	-0.90284	0.42833	2737.04
REMARK	350	BIOMT1	644	-0.73074	0.68166	-0.03669	5574.55
REMARK	350	BIOMT2	644	-0.36363	-0.3432	0.86602	13099.7
REMARK	350	BIOMT3	644	0.57774	0.64618	0.49867	2829.64
REMARK	350	BIOMT1	645	-0.74529	0.66239	0.07607	5751.59
REMARK	350	BIOMT2	645	-0.24527	-0.37847	0.89253	13166
REMARK	350	BIOMT3	645	0.61999	0.64653	0.44453	2701.35
REMARK	350	BIOMT1	646	-0.69369	0.66966	0.26525	5959.08
REMARK	350	BIOMT2	646	-0.14947	-0.49408	0.85647	13100.3
REMARK	350	BIOMT3	646	0.7046	0.55447	0.44283	2738.36
REMARK	350	BIOMT1	647	-0.74896	0.66257	0.00766	5627.01
REMARK	350	BIOMT2	647	-0.37097	-0.42887	0.82368	12980.3
REMARK	350	BIOMT3	647	0.54903	0.61406	0.56701	3018.55
REMARK	350	BIOMT1	648	-0.75988	0.6169	-0.20499	5190.32
REMARK	350	BIOMT2	648	-0.40825	-0.20748	0.88898	13020.1
REMARK	350	BIOMT3	648	0.50588	0.7592	0.40951	2868.2
REMARK	350	BIOMT1	649	-0.01919	0.10443	-0.99435	3754.13
REMARK	350	BIOMT2	649	-0.46013	-0.88387	-0.08395	11223.5
REMARK	350	BIOMT3	649	-0.88764	0.45592	0.06502	2767.13
REMARK	350	BIOMT1	650	-0.20532	0.25677	-0.94441	3820.73
REMARK	350	BIOMT2	650	-0.59754	-0.79713	-0.08681	11122.6
REMARK	350	BIOMT3	650	-0.77511	0.5465	0.3171	2946.05
REMARK	350	BIOMT1	651	-0.09362	0.41608	-0.90449	3859.03
REMARK	350	BIOMT2	651	-0.54564	-0.78135	-0.30295	10914.7
REMARK	350	BIOMT3	651	-0.83278	0.46516	0.30018	2937.5
REMARK	350	BIOMT1	652	-0.12402	-0.88751	-0.44378	4435.67
REMARK	350	BIOMT2	652	0.64917	0.26567	-0.71274	10106.7
REMARK	350	BIOMT3	652	0.75046	-0.37648	0.5432	3096.15
REMARK	350	BIOMT1	653	-0.17531	-0.65301	-0.73678	4154.43
REMARK	350	BIOMT2	653	0.48306	0.59503	-0.64233	10293.8
REMARK	350	BIOMT3	653	0.85786	-0.46852	0.21113	2934.27
REMARK	350	BIOMT1	654	-0.10368	-0.80784	-0.58021	4273.84
REMARK	350	BIOMT2	654	0.63334	0.39618	-0.66478	10248.6
REMARK	350	BIOMT3	654	0.7669	-0.43639	0.47056	3107.84
REMARK	350	BIOMT1	655	-0.8211	0.52869	0.21514	6078.91
REMARK	350	BIOMT2	655	-0.35113	-0.76502	0.53987	12629.7
REMARK	350	BIOMT3	655	0.45001	0.36775	0.81379	3194.77
REMARK	350	BIOMT1	656	-0.16085	-0.95944	0.23152	5847.97
REMARK	350	BIOMT2	656	0.67238	0.0652	0.73733	12903.1
REMARK	350	BIOMT3	656	-0.72252	0.27427	0.63462	3051.67
REMARK	350	BIOMT1	657	-0.17244	-0.9141	0.367	6009.55
REMARK	350	BIOMT2	657	0.63699	0.1807	0.74939	12958.3
REMARK	350	BIOMT3	657	-0.75134	0.363	0.55111	2908.75
REMARK	350	BIOMT1	658	-0.23607	-0.96801	-0.08501	5420.98
REMARK	350	BIOMT2	658	0.51894	-0.19955	0.83119	13017.1
REMARK	350	BIOMT3	658	-0.82157	0.1521	0.54945	2948.94
REMARK	350	BIOMT1	659	-0.23155	-0.971	-0.05948	5287.49
REMARK	350	BIOMT2	659	0.79263	-0.22376	0.56716	12761.8
REMARK	350	BIOMT3	659	-0.56403	0.08418	0.82146	3193.4
REMARK	350	BIOMT1	660	-0.18321	-0.94198	-0.28126	5037.94
REMARK	350	BIOMT2	660	0.49594	-0.33559	0.80089	12911.3
REMARK	350	BIOMT3	660	-0.84881	0.00724	0.52865	2974.28
REMARK	350	BIOMT1	661	0.79197	-0.60988	-0.02872	5503.31
REMARK	350	BIOMT2	661	0.54103	0.67922	0.49593	12711.6
REMARK	350	BIOMT3	661	-0.28295	-0.4083	0.86789	3243.39
REMARK	350	BIOMT1	662	-0.83141	-0.55535	0.01879	4615.82
REMARK	350	BIOMT2	662	0.54803	-0.8251	-0.13735	10387.6
REMARK	350	BIOMT3	662	0.09178	-0.10389	0.99034	3291.05
REMARK	350	BIOMT1	663	0.88985	0.43242	0.14555	5864.74
REMARK	350	BIOMT2	663	-0.44393	0.74691	0.49502	12737.7
REMARK	350	BIOMT3	663	0.10534	-0.50511	0.8566	3201.18
REMARK	350	BIOMT1	664	-0.02614	0.96421	-0.26384	4421.3
REMARK	350	BIOMT2	664	-0.99393	-0.05328	-0.09626	10500.1
REMARK	350	BIOMT3	664	-0.10687	0.25973	0.95975	3270.11
REMARK	350	BIOMT1	665	0.77134	-0.12956	0.62309	10201.5
REMARK	350	BIOMT2	665	-0.6353	-0.2147	0.74182	10161.5
REMARK	350	BIOMT3	665	0.03767	-0.96805	-0.24792	2185.34
REMARK	350	BIOMT1	666	0.82998	-0.20672	0.51808	10021.2
REMARK	350	BIOMT2	666	-0.55589	-0.22988	0.79884	10286.6
[truncated: 697 more rows]

## Sheet: Extended_Data_Fig_3b
Extended Data Fig 3f		FSC curves
S-layer C1 reconstruction			S-layer C2 reconstruction			S-layer C6 reconstruction			S-layer C2 reconstruction high NH4+			S-layer C6 reconstruction high NH4+
Resolution [1/Å]	FSC		Resolution [1/Å]	FSC		Resolution [1/Å]	FSC		Resolution [1/Å]	FSC		Resolution [1/Å]	FSC
0.001001	1		0.001001	1		0.001001	1		0.001001	1		0.001001	1
0.001431	0.999983		0.001431	0.999998		0.001431	0.999984		0.001431	0.999991		0.001431	0.999999
0.002862	0.999928		0.002862	0.999994		0.002862	0.999938		0.002862	0.999966		0.002862	0.999996
0.004293	0.999861		0.004293	0.999988		0.004293	0.999894		0.004293	0.999913		0.004293	0.999988
0.005723	0.999859		0.005723	0.999981		0.005723	0.999921		0.005723	0.999822		0.005723	0.999974
0.007154	0.999869		0.007154	0.999979		0.007154	0.999944		0.007154	0.999739		0.007154	0.999941
0.008585	0.999859		0.008585	0.999982		0.008585	0.999952		0.008585	0.999773		0.008585	0.999898
0.010016	0.999831		0.010016	0.999979		0.010016	0.999956		0.010016	0.99981		0.010016	0.999874
0.011447	0.999792		0.011447	0.999964		0.011447	0.999952		0.011447	0.999813		0.011447	0.999893
0.012878	0.99973		0.012878	0.999924		0.012878	0.999914		0.012878	0.999784		0.012878	0.999892
0.014309	0.999756		0.014309	0.999891		0.014309	0.999885		0.014309	0.999789		0.014309	0.999875
0.015739	0.999588		0.015739	0.999836		0.015739	0.999851		0.015739	0.999767		0.015739	0.999817
0.01717	0.999355		0.01717	0.999801		0.01717	0.999766		0.01717	0.999675		0.01717	0.999764
0.018601	0.999411		0.018601	0.999736		0.018601	0.999707		0.018601	0.999517		0.018601	0.999847
0.020032	0.99929		0.020032	0.999759		0.020032	0.999587		0.020032	0.999505		0.020032	0.999864
0.021463	0.99907		0.021463	0.999748		0.021463	0.999455		0.021463	0.999522		0.021463	0.999824
0.022894	0.999341		0.022894	0.999707		0.022894	0.999504		0.022894	0.999484		0.022894	0.999852
0.024325	0.999319		0.024325	0.999684		0.024325	0.999433		0.024325	0.99953		0.024325	0.999832
0.025755	0.998872		0.025755	0.999689		0.025755	0.999259		0.025755	0.9995		0.025755	0.999669
0.027186	0.998545		0.027186	0.999649		0.027186	0.99921		0.027186	0.99933		0.027186	0.999381
0.028617	0.998689		0.028617	0.99957		0.028617	0.999234		0.028617	0.999001		0.028617	0.999353
0.030048	0.998799		0.030048	0.999415		0.030048	0.999122		0.030048	0.998768		0.030048	0.999386
0.031479	0.998924		0.031479	0.999393		0.031479	0.999043		0.031479	0.99859		0.031479	0.999395
0.03291	0.998825		0.03291	0.999303		0.03291	0.998897		0.03291	0.998459		0.03291	0.999273
0.034341	0.998508		0.034341	0.99918		0.034341	0.998709		0.034341	0.998255		0.034341	0.998983
0.035772	0.998296		0.035772	0.99907		0.035772	0.998601		0.035772	0.997916		0.035772	0.998763
0.037202	0.998209		0.037202	0.998995		0.037202	0.998523		0.037202	0.997855		0.037202	0.998888
0.038633	0.998013		0.038633	0.999086		0.038633	0.998454		0.038633	0.998029		0.038633	0.998968
0.040064	0.99772		0.040064	0.99911		0.040064	0.998479		0.040064	0.998118		0.040064	0.999
0.041495	0.997575		0.041495	0.999079		0.041495	0.998419		0.041495	0.998098		0.041495	0.999009
0.042926	0.997107		0.042926	0.998909		0.042926	0.998177		0.042926	0.997906		0.042926	0.998858
0.044357	0.996495		0.044357	0.998654		0.044357	0.997869		0.044357	0.997508		0.044357	0.998584
0.045788	0.995853		0.045788	0.998361		0.045788	0.997462		0.045788	0.997194		0.045788	0.99833
0.047218	0.995556		0.047218	0.998145		0.047218	0.997253		0.047218	0.996777		0.047218	0.99825
0.048649	0.994978		0.048649	0.997932		0.048649	0.997108		0.048649	0.996514		0.048649	0.998222
0.05008	0.993826		0.05008	0.997703		0.05008	0.996875		0.05008	0.995877		0.05008	0.997769
0.051511	0.992348		0.051511	0.997353		0.051511	0.996401		0.051511	0.995032		0.051511	0.997172
0.052942	0.991262		0.052942	0.997072		0.052942	0.995977		0.052942	0.994042		0.052942	0.996645
0.054373	0.991361		0.054373	0.99688		0.054373	0.99604		0.054373	0.993643		0.054373	0.996186
0.055804	0.992251		0.055804	0.997032		0.055804	0.996311		0.055804	0.99374		0.055804	0.995951
0.057234	0.992216		0.057234	0.997078		0.057234	0.996023		0.057234	0.993855		0.057234	0.995534
0.058665	0.992241		0.058665	0.997018		0.058665	0.995663		0.058665	0.993866		0.058665	0.99515
0.060096	0.992648		0.060096	0.996847		0.060096	0.995443		0.060096	0.993506		0.060096	0.995636
0.061527	0.992407		0.061527	0.996437		0.061527	0.995191		0.061527	0.992716		0.061527	0.995935
0.062958	0.991615		0.062958	0.996134		0.062958	0.994781		0.062958	0.991697		0.062958	0.995398
0.064389	0.991056		0.064389	0.995882		0.064389	0.994834		0.064389	0.990935		0.064389	0.994909
0.06582	0.991322		0.06582	0.995821		0.06582	0.995008		0.06582	0.990785		0.06582	0.994965
0.06725	0.990835		0.06725	0.995839		0.06725	0.994612		0.06725	0.991026		0.06725	0.9948
0.068681	0.989692		0.068681	0.995662		0.068681	0.993991		0.068681	0.990702		0.068681	0.99416
0.070112	0.989524		0.070112	0.995423		0.070112	0.99355		0.070112	0.989768		0.070112	0.99391
0.071543	0.989279		0.071543	0.99513		0.071543	0.993375		0.071543	0.989008		0.071543	0.993911
0.072974	0.98914		0.072974	0.994951		0.072974	0.993524		0.072974	0.988439		0.072974	0.994275
0.074405	0.988452		0.074405	0.994914		0.074405	0.993566		0.074405	0.987593		0.074405	0.99417
0.075836	0.987094		0.075836	0.994819		0.075836	0.992853		0.075836	0.98698		0.075836	0.993255
0.077266	0.985628		0.077266	0.994741		0.077266	0.992355		0.077266	0.986448		0.077266	0.992121
0.078697	0.98536		0.078697	0.994604		0.078697	0.992138		0.078697	0.986097		0.078697	0.991847
0.080128	0.984504		0.080128	0.994152		0.080128	0.991573		0.080128	0.985835		0.080128	0.991724
0.081559	0.982955		0.081559	0.993857		0.081559	0.990377		0.081559	0.985212		0.081559	0.990495
0.08299	0.983778		0.08299	0.993733		0.08299	0.990354		0.08299	0.985114		0.08299	0.990811
0.084421	0.985027		0.084421	0.993849		0.084421	0.99053		0.084421	0.985315		0.084421	0.992068
0.085852	0.98439		0.085852	0.993749		0.085852	0.990295		0.085852	0.985035		0.085852	0.992165
0.087283	0.981198		0.087283	0.993458		0.087283	0.989066		0.087283	0.984149		0.087283	0.990296
0.088713	0.978365		0.088713	0.992984		0.088713	0.988122		0.088713	0.982631		0.088713	0.987575
0.090144	0.977072		0.090144	0.992448		0.090144	0.987729		0.090144	0.980452		0.090144	0.986472
0.091575	0.976825		0.091575	0.991913		0.091575	0.987255		0.091575	0.978541		0.091575	0.986352
0.093006	0.978064		0.093006	0.991574		0.093006	0.986609		0.093006	0.897469		0.093006	0.986633
0.094437	0.963591		0.094437	0.991214		0.094437	0.984869		0.094437	0.943711		0.094437	0.985478
0.095868	0.96918		0.095868	0.990885		0.095868	0.98397		0.095868	0.95774		0.095868	0.98374
0.097299	0.973178		0.097299	0.990329		0.097299	0.984751		0.097299	0.963877		0.097299	0.984013
0.098729	0.971918		0.098729	0.989715		0.098729	0.984542		0.098729	0.966554		0.098729	0.983536
0.10016	0.969166		0.10016	0.988611		0.10016	0.983588		0.10016	0.967101		0.10016	0.981732
0.101591	0.968841		0.101591	0.988103		0.101591	0.983689		0.101591	0.966714		0.101591	0.981515
0.103022	0.968088		0.103022	0.987772		0.103022	0.983234		0.103022	0.967678		0.103022	0.981466
0.104453	0.965592		0.104453	0.987729		0.104453	0.982142		0.104453	0.96817		0.104453	0.979915
0.105884	0.965854		0.105884	0.987667		0.105884	0.982294		0.105884	0.968541		0.105884	0.979106
0.107315	0.9683		0.107315	0.987457		0.107315	0.982324		0.107315	0.968054		0.107315	0.9792
0.108745	0.967307		0.108745	0.987439		0.108745	0.98091		0.108745	0.968202		0.108745	0.977739
0.110176	0.965192		0.110176	0.98747		0.110176	0.979822		0.110176	0.968336		0.110176	0.97539
0.111607	0.962591		0.111607	0.98706		0.111607	0.979582		0.111607	0.967402		0.111607	0.974427
0.113038	0.958819		0.113038	0.985914		0.113038	0.97856		0.113038	0.964165		0.113038	0.973369
0.114469	0.956217		0.114469	0.983912		0.114469	0.976773		0.114469	0.959639		0.114469	0.97136
0.1159	0.955033		0.1159	0.914527		0.1159	0.976187		0.1159	0.955856		0.1159	0.971101
0.117331	0.952216		0.117331	0.949524		0.117331	0.975657		0.117331	0.953494		0.117331	0.96924
0.118761	0.949758		0.118761	0.957331		0.118761	0.9745		0.118761	0.950784		0.118761	0.965679
0.120192	0.948842		0.120192	0.961533		0.120192	0.973376		0.120192	0.949088		0.120192	0.963361
0.121623	0.946866		0.121623	0.967069		0.121623	0.972233		0.121623	0.948396		0.121623	0.934856
0.123054	0.942788		0.123054	0.969614		0.123054	0.971534		0.123054	0.948724		0.123054	0.94345
0.124485	0.94059		0.124485	0.97055		0.124485	0.971626		0.124485	0.948257		0.124485	0.949798
0.125916	0.938455		0.125916	0.970989		0.125916	0.970328		0.125916	0.946684		0.125916	0.948054
0.127347	0.934755		0.127347	0.970693		0.127347	0.967819		0.127347	0.942085		0.127347	0.944307
0.128777	0.931493		0.128777	0.969925		0.128777	0.965072		0.128777	0.935865		0.128777	0.942735
0.130208	0.927107		0.130208	0.968275		0.130208	0.962935		0.130208	0.929382		0.130208	0.939778
0.131639	0.921616		0.131639	0.966549		0.131639	0.958869		0.131639	0.92283		0.131639	0.935697
0.13307	0.915601		0.13307	0.965141		0.13307	0.955308		0.13307	0.916145		0.13307	0.930858
0.134501	0.91444		0.134501	0.964744		0.134501	0.913988		0.134501	0.913028		0.134501	0.927538
0.135932	0.912276		0.135932	0.96463		0.135932	0.929023		0.135932	0.910066		0.135932	0.926819
0.137363	0.907654		0.137363	0.964626		0.137363	0.939481		0.137363	0.909548		0.137363	0.923945
0.138793	0.904946		0.138793	0.96427		0.138793	0.942175		0.138793	0.905487		0.138793	0.920868
0.140224	0.9034		0.140224	0.964011		0.140224	0.944743		0.140224	0.905683		0.140224	0.917993
0.141655	0.900462		0.141655	0.963458		0.141655	0.94545		0.141655	0.905211		0.141655	0.912884
0.143086	0.897993		0.143086	0.963215		0.143086	0.945832		0.143086	0.904257		0.143086	0.909218
0.144517	0.896499		0.144517	0.962264		0.144517	0.946247		0.144517	0.90319		0.144517	0.908644
0.145948	0.89582		0.145948	0.961507		0.145948	0.946055		0.145948	0.899261		0.145948	0.909579
0.147379	0.894746		0.147379	0.959858		0.147379	0.945057		0.147379	0.895806		0.147379	0.908607
0.14881	0.894918		0.14881	0.957733		0.14881	0.945098		0.14881	0.893091		0.14881	0.907923
0.15024	0.894287		0.15024	0.955799		0.15024	0.945809		0.15024	0.890153		0.15024	0.907832
0.151671	0.89009		0.151671	0.953379		0.151671	0.944647		0.151671	0.888034		0.151671	0.904958
0.153102	0.888178		0.153102	0.952319		0.153102	0.941925		0.153102	0.886138		0.153102	0.898931
0.154533	0.887232		0.154533	0.951892		0.154533	0.938859		0.154533	0.885286		0.154533	0.895435
0.155964	0.883391		0.155964	0.952005		0.155964	0.936522		0.155964	0.882788		0.155964	0.888706
0.157395	0.875966		0.157395	0.952193		0.157395	0.935376		0.157395	0.881711		0.157395	0.884179
0.158826	0.872763		0.158826	0.952354		0.158826	0.935645		0.158826	0.878718		0.158826	0.882278
0.160256	0.874455		0.160256	0.952691		0.160256	0.936951		0.160256	0.877044		0.160256	0.881499
0.161687	0.876579		0.161687	0.953028		0.161687	0.937287		0.161687	0.876689		0.161687	0.88239
0.163118	0.878101		0.163118	0.954133		0.163118	0.936031		0.163118	0.878552		0.163118	0.884684
0.164549	0.879404		0.164549	0.955498		0.164549	0.934159		0.164549	0.879549		0.164549	0.885377
0.16598	0.88188		0.16598	0.956471		0.16598	0.933747		0.16598	0.882283		0.16598	0.88579
0.167411	0.88282		0.167411	0.956691		0.167411	0.934505		0.167411	0.881836		0.167411	0.886114
0.168842	0.880675		0.168842	0.955392		0.168842	0.933633		0.168842	0.881321		0.168842	0.883434
0.170272	0.877859		0.170272	0.954266		0.170272	0.932603		0.170272	0.879992		0.170272	0.87829
0.171703	0.874389		0.171703	0.95257		0.171703	0.931154		0.171703	0.876678		0.171703	0.870893
0.173134	0.868671		0.173134	0.951895		0.173134	0.928459		0.173134	0.873229		0.173134	0.865069
0.174565	0.864896		0.174565	0.951589		0.174565	0.924175		0.174565	0.867259		0.174565	0.855877
0.175996	0.866359		0.175996	0.952199		0.175996	0.922438		0.175996	0.864509		0.175996	0.853955
0.177427	0.865723		0.177427	0.952749		0.177427	0.921098		0.177427	0.863712		0.177427	0.852769
0.178858	0.863962		0.178858	0.953159		0.178858	0.92037		0.178858	0.866068		0.178858	0.852435
0.180288	0.865182		0.180288	0.952491		0.180288	0.92011		0.180288	0.8691		0.180288	0.854887
0.181719	0.865281		0.181719	0.951228		0.181719	0.919546		0.181719	0.87232		0.181719	0.856363
0.18315	0.867606		0.18315	0.950482		0.18315	0.91943		0.18315	0.872219		0.18315	0.85904
0.184581	0.871609		0.184581	0.949292		0.184581	0.921716		0.184581	0.871825		0.184581	0.866026
0.186012	0.87239		0.186012	0.948174		0.186012	0.921422		0.186012	0.870731		0.186012	0.868235
0.187443	0.867079		0.187443	0.947553		0.187443	0.917986		0.187443	0.868046		0.187443	0.863185
0.188874	0.864574		0.188874	0.94688		0.188874	0.916286		0.188874	0.866422		0.188874	0.853211
0.190304	0.865832		0.190304	0.947174		0.190304	0.915976		0.190304	0.861805		0.190304	0.849309
0.191735	0.8634		0.191735	0.947767		0.191735	0.915054		0.191735	0.859509		0.191735	0.847331
0.193166	0.859196		0.193166	0.948388		0.193166	0.914457		0.193166	0.8579		0.193166	0.843286
0.194597	0.85851		0.194597	0.949225		0.194597	0.914897		0.194597	0.858965		0.194597	0.84303
0.196028	0.862112		0.196028	0.949548		0.196028	0.915459		0.196028	0.860012		0.196028	0.84199
0.197459	0.86534		0.197459	0.949399		0.197459	0.914791		0.197459	0.860517		0.197459	0.840396
0.19889	0.86522		0.19889	0.948053		0.19889	0.913128		0.19889	0.857215		0.19889	0.839625
0.200321	0.861973		0.200321	0.946622		0.200321	0.910762		0.200321	0.852978		0.200321	0.841041
0.201751	0.859216		0.201751	0.945191		0.201751	0.909019		0.201751	0.847821		0.201751	0.844017
0.203182	0.859437		0.203182	0.944181		0.203182	0.909366		0.203182	0.844606		0.203182	0.844274
0.204613	0.859817		0.204613	0.943561		0.204613	0.910858		0.204613	0.844965		0.204613	0.839769
0.206044	0.858045		0.206044	0.943363		0.206044	0.912029		0.206044	0.846717		0.206044	0.833584
0.207475	0.857013		0.207475	0.943282		0.207475	0.911297		0.207475	0.848191		0.207475	0.829837
0.208906	0.854735		0.208906	0.94329		0.208906	0.908952		0.208906	0.847653		0.208906	0.825748
0.210337	0.851624		0.210337	0.942828		0.210337	0.905702		0.210337	0.846174		0.210337	0.822815
0.211767	0.84804		0.211767	0.942048		0.211767	0.902035		0.211767	0.843245		0.211767	0.819231
0.213198	0.842263		0.213198	0.940791		0.213198	0.897653		0.213198	0.842638		0.213198	0.811455
0.214629	0.836883		0.214629	0.939188		0.214629	0.894475		0.214629	0.840669		0.214629	0.804119
0.21606	0.83571		0.21606	0.937653		0.21606	0.891405		0.21606	0.838366		0.21606	0.800339
0.217491	0.834417		0.217491	0.936487		0.217491	0.889047		0.217491	0.836225		0.217491	0.800516
0.218922	0.831506		0.218922	0.934927		0.218922	0.885411		0.218922	0.832097		0.218922	0.797535
0.220353	0.826765		0.220353	0.932225		0.220353	0.882483		0.220353	0.825629		0.220353	0.790833
0.221783	0.820961		0.221783	0.929553		0.221783	0.882307		0.221783	0.81974		0.221783	0.784228
0.223214	0.814592		0.223214	0.927121		0.223214	0.878729		0.223214	0.811318		0.223214	0.775676
0.224645	0.807577		0.224645	0.92457		0.224645	0.873772		0.224645	0.805465		0.224645	0.766721
0.226076	0.800056		0.226076	0.920968		0.226076	0.870699		0.226076	0.801279		0.226076	0.757571
0.227507	0.793537		0.227507	0.917097		0.227507	0.868222		0.227507	0.796696		0.227507	0.752436
0.228938	0.785718		0.228938	0.913896		0.228938	0.863258		0.228938	0.790754		0.228938	0.744645
0.230369	0.778402		0.230369	0.910383		0.230369	0.85786		0.230369	0.785897		0.230369	0.737541
0.231799	0.773938		0.231799	0.906354		0.231799	0.852392		0.231799	0.779335		0.231799	0.734848
0.23323	0.770891		0.23323	0.902547		0.23323	0.85123		0.23323	0.771681		0.23323	0.73227
0.234661	0.769222		0.234661	0.898783		0.234661	0.849563		0.234661	0.764984		0.234661	0.724195
0.236092	0.764694		0.236092	0.896234		0.236092	0.844613		0.236092	0.755419		0.236092	0.712596
0.237523	0.754634		0.237523	0.893886		0.237523	0.837643		0.237523	0.749112		0.237523	0.701487
0.238954	0.742936		0.238954	0.891591		0.238954	0.830225		0.238954	0.740535		0.238954	0.696018
0.240385	0.729478		0.240385	0.887188		0.240385	0.822827		0.240385	0.732973		0.240385	0.680133
0.241815	0.714295		0.241815	0.882564		0.241815	0.813887		0.241815	0.726031		0.241815	0.656987
0.243246	0.704201		0.243246	0.878436		0.243246	0.807036		0.243246	0.718758		0.243246	0.63356
0.244677	0.698858		0.244677	0.873989		0.244677	0.804464		0.244677	0.710208		0.244677	0.620097
0.246108	0.690834		0.246108	0.868687		0.246108	0.801826		0.246108	0.703825		0.246108	0.618458
0.247539	0.674004		0.247539	0.861983		0.247539	0.791559		0.247539	0.694238		0.247539	0.611348
0.24897	0.6594		0.24897	0.853838		0.24897	0.779288		0.24897	0.681754		0.24897	0.589733
0.250401	0.649058		0.250401	0.844704		0.250401	0.771644		0.250401	0.664195		0.250401	0.572169
0.251832	0.640134		0.251832	0.835886		0.251832	0.764601		0.251832	0.645584		0.251832	0.560206
0.253262	0.630589		0.253262	0.831274		0.253262	0.758464		0.253262	0.630905		0.253262	0.549027
0.254693	0.624762		0.254693	0.827318		0.254693	0.754672		0.254693	0.623966		0.254693	0.535836
0.256124	0.615812		0.256124	0.825123		0.256124	0.750853		0.256124	0.624244		0.256124	0.525031
0.257555	0.603011		0.257555	0.822523		0.257555	0.743988		0.257555	0.622365		0.257555	0.51667
0.258986	0.598954		0.258986	0.81884		0.258986	0.743641		0.258986	0.615541		0.258986	0.506792
0.260417	0.595523		0.260417	0.812781		0.260417	0.746127		0.260417	0.606447		0.260417	0.512294
0.261848	0.586079		0.261848	0.805071		0.261848	0.736321		0.261848	0.592343		0.261848	0.515499
0.263278	0.575495		0.263278	0.798649		0.263278	0.721491		0.263278	0.580239		0.263278	0.500276
0.264709	0.565413		0.264709	0.792664		0.264709	0.712455		0.264709	0.570233		0.264709	0.473596
0.26614	0.550446		0.26614	0.78748		0.26614	0.702289		0.26614	0.556408		0.26614	0.459825
0.267571	0.535619		0.267571	0.781462		0.267571	0.692112		0.267571	0.544612		0.267571	0.450395
0.269002	0.527262		0.269002	0.776726		0.269002	0.690115		0.269002	0.533329		0.269002	0.44377
0.270433	0.51835		0.270433	0.77107		0.270433	0.681832		0.270433	0.520615		0.270433	0.429338
0.271864	0.502213		0.271864	0.762082		0.271864	0.664169		0.271864	0.510734		0.271864	0.403869
0.273294	0.490353		0.273294	0.753242		0.273294	0.653644		0.273294	0.498292		0.273294	0.386806
0.274725	0.483555		0.274725	0.74524		0.274725	0.651288		0.274725	0.494504		0.274725	0.383411
0.276156	0.472139		0.276156	0.739821		0.276156	0.646331		0.276156	0.494702		0.276156	0.381548
0.277587	0.45699		0.277587	0.733945		0.277587	0.627966		0.277587	0.488296		0.277587	0.361198
0.279018	0.443303		0.279018	0.722174		0.279018	0.60879		0.279018	0.47415		0.279018	0.332339
0.280449	0.4347		0.280449	0.712817		0.280449	0.601919		0.280449	0.45447		0.280449	0.320421
0.28188	0.423095		0.28188	0.70403		0.28188	0.594789		0.28188	0.44149		0.28188	0.311325
0.28331	0.410733		0.28331	0.700613		0.28331	0.584953		0.28331	0.431932		0.28331	0.297931
0.284741	0.407181		0.284741	0.69899		0.284741	0.581762		0.284741	0.428801		0.284741	0.294072
0.286172	0.402613		0.286172	0.692194		0.286172	0.577054		0.286172	0.423014		0.286172	0.298424
0.287603	0.394705		0.287603	0.683329		0.287603	0.563243		0.287603	0.417674		0.287603	0.288558
0.289034	0.383763		0.289034	0.671413		0.289034	0.551425		0.289034	0.409727		0.289034	0.263827
0.290465	0.379583		0.290465	0.660316		0.290465	0.550882		0.290465	0.395854		0.290465	0.248537
0.291896	0.374984		0.291896	0.65308		0.291896	0.550441		0.291896	0.381128		0.291896	0.24817
0.293326	0.363827		0.293326	0.645222		0.293326	0.538713		0.293326	0.362565		0.293326	0.240174
0.294757	0.345314		0.294757	0.637508		0.294757	0.519708		0.294757	0.345511		0.294757	0.223886
0.296188	0.331456		0.296188	0.628743		0.296188	0.502325		0.296188	0.33033		0.296188	0.213609
0.297619	0.324228		0.297619	0.619687		0.297619	0.492061		0.297619	0.316189		0.297619	0.209201
0.29905	0.321429		0.29905	0.609421		0.29905	0.486356		0.29905	0.308429		0.29905	0.20096
0.300481	0.314032		0.300481	0.594022		0.300481	0.473206		0.300481	0.304519		0.300481	0.194438
0.301912	0.302076		0.301912	0.580132		0.301912	0.458819		0.301912	0.297305		0.301912	0.192349
0.303342	0.285778		0.303342	0.563717		0.303342	0.440623		0.303342	0.288105		0.303342	0.185109
0.304773	0.273765		0.304773	0.55406		0.304773	0.426638		0.304773	0.2722		0.304773	0.165432
0.306204	0.258469		0.306204	0.545843		0.306204	0.423391		0.306204	0.263561		0.306204	0.151536
0.307635	0.250226		0.307635	0.538548		0.307635	0.413807		0.307635	0.250555		0.307635	0.141814
0.309066	0.245516		0.309066	0.532039		0.309066	0.400788		0.309066	0.243498		0.309066	0.138103
0.310497	0.247142		0.310497	0.522149		0.310497	0.396848		0.310497	0.23647		0.310497	0.132036
0.311928	0.240153		0.311928	0.511237		0.311928	0.39612		0.311928	0.234254		0.311928	0.127531
0.313359	0.228545		0.313359	0.4998		0.313359	0.386121		0.313359	0.2354		0.313359	0.1257
0.314789	0.218811		0.314789	0.490697		0.314789	0.381194		0.314789	0.234133		0.314789	0.126631
0.31622	0.210933		0.31622	0.485313		0.31622	0.377862		0.31622	0.225869		0.31622	0.123423
0.317651	0.206308		0.317651	0.485484		0.317651	0.369532		0.317651	0.216242		0.317651	0.116916
0.319082	0.20224		0.319082	0.484606		0.319082	0.356837		0.319082	0.200447		0.319082	0.105876
0.320513	0.200422		0.320513	0.479582		0.320513	0.348551		0.320513	0.189932		0.320513	0.095773
0.321944	0.197799		0.321944	0.466951		0.321944	0.346436		0.321944	0.180881		0.321944	0.0922
0.323375	0.192528		0.323375	0.451888		0.323375	0.336469		0.323375	0.17206		0.323375	0.089275
0.324805	0.181818		0.324805	0.427544		0.324805	0.308596		0.324805	0.16722		0.324805	0.083684
0.326236	0.164962		0.326236	0.405057		0.326236	0.281598		0.326236	0.158246		0.326236	0.076571
0.327667	0.157047		0.327667	0.383842		0.327667	0.274545		0.327667	0.149699		0.327667	0.073192
0.329098	0.15069		0.329098	0.366094		0.329098	0.262044		0.329098	0.139403		0.329098	0.071216
0.330529	0.140216		0.330529	0.353684		0.330529	0.235842		0.330529	0.125189		0.330529	0.062109
0.33196	0.126509		0.33196	0.343258		0.33196	0.207423		0.33196	0.118163		0.33196	0.045179
0.333391	0.114972		0.333391	0.33587		0.333391	0.200898		0.333391	0.108598		0.333391	0.042188
0.334821	0.112094		0.334821	0.32788		0.334821	0.195561		0.334821	0.102165		0.334821	0.050812
0.336252	0.108886		0.336252	0.325086		0.336252	0.193281		0.336252	0.095968		0.336252	0.049875
0.337683	0.104138		0.337683	0.322961		0.337683	0.189964		0.337683	0.092645		0.337683	0.037553
0.339114	0.098344		0.339114	0.322836		0.339114	0.186098		0.339114	0.095037		0.339114	0.0297
0.340545	0.09289		0.340545	0.314885		0.340545	0.178216		0.340545	0.098103		0.340545	0.028893
0.341976	0.089884		0.341976	0.30584		0.341976	0.175867		0.341976	0.105862		0.341976	0.021473
0.343407	0.091062		0.343407	0.298091		0.343407	0.172552		0.343407	0.109846		0.343407	0.022132
0.344837	0.093553		0.344837	0.288579		0.344837	0.171438		0.344837	0.113207		0.344837	0.02815
0.346268	0.08207		0.346268	0.278097		0.346268	0.157588		0.346268	0.102046		0.346268	0.037671
0.347699	0.073356		0.347699	0.266431		0.347699	0.14745		0.347699	0.08093		0.347699	0.037791
0.34913	0.067694		0.34913	0.252443		0.34913	0.141597		0.34913	0.054067		0.34913	0.030564
0.350561	0.065728		0.350561	0.240928		0.350561	0.142932		0.350561	0.031404		0.350561	0.03244
0.351992	0.062669		0.351992	0.23401		0.351992	0.133271		0.351992	0.016886		0.351992	0.034475
0.353423	0.06043		0.353423	0.231507		0.353423	0.116603		0.353423	0.003664		0.353423	0.026983
0.354853	0.056757		0.354853	0.226989		0.354853	0.108493		0.354853	0.001628		0.354853	0.019626
0.356284	0.058034		0.356284	0.215019		0.356284	0.108937		0.356284	0.008599		0.356284	0.014416
0.357715	0.059258		0.357715	0.199857		0.357715	0.110324		0.357715	0.023055		0.357715	0.020218
0.359146	0.059046		0.359146	0.186028		0.359146	0.114273		0.359146	0.036405		0.359146	0.021789
0.360577	0.056926		0.360577	0.172962		0.360577	0.107211		0.360577	0.045056		0.360577	0.018638
0.362008	0.053874		0.362008	0.162668		0.362008	0.08931		0.362008	0.040206		0.362008	0.015327
0.363439	0.054632		0.363439	0.155734		0.363439	0.078091		0.363439	0.039832		0.363439	0.007015
0.36487	0.055112		0.36487	0.146841		0.36487	0.075274		0.36487	0.03384		0.36487	-0.00593
0.3663	0.054983		0.3663	0.144147		0.3663	0.078883		0.3663	0.032068		0.3663	-0.00572
0.367731	0.049234		0.367731	0.143263		0.367731	0.082141		0.367731	0.031372		0.367731	0.012343
0.369162	0.041927		0.369162	0.141178		0.369162	0.085817		0.369162	0.032817		0.369162	0.022981
0.370593	0.034834		0.370593	0.140742		0.370593	0.086721		0.370593	0.036317		0.370593	0.02373
0.372024	0.026396		0.372024	0.141985		0.372024	0.082714		0.372024	0.039379		0.372024	0.020681
0.373455	0.025048		0.373455	0.139025		0.373455	0.077613		0.373455	0.036088		0.373455	0.011588
0.374886	0.026781		0.374886	0.1329		0.374886	0.065435		0.374886	0.023996		0.374886	0.000997576
0.376316	0.025232		0.376316	0.125297		0.376316	0.047488		0.376316	0.014112		0.376316	0.000793515
0.377747	0.02532		0.377747	0.117028		0.377747	0.037		0.377747	0.008378		0.377747	0.008726
0.379178	0.031748		0.379178	0.109976		0.379178	0.037554		0.379178	0.008027		0.379178	0.011887
0.380609	0.032202		0.380609	0.098085		0.380609	0.046067		0.380609	0.013026		0.380609	0.011308
0.38204	0.031747		0.38204	0.09084		0.38204	0.056604		0.38204	0.014139		0.38204	0.00328
0.383471	0.029273		0.383471	0.085995		0.383471	0.058737		0.383471	0.011375 -2.9		0.383471	0.001971
0.384902	0.029433		0.384902	0.089216		0.384902	0.052906		0.384902	0.009318		0.384902	0.012756
0.386332	0.030529		0.386332	0.093647		0.386332	0.047137		0.386332	0.006003		0.386332	0.021256
0.387763	0.026982		0.387763	0.095127		0.387763	0.04568		0.387763	0.007047		0.387763	0.014311
0.389194	0.02003		0.389194	0.091923		0.389194	0.038719		0.389194	0.007692		0.389194	0.006321
0.390625	0.014558		0.390625	0.083305		0.390625	0.036773		0.390625	0.00652		0.390625	0.002615
0.392056	0.010481		0.392056	0.077604		0.392056	0.042421		0.392056	0.005529		0.392056	0.005726
0.393487	0.01302		0.393487	0.070093		0.393487	0.039691		0.393487	0.003432		0.393487	0.008164
0.394918	0.011756		0.394918	0.067026		0.394918	0.029571		0.394918	0.4349		0.394918	0.008445
0.396348	0.012965		0.396348	0.062147		0.396348	0.022009		0.396348	0.002459		0.396348	0.015234
0.397779	0.015517		0.397779	0.060203		0.397779	0.013532		0.397779	0.005301		0.397779	0.021544
0.39921	0.013705		0.39921	0.058631		0.39921	0.015469		0.39921	0.00807		0.39921	0.023878
0.400641	0.010966		0.400641	0.058324		0.400641	0.019102		0.400641	0.008241		0.400641	0.018315
0.402072	0.014106		0.402072	0.062521		0.402072	0.027183		0.402072	0.015413		0.402072	0.014377
0.403503	0.015853		0.403503	0.066653		0.403503	0.034921		0.403503	0.021924		0.403503	0.008131
0.404934	0.01803		0.404934	0.065349		0.404934	0.038894		0.404934	0.026996		0.404934	0.001138
0.406364	0.017795		0.406364	0.064528		0.406364	0.035921		0.406364	0.030064		0.406364	0.004573
0.407795	0.014477		0.407795	0.058564		0.407795	0.027051		0.407795	0.029527		0.407795	0.004826
0.409226	0.01282		0.409226	0.050701		0.409226	0.02086		0.409226	0.025306		0.409226	0.003281
0.410657	0.009804		0.410657	0.04327		0.410657	0.027159		0.410657	0.021148		0.410657	0.005851
0.412088	0.010514		0.412088	0.036279		0.412088	0.033922		0.412088	0.014502		0.412088	0.008644
0.413519	0.01124		0.413519	0.033993		0.413519	0.032521		0.413519	0.010346		0.413519	0.004332
0.41495	0.012024		0.41495	0.037194		0.41495	0.021633		0.41495	0.009404		0.41495	0.00328
0.41638	0.011793		0.41638	0.040264		0.41638	0.01247		0.41638	0.010402		0.41638	0.003566
0.417811	0.0122		0.417811	0.038869		0.417811	0.012651		0.417811	0.01269		0.417811	0.000238948
0.419242	0.01773		0.419242	0.037603		0.419242	0.018671		0.419242	0.013343		0.419242	-0.00322
0.420673	0.018997		0.420673	0.0384		0.420673	0.020594		0.420673	0.015037		0.420673	0.000228277
0.422104	0.014645		0.422104	0.035442		0.422104	0.012265		0.422104	0.013999		0.422104	0.012188
0.423535	0.007957		0.423535	0.029982		0.423535	0.005597		0.423535	0.013712		0.423535	0.017515
0.424966	0.007502		0.424966	0.023714		0.424966	0.001845		0.424966	0.010742		0.424966	0.014769
0.426397	0.013454		0.426397	0.019506		0.426397	0.004038		0.426397	0.009114		0.426397	0.018777
0.427827	0.014885		0.427827	0.017583		0.427827	0.017346 2.97		0.427827	0.006841		0.427827	0.027817
0.429258	0.011977		0.429258	0.016343		0.429258	0.03314		0.429258	0.003883		0.429258	0.025392
0.430689	0.009105		0.430689	0.013021		0.430689	0.03941		0.430689	0.001641		0.430689	0.014601
0.43212	0.010744		0.43212	0.016775		0.43212	0.033228		0.43212	0.04273		0.43212	0.005845
0.433551	0.012157		0.433551	0.020815		0.433551	0.024192		0.433551	0.4795		0.433551	0.001692
0.434982	0.010012		0.434982	0.0288		0.434982	0.027112		0.434982	-0.00228		0.434982	-0.00598
0.436413	0.007515		0.436413	0.032691		0.436413	0.024407		0.436413	-0.00358		0.436413	-0.01469
0.437843	0.001884		0.437843	0.031696		0.437843	0.012875		0.437843	-0.00421		0.437843	-0.01519
0.439274	0.002708		0.439274	0.029228		0.439274	0.003811		0.439274	0.3769		0.439274	-0.00913
0.440705	0.002697		0.440705	0.027101		0.440705	0.004443		0.440705	0.004057		0.440705	-0.00442
0.442136	0.003992		0.442136	0.02836		0.442136	0.005192		0.442136	0.01137		0.442136	9.8941e-05
0.443567	0.005531		0.443567	0.02804		0.443567	0.006185		0.443567	0.015849		0.443567	-0.0006369
0.444998	0.007557		0.444998	0.025626		0.444998	0.009104		0.444998	0.017295		0.444998	0.001012
0.446429	0.004824		0.446429	0.020199		0.446429	0.009717		0.446429	0.014231		0.446429	-0.000478007
0.447859	-0.00195 7.23		0.447859	0.018695		0.447859	0.009941		0.447859	0.008488		0.447859	0.000437505
0.44929	-0.00735		0.44929	0.015501		0.44929	0.001306		0.44929	0.003211		0.44929	-0.00233
0.450721	-0.01159		0.450721	0.016093		0.450721	-0.00547		0.450721	-0.00235		0.450721	-0.00257
0.452152	-0.00805		0.452152	0.011848 -4.6		0.452152	-0.00483		0.452152	-0.00224		0.452152	-0.00396
0.453583	-8.50278		0.453583	0.010514		0.453583	0.001947		0.453583	-0.00144		0.453583	-0.00524
0.455014	0.004345		0.455014	0.006545		0.455014	0.002723		0.455014	-0.00212		0.455014	-0.00408
0.456445	0.003293		0.456445	0.0059		0.456445	0.004975		0.456445	-0.00382		0.456445	-0.0022
0.457875	0.001947		0.457875	0.001545		0.457875	0.008246		0.457875	-0.00574		0.457875	0.003174

## Sheet: Extended_Data_Fig_3f
Extended Data Fig 3f		3D-Direction FSC
histrogram_values.lst		histogram_raw.csv
0.354853		1	1	1	1	1	1	1	1	1	1	1	1	1	1	1	1	1	1	1	1	1	1	1	1	1	1	1	1	1	1	1	1	1	1	1	1	1	1	1	1	1	1	1	1	1	1	1	1
0.33196		1	0.999955	0.999955	1	0.999862	1	0.999862	1	0.999862	1	1	1	1	1	0.999862	1	0.999862	1	0.999862	1	1	0.999862	1	1	0.999862	1	0.999862	1	0.999862	1	1	0.999972	0.999972	1	0.999862	1	0.999862	1	0.999862	1	1	1	1	1	1	1	1	1
0.334821		0.999972	0.999955	0.999955	0.999972	0.999972	0.999902	0.999799	1	0.999799	1	0.999925	0.99999	0.99999	0.999925	0.999925	1	0.999983	1	0.999983	1	0.999972	0.999955	0.999955	0.999972	0.999972	1	0.999862	1	0.999862	1	0.999955	0.999972	0.999972	0.999955	0.999955	0.999942	0.999799	1	0.999799	1	0.99999	0.999925	0.999925	0.99999	0.999983	1	0.999983	1
0.340545		0.999849	0.999912	0.999912	0.999849	0.999992	0.999699	0.999946	0.999953	0.999969	0.999844	0.999699	0.99999	0.99999	0.999699	0.999946	0.999849	0.999987	0.999844	0.999987	0.999583	0.999849	0.999946	0.999925	0.999849	0.999992	0.999699	0.999987	0.999583	0.999987	0.999844	0.999699	0.999932	0.999932	0.999699	0.999946	0.999849	0.999992	0.999844	0.999987	0.999583	0.999872	0.999874	0.999874	0.999872	0.999872	0.999786	0.999924	0.999818
0.291896		0.999879	0.99994	0.999912	0.999879	0.999911	0.999944	0.99995	0.999953	0.999969	0.999944	0.999804	0.999947	0.999947	0.999804	0.999956	0.999955	0.999972	0.999818	0.99996	0.999956	0.999955	0.999912	0.999912	0.999947	0.999948	0.999897	0.999955	0.999956	0.99996	0.999818	0.999885	0.999911	0.999932	0.999885	0.99994	0.999962	0.999961	0.999934	0.999969	0.999962	0.999963	0.999827	0.999827	0.999963	0.999842	0.999877	0.999931	0.99995
0.363439		0.999914	0.999872	0.999872	0.999916	0.999844	0.999994	0.999773	0.999974	0.999714	0.999994	0.999899	0.999905	0.999905	0.999899	0.999831	0.99994	0.99986	0.99994	0.999808	0.999949	0.999903	0.999831	0.999791	0.999903	0.999887	0.999949	0.999786	0.999949	0.999808	0.999949	0.999919	0.999901	0.999901	0.999919	0.999818	0.999944	0.999766	0.999996	0.999714	0.999944	0.999963	0.999791	0.999791	0.999963	0.999842	0.999877	0.999646	0.99995
0.317651		0.999566	0.999796	0.999795	0.999566	0.999844	0.999933	0.99966	0.999815	0.999561	0.999961	0.999838	0.99952	0.999485	0.999838	0.999022	0.999841	0.999415	0.999953	0.999162	0.999841	0.999903	0.999699	0.999699	0.999903	0.999424	0.999928	0.999564	0.999825	0.999447	0.999928	0.999798	0.999651	0.999651	0.999798	0.999818	0.99973	0.999639	0.999973	0.999561	0.999815	0.999722	0.999608	0.999608	0.999722	0.999842	0.99986	0.999367	0.999872
0.363439		0.999421	0.99951	0.999565	0.999421	0.999326	0.999939	0.999555	0.999926	0.999461	0.999952	0.999814	0.999485	0.999485	0.999714	0.999659	0.99957	0.999415	0.999953	0.999403	0.999841	0.999336	0.99958	0.999556	0.999336	0.999044	0.999814	0.999254	0.999897	0.999403	0.999921	0.999824	0.999354	0.999354	0.999824	0.999657	0.999745	0.999502	0.999952	0.999461	0.999926	0.999681	0.999635	0.999656	0.999681	0.999446	0.999759	0.999466	0.999877
0.309066		0.999685	0.99951	0.999567	0.999682	0.998942	0.999939	0.999455	0.99989	0.999145	0.999963	0.999749	0.999328	0.999328	0.999749	0.999455	0.999781	0.998981	0.999951	0.999117	0.999814	0.999688	0.99941	0.999634	0.999598	0.999207	0.999919	0.999163	0.999814	0.999117	0.999951	0.999596	0.999437	0.999437	0.999596	0.999343	0.999807	0.999039	0.999937	0.998669	0.999861	0.999867	0.99959	0.999657	0.999867	0.999813	0.999885	0.999565	0.999929
0.363439		0.999608	0.999411	0.999411	0.999608	0.998993	0.999815	0.998851	0.999931	0.9986	0.999937	0.999699	0.999311	0.999311	0.999699	0.999202	0.999814	0.998927	0.999915	0.998946	0.99988	0.999733	0.999419	0.999546	0.99948	0.999246	0.999898	0.999074	0.99988	0.998946	0.999915	0.999541	0.999228	0.999312	0.999541	0.999343	0.999774	0.998853	0.999937	0.998669	0.999917	0.999816	0.999617	0.999617	0.999791	0.999519	0.999799	0.999479	0.999839
0.363439		0.999134	0.999411	0.99909	0.999134	0.998993	0.999778	0.998799	0.999931	0.9986	0.999948	0.999493	0.999338	0.999338	0.999399	0.999043	0.999794	0.998759	0.999817	0.998934	0.999769	0.999566	0.999419	0.999413	0.999566	0.998823	0.999898	0.998904	0.999784	0.998962	0.999906	0.999638	0.999061	0.999006	0.999419	0.999104	0.999728	0.998134	0.999926	0.998743	0.99986	0.999767	0.999358	0.999448	0.999767	0.999597	0.999412	0.99926	0.999763
0.346268		0.99952	0.999229	0.999229	0.99952	0.99789	0.999801	0.998406	0.999959	0.998294	0.999887	0.99956	0.999362	0.999362	0.99956	0.999043	0.999902	0.997837	0.99988	0.998203	0.999935	0.99973	0.999277	0.999318	0.99973	0.997862	0.999749	0.998313	0.999935	0.998203	0.99988	0.999631	0.998712	0.998712	0.999419	0.998942	0.999728	0.997677	0.999887	0.998294	0.999959	0.999821	0.99952	0.99952	0.999821	0.999359	0.999837	0.999247	0.999926
0.346268		0.99952	0.999154	0.999407	0.998981	0.99779	0.999711	0.998565	0.999873	0.998278	0.999906	0.999603	0.998719	0.998719	0.999603	0.998952	0.99982	0.997939	0.999898	0.998073	0.99987	0.999654	0.999147	0.999147	0.999377	0.99795	0.99978	0.998244	0.99987	0.998072	0.999898	0.999623	0.997746	0.99835	0.999572	0.999046	0.999771	0.997608	0.99993	0.998242	0.99983	0.999786	0.999495	0.999495	0.999786	0.999169	0.999786	0.999007	0.999801
0.363439		0.998243	0.999056	0.999056	0.998243	0.996775	0.999803	0.997141	0.999733	0.99708	0.999838	0.999564	0.999322	0.999454	0.999564	0.99898	0.999749	0.998094	0.999929	0.998073	0.999817	0.99959	0.999242	0.999416	0.99959	0.998458	0.99984	0.99811	0.999773	0.997859	0.999918	0.999489	0.997993	0.997993	0.999489	0.998331	0.999586	0.997046	0.999878	0.997504	0.999725	0.999786	0.999508	0.999495	0.999702	0.999169	0.999846	0.998624	0.999801
0.329098		0.998996	0.998613	0.998613	0.998438	0.996951	0.999765	0.997624	0.999808	0.997434	0.999801	0.999621	0.999097	0.999097	0.999577	0.998953	0.999691	0.998003	0.999864	0.998266	0.999829	0.999477	0.999242	0.999242	0.999477	0.998458	0.999815	0.99811	0.999773	0.997859	0.999918	0.999417	0.997268	0.997895	0.999057	0.998141	0.999628	0.997187	0.999878	0.997504	0.999786	0.99956	0.99959	0.999589	0.999507	0.999171	0.999884	0.999202	0.999803
0.363439		0.998481	0.998504	0.998737	0.998438	0.996271	0.999571	0.997479	0.999704	0.996018	0.999801	0.999621	0.999097	0.998659	0.999151	0.998664	0.999713	0.998003	0.999761	0.997236	0.999763	0.999367	0.998725	0.998925	0.999024	0.997399	0.999638	0.998154	0.999763	0.997236	0.999758	0.998713	0.997916	0.997916	0.998713	0.998387	0.999575	0.996016	0.999827	0.996106	0.999685	0.999637	0.999329	0.999329	0.999637	0.999151	0.999851	0.998851	0.999837
0.314789		0.99816	0.997944	0.997944	0.997887	0.994713	0.999405	0.995624	0.999648	0.994358	0.999743	0.998988	0.997675	0.997675	0.998931	0.997892	0.999477	0.995888	0.999594	0.996385	0.999652	0.998951	0.998562	0.998562	0.998951	0.996405	0.999348	0.996868	0.999661	0.995545	0.999575	0.998741	0.996259	0.996347	0.998347	0.99676	0.998879	0.994156	0.999765	0.994358	0.999561	0.99933	0.999189	0.999189	0.99933	0.998427	0.999665	0.998774	0.999679
0.363439		0.997378	0.996303	0.996524	0.997378	0.992767	0.999405	0.994826	0.999628	0.994127	0.999707	0.998555	0.996396	0.996396	0.998555	0.997052	0.999353	0.995521	0.999559	0.99612	0.999545	0.998583	0.997593	0.997755	0.998163	0.99492	0.999319	0.996689	0.999594	0.992922	0.999503	0.998094	0.993775	0.994052	0.998218	0.995982	0.999053	0.992009	0.999749	0.993926	0.999533	0.999346	0.998897	0.998897	0.998941	0.997589	0.999438	0.998119	0.999548
0.311928		0.997058	0.994421	0.995471	0.995817	0.98845	0.99925	0.991276	0.999384	0.99175	0.999547	0.998613	0.995827	0.996018	0.99827	0.99577	0.999334	0.993805	0.999373	0.993296	0.999467	0.998197	0.996578	0.996578	0.998197	0.992241	0.999319	0.993343	0.999597	0.992922	0.999435	0.998094	0.993775	0.991429	0.998093	0.99399	0.998989	0.992009	0.999565	0.99175	0.999384	0.998832	0.998577	0.998638	0.998832	0.997517	0.999137	0.997495	0.999372
0.363439		0.995297	0.994421	0.994448	0.995297	0.986139	0.998756	0.991788	0.999473	0.988255	0.999438	0.997913	0.99639	0.99639	0.997913	0.996076	0.999105	0.991687	0.999538	0.991514	0.999216	0.998222	0.995751	0.996313	0.998222	0.991609	0.999011	0.991618	0.999355	0.990311	0.999516	0.997614	0.990654	0.991988	0.996875	0.993718	0.999018	0.98534	0.999492	0.988058	0.999476	0.999039	0.997708	0.997708	0.999039	0.997495	0.998815	0.996772	0.999208
0.3663		0.996724	0.995717	0.995893	0.996073	0.983599	0.998823	0.989092	0.998977	0.982026	0.999387	0.998461	0.995248	0.996887	0.998461	0.996076	0.998432	0.989148	0.999512	0.989247	0.99887	0.998187	0.997321	0.997321	0.997805	0.992539	0.999214	0.991854	0.998912	0.987342	0.999509	0.997652	0.990627	0.99303	0.997749	0.994583	0.998398	0.981642	0.999525	0.982475	0.998967	0.998872	0.998034	0.998034	0.998872	0.997787	0.998785	0.997186	0.999058
0.334821		0.997108	0.993456	0.994218	0.996073	0.980236	0.998894	0.987003	0.999336	0.982806	0.999387	0.998472	0.996109	0.996109	0.997989	0.994845	0.999178	0.98873	0.999447	0.987631	0.999393	0.998133	0.996269	0.996583	0.998133	0.989632	0.999214	0.989868	0.999386	0.987342	0.999451	0.997652	0.990627	0.991678	0.996823	0.992417	0.998844	0.980184	0.999411	0.983097	0.999273	0.999355	0.998096	0.998307	0.999186	0.9963	0.99929	0.996621	0.999515
0.343407		0.997019	0.995786	0.996153	0.995656	0.978706	0.998789	0.988203	0.999015	0.985131	0.998973	0.998586	0.993878	0.995744	0.998586	0.993429	0.999066	0.989072	0.999184	0.990141	0.99947	0.997805	0.997323	0.997323	0.996695	0.990065	0.999125	0.990333	0.999407	0.987983	0.99914	0.99813	0.985987	0.988956	0.99813	0.992263	0.998448	0.978546	0.998995	0.985138	0.998832	0.99903	0.9982	0.9982	0.999186	0.9963	0.999053	0.996621	0.999515
0.363439		0.997019	0.995001	0.996153	0.99515	0.975766	0.998918	0.987244	0.999104	0.986531	0.99946	0.998549	0.992466	0.992466	0.997957	0.993328	0.998756	0.989475	0.99932	0.988923	0.998965	0.996767	0.996392	0.997006	0.995557	0.987252	0.999329	0.98887	0.999188	0.986179	0.999419	0.997962	0.985987	0.987881	0.997748	0.992399	0.998392	0.977706	0.999523	0.983804	0.999088	0.998506	0.998111	0.998111	0.998506	0.995171	0.99922	0.996882	0.999277
0.314789		0.994416	0.993068	0.994184	0.992634	0.974179	0.998591	0.985617	0.999132	0.983727	0.999333	0.998364	0.991323	0.992466	0.99791	0.989897	0.998756	0.987812	0.99932	0.988923	0.998965	0.996514	0.994084	0.994447	0.996264	0.989161	0.999031	0.987194	0.998965	0.985653	0.999327	0.996471	0.98402	0.985547	0.996471	0.989821	0.998393	0.978385	0.999395	0.98139	0.999107	0.997839	0.997238	0.998005	0.997839	0.996046	0.999253	0.995545	0.998592
0.3663		0.996154	0.994064	0.994354	0.994247	0.980034	0.998251	0.986347	0.999007	0.983532	0.999003	0.997422	0.991805	0.992386	0.997095	0.991289	0.9981	0.984572	0.999094	0.98556	0.99873	0.996514	0.993833	0.994447	0.995296	0.985561	0.998805	0.987194	0.998757	0.982531	0.999089	0.996418	0.983354	0.986437	0.995855	0.989997	0.998319	0.976143	0.999395	0.98139	0.999022	0.998204	0.996661	0.996661	0.997745	0.995329	0.998489	0.995139	0.998495
0.314789		0.994381	0.992864	0.993981	0.992993	0.980034	0.998084	0.987525	0.998894	0.986152	0.999129	0.997116	0.991976	0.993085	0.996648	0.989447	0.997998	0.990206	0.999083	0.989516	0.998451	0.995698	0.992926	0.99307	0.995428	0.986747	0.998407	0.988835	0.998575	0.987096	0.998944	0.996316	0.986216	0.986216	0.995671	0.989426	0.998047	0.981571	0.999299	0.98525	0.998851	0.997843	0.995915	0.995915	0.997843	0.995393	0.998683	0.994493	0.998483
0.363439		0.994415	0.989987	0.989987	0.99373	0.977578	0.998076	0.982535	0.998832	0.983623	0.998792	0.996731	0.989892	0.990349	0.995837	0.989935	0.996422	0.985604	0.998873	0.985055	0.997888	0.99451	0.991636	0.992626	0.993835	0.98464	0.99836	0.984455	0.998059	0.983674	0.998934	0.995205	0.984415	0.986199	0.99542	0.984927	0.997829	0.976961	0.998972	0.981861	0.998602	0.996782	0.995201	0.996273	0.997063	0.994974	0.998251	0.99487	0.997835
0.306204		0.993584	0.988287	0.990477	0.992205	0.97402	0.998037	0.983392	0.998832	0.982383	0.998919	0.996074	0.989987	0.990349	0.996074	0.987431	0.998215	0.982916	0.998942	0.983404	0.998651	0.995941	0.990273	0.991483	0.994723	0.982487	0.997697	0.984471	0.99878	0.981228	0.998903	0.995205	0.983233	0.984864	0.99462	0.98644	0.997829	0.974414	0.999184	0.980794	0.998683	0.997696	0.996142	0.996201	0.997279	0.993669	0.998254	0.993491	0.998673
0.363439		0.994088	0.989439	0.991209	0.9928	0.971566	0.997156	0.983666	0.998503	0.980237	0.99847	0.995895	0.991782	0.992353	0.99466	0.988114	0.998034	0.980268	0.998704	0.977526	0.998682	0.995905	0.990968	0.991483	0.995611	0.982487	0.997697	0.981704	0.998656	0.976449	0.998903	0.993885	0.983965	0.987709	0.992986	0.98612	0.997687	0.97285	0.998653	0.97754	0.99833	0.99765	0.996359	0.996359	0.997258	0.992166	0.998249	0.992612	0.998812
0.360577		0.991151	0.989439	0.990324	0.989897	0.970913	0.997508	0.980945	0.998556	0.978293	0.999008	0.995996	0.987781	0.989474	0.99488	0.986979	0.997817	0.981667	0.998622	0.981969	0.998472	0.995387	0.989505	0.990137	0.994106	0.982208	0.997741	0.981863	0.998547	0.980343	0.998679	0.994448	0.982716	0.98469	0.993619	0.98474	0.997643	0.971846	0.998653	0.97754	0.998454	0.995834	0.995723	0.996523	0.997286	0.994983	0.998325	0.991376	0.998448
0.309066		0.98783	0.988865	0.989883	0.985096	0.966409	0.996862	0.978004	0.997787	0.974004	0.998452	0.995722	0.987102	0.985711	0.994574	0.986466	0.995869	0.980858	0.998705	0.978123	0.997184	0.993581	0.990094	0.99103	0.992089	0.978974	0.997518	0.977856	0.997375	0.97559	0.998526	0.993614	0.97632	0.978135	0.992735	0.985165	0.995267	0.967201	0.998593	0.970034	0.997397	0.995834	0.995723	0.995739	0.995834	0.992272	0.998421	0.991376	0.998448
0.311928		0.986161	0.987996	0.989103	0.983102	0.963587	0.996459	0.976892	0.997106	0.971555	0.997925	0.995722	0.984276	0.985711	0.993999	0.985127	0.995869	0.980278	0.998705	0.978058	0.997184	0.992073	0.988808	0.989828	0.992074	0.979945	0.99629	0.978588	0.997818	0.973366	0.997335	0.993403	0.976322	0.978477	0.992735	0.983105	0.995267	0.967201	0.998029	0.96808	0.99662	0.996271	0.995033	0.995033	0.995762	0.990998	0.997624	0.989798	0.996834
0.363439		0.991492	0.985636	0.986415	0.990161	0.961488	0.996497	0.97162	0.997904	0.964582	0.998391	0.995056	0.989129	0.989129	0.9942	0.984151	0.99759	0.975737	0.997537	0.974441	0.997842	0.995098	0.988808	0.989828	0.99429	0.980523	0.996829	0.974987	0.997818	0.973366	0.997641	0.992171	0.980215	0.982438	0.990849	0.979171	0.996621	0.964713	0.998477	0.964497	0.997764	0.997203	0.994973	0.995466	0.996822	0.992109	0.997638	0.990647	0.997856
0.320513		0.989769	0.981206	0.982773	0.985575	0.961488	0.997018	0.965978	0.997904	0.957323	0.998601	0.995112	0.98169	0.984743	0.994589	0.986123	0.996751	0.963092	0.997764	0.960615	0.99787	0.994363	0.988813	0.99028	0.993447	0.973021	0.996903	0.974684	0.997965	0.963003	0.998015	0.99238	0.97354	0.977055	0.991423	0.973873	0.996452	0.950689	0.998121	0.949833	0.997839	0.996434	0.995138	0.995317	0.996434	0.989279	0.997414	0.991205	0.997683
0.363439		0.988598	0.982867	0.984325	0.986019	0.943962	0.996568	0.959976	0.997533	0.951076	0.997844	0.994851	0.98404	0.983745	0.993795	0.984293	0.996338	0.969236	0.997636	0.966298	0.997084	0.992661	0.987269	0.988459	0.991388	0.972875	0.996807	0.974849	0.997269	0.961333	0.997613	0.992932	0.96718	0.97055	0.991423	0.973873	0.99586	0.942481	0.998121	0.945799	0.997354	0.995682	0.99437	0.995062	0.995539	0.991154	0.997261	0.990378	0.997187
0.303342		0.988598	0.982867	0.984094	0.98693	0.938874	0.995574	0.959976	0.996957	0.945084	0.997451	0.99352	0.980436	0.981437	0.99352	0.981469	0.995227	0.964231	0.997554	0.963391	0.996201	0.99181	0.982378	0.986461	0.989927	0.962271	0.995998	0.964333	0.996617	0.954676	0.997638	0.992206	0.960578	0.965226	0.990858	0.970193	0.995036	0.935502	0.997786	0.941061	0.996731	0.995121	0.992952	0.993534	0.994307	0.988008	0.996856	0.988899	0.996391
0.363439		0.988019	0.976039	0.978818	0.986117	0.936162	0.995402	0.95089	0.997031	0.942409	0.997415	0.992635	0.980436	0.981516	0.991345	0.97845	0.995227	0.964231	0.997475	0.960481	0.996583	0.990962	0.982378	0.984739	0.989927	0.964111	0.995998	0.964333	0.99663	0.951622	0.997457	0.992206	0.960578	0.965226	0.989768	0.961968	0.994247	0.935502	0.997767	0.938041	0.996551	0.994838	0.992982	0.993125	0.994193	0.989463	0.996135	0.987589	0.996645
0.303342		0.985513	0.974576	0.974678	0.982121	0.936104	0.995612	0.948485	0.996667	0.94036	0.996921	0.992823	0.978924	0.982371	0.991485	0.974518	0.994767	0.95888	0.998111	0.961553	0.996327	0.989449	0.981654	0.98314	0.988065	0.961513	0.996496	0.965389	0.996456	0.956622	0.997784	0.987726	0.956327	0.959617	0.986024	0.962003	0.994131	0.934842	0.998064	0.937168	0.996132	0.994643	0.992096	0.992865	0.994643	0.988863	0.997051	0.98744	0.996608
0.3663		0.981603	0.973019	0.974678	0.977751	0.927747	0.99362	0.947253	0.996498	0.935108	0.996921	0.991459	0.974456	0.978294	0.991232	0.974822	0.994126	0.957361	0.997728	0.954912	0.995911	0.988273	0.979809	0.982132	0.986299	0.959379	0.995692	0.962486	0.996177	0.956075	0.997344	0.98715	0.954463	0.961611	0.984881	0.963086	0.993689	0.936103	0.997403	0.936594	0.995722	0.994643	0.990852	0.992865	0.993308	0.986632	0.997051	0.98315	0.996608
0.363439		0.980131	0.969475	0.973625	0.975797	0.926245	0.992932	0.948565	0.995795	0.934274	0.996918	0.989929	0.974	0.976018	0.989367	0.969397	0.993891	0.955147	0.996489	0.950925	0.995585	0.987232	0.976702	0.979184	0.985142	0.954	0.995692	0.962486	0.995653	0.94873	0.99688	0.987506	0.950512	0.953827	0.986122	0.959738	0.992727	0.933762	0.99737	0.935739	0.995037	0.993384	0.989413	0.989276	0.992836	0.983692	0.995377	0.98343	0.996073
0.363439		0.972509	0.969475	0.973625	0.970006	0.926245	0.992932	0.945663	0.994712	0.934274	0.996056	0.989929	0.974	0.977419	0.988181	0.969397	0.993278	0.948037	0.996489	0.950925	0.99506	0.986416	0.976564	0.978907	0.985105	0.957834	0.993774	0.951033	0.995282	0.941367	0.996349	0.985048	0.931009	0.935585	0.982745	0.946367	0.990162	0.89947	0.996615	0.932835	0.994283	0.994192	0.986248	0.988356	0.993416	0.983701	0.994955	0.978281	0.99662
0.363439		0.96731	0.964028	0.966047	0.962169	0.898063	0.991716	0.931744	0.994885	0.920448	0.995602	0.985595	0.962702	0.967028	0.982408	0.955881	0.992063	0.940125	0.995901	0.933637	0.994352	0.984488	0.966593	0.969183	0.982213	0.945498	0.993529	0.934982	0.994725	0.925809	0.995858	0.979565	0.931009	0.935585	0.975584	0.946367	0.989536	0.89947	0.995995	0.916356	0.994393	0.991458	0.985999	0.987362	0.991284	0.982318	0.994546	0.974731	0.995272
0.363439		0.964536	0.950813	0.954118	0.961487	0.885169	0.990943	0.925056	0.994324	0.916081	0.995055	0.987874	0.965545	0.970225	0.985418	0.953844	0.990813	0.932852	0.996612	0.926967	0.993956	0.982584	0.965777	0.968905	0.980242	0.93731	0.994272	0.931579	0.994214	0.919809	0.996283	0.981769	0.922861	0.928258	0.978151	0.933606	0.988242	0.891095	0.995844	0.910159	0.994105	0.990626	0.984724	0.985892	0.989346	0.980398	0.994521	0.970315	0.994422
0.351992		0.966315	0.955759	0.958489	0.961299	0.882938	0.990261	0.923488	0.994345	0.915614	0.993092	0.987925	0.964005	0.969593	0.985327	0.958506	0.990129	0.928262	0.995439	0.931372	0.993459	0.983594	0.966528	0.969413	0.980242	0.93731	0.993385	0.938117	0.993751	0.922424	0.996105	0.981769	0.921115	0.928258	0.976182	0.941749	0.987242	0.888759	0.994864	0.90913	0.993635	0.990431	0.983265	0.985805	0.989851	0.982178	0.993136	0.976708	0.994166
0.363439		0.965126	0.950181	0.955384	0.956285	0.873144	0.990261	0.910969	0.993146	0.902402	0.993092	0.982686	0.958118	0.963528	0.981293	0.946808	0.990129	0.917407	0.993673	0.913842	0.99363	0.980938	0.960704	0.964583	0.974918	0.928097	0.990853	0.925295	0.99343	0.910787	0.993577	0.978417	0.917311	0.920046	0.974871	0.93313	0.986397	0.880346	0.994111	0.891481	0.992552	0.99069	0.98048	0.982379	0.989969	0.978982	0.991241	0.970084	0.994932
0.34913		0.96005	0.946375	0.951709	0.952176	0.857977	0.987785	0.898429	0.991408	0.887262	0.993437	0.983052	0.949447	0.955854	0.980762	0.936819	0.99042	0.9103	0.99398	0.904545	0.993428	0.979134	0.949923	0.955112	0.974928	0.919599	0.989845	0.907206	0.993409	0.897395	0.994074	0.978008	0.913365	0.91382	0.969371	0.92135	0.985433	0.841113	0.994462	0.857747	0.991574	0.988786	0.978874	0.978242	0.988786	0.974761	0.98981	0.960689	0.994827
0.363439		0.96005	0.946375	0.944827	0.951369	0.845735	0.985756	0.892146	0.991408	0.868711	0.993072	0.983148	0.951085	0.956953	0.981753	0.932137	0.988357	0.908495	0.993895	0.900721	0.9918	0.978805	0.952586	0.959145	0.975964	0.922746	0.989808	0.897928	0.991538	0.893912	0.993497	0.973212	0.912303	0.920334	0.969371	0.918676	0.984365	0.841113	0.993757	0.857747	0.988995	0.986764	0.976387	0.979032	0.985436	0.972059	0.991262	0.959117	0.994044
0.34913		0.957678	0.9399	0.94302	0.950629	0.839253	0.983788	0.87311	0.988017	0.847319	0.991096	0.982031	0.947978	0.952833	0.980048	0.935175	0.986671	0.903996	0.993266	0.89868	0.987203	0.97377	0.95371	0.958808	0.971251	0.909375	0.989808	0.89234	0.991538	0.893912	0.992593	0.971865	0.901671	0.910225	0.967354	0.911172	0.981411	0.834628	0.992108	0.843261	0.987724	0.986593	0.976387	0.977907	0.985436	0.966172	0.991262	0.953651	0.994044
0.363439		0.949711	0.949011	0.953418	0.938576	0.839253	0.984888	0.87926	0.987153	0.852209	0.992889	0.976844	0.955506	0.958983	0.977683	0.937121	0.984106	0.896242	0.992162	0.895789	0.987464	0.971701	0.955865	0.962254	0.968381	0.926669	0.98689	0.9074	0.987525	0.903984	0.991604	0.973242	0.899857	0.910225	0.970615	0.923073	0.981411	0.840018	0.993055	0.84708	0.986145	0.98628	0.973175	0.976199	0.985301	0.972653	0.989451	0.960752	0.990479
0.351992		0.940115	0.949449	0.951334	0.932727	0.842067	0.982722	0.884702	0.98849	0.86097	0.991888	0.976844	0.938159	0.942304	0.97233	0.937121	0.984106	0.896242	0.991861	0.895789	0.988712	0.969255	0.955173	0.958656	0.967093	0.908629	0.986884	0.90207	0.988785	0.891707	0.991515	0.969046	0.892554	0.895677	0.964392	0.923221	0.979123	0.830699	0.991691	0.851815	0.987364	0.982552	0.973954	0.97584	0.982456	0.96244	0.989623	0.952511	0.98965
0.294757		0.953847	0.942677	0.950059	0.943455	0.851849	0.98366	0.888063	0.989809	0.863614	0.990256	0.977403	0.937699	0.942875	0.97506	0.93462	0.985766	0.89202	0.991573	0.892934	0.989981	0.973372	0.958583	0.961136	0.968544	0.893604	0.985957	0.903739	0.990425	0.890166	0.990813	0.971086	0.897122	0.901926	0.969069	0.924372	0.981616	0.839033	0.991691	0.858495	0.988933	0.982485	0.978158	0.97866	0.980301	0.958839	0.99046	0.956151	0.990834
0.306204		0.948225	0.942677	0.948451	0.939788	0.818935	0.983129	0.876804	0.989501	0.858178	0.989476	0.979132	0.933528	0.943382	0.977142	0.936174	0.984973	0.89406	0.991783	0.894849	0.98967	0.973663	0.951311	0.956215	0.970391	0.893604	0.987051	0.903739	0.990135	0.890166	0.991066	0.971249	0.885453	0.90131	0.967058	0.916875	0.980134	0.835918	0.990524	0.848501	0.987892	0.983227	0.975795	0.977571	0.982286	0.964842	0.988731	0.951057	0.990936
0.343407		0.947004	0.93618	0.941717	0.932288	0.814677	0.983217	0.867135	0.990306	0.850545	0.989955	0.976595	0.936481	0.942152	0.967544	0.928592	0.985454	0.887534	0.98874	0.885516	0.989783	0.970796	0.945619	0.951224	0.964048	0.881887	0.98444	0.892572	0.990007	0.870131	0.988934	0.970709	0.881916	0.888017	0.96598	0.913229	0.978429	0.817881	0.991067	0.835243	0.989816	0.983819	0.971289	0.973517	0.982659	0.961508	0.986237	0.948805	0.99096
0.320513		0.933114	0.92726	0.936011	0.92372	0.811891	0.982431	0.860521	0.988945	0.850545	0.99047	0.970279	0.923374	0.930706	0.967544	0.920182	0.982845	0.884188	0.990029	0.870036	0.989783	0.967158	0.938613	0.944441	0.964114	0.896591	0.983593	0.888103	0.989044	0.862905	0.989536	0.96339	0.856074	0.877751	0.959536	0.905901	0.978429	0.814425	0.991377	0.840954	0.988563	0.980656	0.970342	0.970448	0.978787	0.959333	0.986583	0.949851	0.988977
0.363439		0.937959	0.930274	0.932716	0.92268	0.812279	0.981701	0.8563	0.98742	0.840865	0.989554	0.965352	0.926518	0.932622	0.961813	0.907646	0.982977	0.878066	0.988216	0.865698	0.987942	0.967158	0.938613	0.944441	0.964114	0.881385	0.982327	0.888103	0.988602	0.862905	0.988004	0.963542	0.861042	0.872224	0.957523	0.891065	0.976166	0.805637	0.990072	0.832858	0.986666	0.979166	0.967033	0.966761	0.97877	0.9562	0.983027	0.946648	0.988168
0.306204		0.934573	0.925564	0.931251	0.92268	0.796551	0.980128	0.860886	0.985604	0.826241	0.989578	0.97207	0.923298	0.931256	0.967318	0.915266	0.979747	0.868746	0.989256	0.85457	0.985096	0.965592	0.938195	0.944681	0.957653	0.878791	0.982311	0.878754	0.985645	0.852213	0.988811	0.96217	0.850142	0.86878	0.957523	0.891065	0.972608	0.790999	0.990502	0.82007	0.983784	0.979166	0.967033	0.968832	0.97877	0.9562	0.983764	0.941635	0.988168
0.363439		0.939752	0.924617	0.930652	0.928664	0.802401	0.980977	0.853519	0.98774	0.815519	0.989943	0.975029	0.930389	0.93671	0.972606	0.913657	0.980846	0.870681	0.990255	0.86176	0.985899	0.962607	0.936942	0.946319	0.959256	0.879994	0.983935	0.874002	0.987644	0.853744	0.989922	0.965129	0.860392	0.876662	0.959891	0.89188	0.97612	0.788965	0.990618	0.810761	0.986362	0.97967	0.96793	0.969253	0.980464	0.958998	0.985488	0.944803	0.989678
0.311928		0.94668	0.924617	0.933784	0.936721	0.812802	0.98378	0.865266	0.985895	0.830308	0.989539	0.975029	0.929136	0.93671	0.972565	0.914483	0.981356	0.886297	0.990947	0.86176	0.986931	0.96679	0.941968	0.950617	0.961537	0.891491	0.984289	0.881522	0.987204	0.874869	0.990448	0.966313	0.860392	0.88311	0.963658	0.895814	0.975005	0.80703	0.990738	0.810761	0.984793	0.981582	0.968262	0.970516	0.980014	0.960742	0.985181	0.948154	0.989855
0.363439		0.944546	0.928045	0.930801	0.924781	0.802725	0.983001	0.877161	0.98812	0.850236	0.989415	0.97584	0.92887	0.937594	0.974001	0.928236	0.983677	0.87675	0.992392	0.883781	0.988026	0.968079	0.947657	0.950617	0.963466	0.883743	0.984289	0.895423	0.988989	0.876946	0.990448	0.966473	0.868396	0.881986	0.959375	0.905726	0.977665	0.80552	0.990513	0.840026	0.987176	0.981708	0.974303	0.976124	0.980437	0.957255	0.989382	0.946597	0.989386
0.363439		0.944546	0.923913	0.930801	0.924781	0.785201	0.979099	0.876654	0.988828	0.850236	0.989173	0.972524	0.916525	0.927938	0.970936	0.926093	0.980993	0.866889	0.99104	0.882666	0.986652	0.963734	0.941809	0.945221	0.957327	0.87028	0.984285	0.892185	0.987811	0.872019	0.990745	0.961387	0.85242	0.863719	0.955655	0.909464	0.978423	0.786395	0.990002	0.827619	0.987393	0.981042	0.973065	0.973152	0.979166	0.95195	0.988219	0.94774	0.987678
0.363439		0.928508	0.919125	0.925708	0.918738	0.798682	0.979204	0.861396	0.986675	0.829595	0.989657	0.970143	0.9114	0.919716	0.965411	0.911606	0.979839	0.867611	0.990138	0.874323	0.985828	0.96102	0.929095	0.934708	0.951779	0.87448	0.982799	0.883048	0.987273	0.861505	0.989878	0.958544	0.85242	0.86305	0.952833	0.896889	0.974697	0.794791	0.990827	0.818408	0.98511	0.977212	0.966636	0.968738	0.97534	0.94841	0.986697	0.943032	0.986091
0.363439		0.931674	0.922965	0.925708	0.922719	0.794956	0.979101	0.855139	0.987725	0.821472	0.988703	0.966826	0.907899	0.919716	0.963722	0.915057	0.979839	0.853479	0.989912	0.854913	0.985828	0.957007	0.930701	0.935031	0.951796	0.866039	0.981112	0.874779	0.986784	0.85199	0.989142	0.958503	0.857768	0.868777	0.952852	0.892739	0.975289	0.788655	0.990038	0.810868	0.986115	0.974846	0.966805	0.968592	0.973145	0.942224	0.984484	0.937139	0.985757
0.363439		0.938203	0.918395	0.922788	0.926631	0.791221	0.980117	0.853435	0.987867	0.822776	0.990122	0.967146	0.910895	0.917774	0.963314	0.903112	0.980016	0.856601	0.989555	0.843501	0.986273	0.96291	0.925791	0.933505	0.953716	0.85605	0.981295	0.865306	0.986784	0.841128	0.988529	0.958069	0.857768	0.867503	0.951853	0.892739	0.977488	0.792777	0.99146	0.810868	0.986435	0.97697	0.96509	0.966924	0.974502	0.945461	0.983601	0.939502	0.984584
0.363439		0.93904	0.904724	0.90674	0.929228	0.792972	0.980051	0.850975	0.988702	0.839388	0.990787	0.967344	0.908594	0.925249	0.959921	0.90023	0.981292	0.855922	0.989278	0.849593	0.9878	0.966411	0.920209	0.924495	0.958574	0.860302	0.981531	0.865259	0.988645	0.843663	0.988196	0.95924	0.85426	0.866544	0.952149	0.873628	0.976258	0.806611	0.991452	0.827354	0.986474	0.978766	0.962265	0.965399	0.976495	0.950886	0.983709	0.94263	0.985846
0.363439		0.943039	0.909743	0.916109	0.93276	0.797219	0.979612	0.842709	0.988446	0.826638	0.990389	0.965343	0.907798	0.919681	0.961794	0.901456	0.980462	0.8416	0.988829	0.839807	0.98692	0.961994	0.922368	0.931401	0.959	0.851556	0.980711	0.858075	0.988058	0.828693	0.987742	0.956121	0.855809	0.87455	0.951011	0.880506	0.972101	0.78918	0.991252	0.809019	0.987369	0.9764	0.96552	0.968275	0.973697	0.944433	0.983709	0.937084	0.985846
0.363439		0.932213	0.914635	0.919315	0.922017	0.788301	0.980776	0.843617	0.986304	0.824554	0.989394	0.965067	0.909414	0.92661	0.960977	0.907827	0.978823	0.845879	0.988487	0.843483	0.984746	0.959721	0.928204	0.931758	0.952432	0.862454	0.98012	0.861134	0.985484	0.829986	0.988144	0.956121	0.852202	0.857913	0.950382	0.88743	0.972101	0.78918	0.990277	0.808859	0.985031	0.976057	0.958385	0.961135	0.974344	0.94753	0.982509	0.934572	0.985657
0.363439		0.932213	0.914635	0.918891	0.919393	0.777967	0.979495	0.85349	0.984891	0.824554	0.988697	0.965067	0.916174	0.922601	0.960977	0.907827	0.978823	0.839547	0.98773	0.841914	0.985388	0.959721	0.928435	0.935367	0.95492	0.861029	0.98012	0.8599	0.985876	0.829986	0.986958	0.956356	0.851777	0.866595	0.947902	0.892796	0.973882	0.784957	0.989216	0.81316	0.983962	0.977675	0.957183	0.960108	0.976185	0.941307	0.981351	0.929662	0.987765
0.363439		0.931867	0.913316	0.91704	0.921864	0.776302	0.979542	0.857431	0.985429	0.836645	0.988881	0.963244	0.913945	0.919415	0.961425	0.906382	0.978877	0.832471	0.987822	0.84419	0.984897	0.958818	0.930079	0.933544	0.950388	0.855067	0.978752	0.867833	0.985954	0.841323	0.987489	0.95408	0.844049	0.856424	0.947902	0.888193	0.973223	0.783406	0.989575	0.825687	0.9839	0.976135	0.959162	0.962476	0.974615	0.941996	0.982296	0.933643	0.986876
0.363439		0.938921	0.913316	0.921244	0.919542	0.776302	0.979542	0.865178	0.986632	0.838307	0.988881	0.966835	0.909625	0.914674	0.961251	0.908567	0.977884	0.844518	0.988844	0.851098	0.98569	0.960422	0.928451	0.937037	0.953022	0.859742	0.981974	0.874325	0.986461	0.843834	0.988887	0.959511	0.845084	0.857274	0.952526	0.890687	0.973779	0.782659	0.990161	0.827953	0.985653	0.976116	0.959864	0.963005	0.973576	0.947462	0.983898	0.94297	0.986045
0.33196		0.932852	0.911336	0.91577	0.918593	0.78667	0.97774	0.846816	0.986832	0.829184	0.988412	0.966932	0.917343	0.922582	0.961102	0.895022	0.977826	0.836925	0.988294	0.829397	0.984936	0.954647	0.921336	0.926605	0.954473	0.860128	0.978425	0.852605	0.986599	0.818184	0.987687	0.957819	0.853048	0.858499	0.952295	0.884081	0.974281	0.779845	0.98967	0.812844	0.985653	0.976565	0.960573	0.964899	0.975029	0.946108	0.985072	0.934833	0.987126
0.311928		0.932852	0.910377	0.915765	0.914234	0.777519	0.976456	0.840215	0.986832	0.825235	0.986992	0.968184	0.901851	0.911648	0.961102	0.895022	0.977003	0.836925	0.988294	0.810526	0.984936	0.954647	0.921496	0.931634	0.94543	0.860128	0.980945	0.834995	0.985201	0.800025	0.987687	0.956492	0.834167	0.839006	0.951533	0.878137	0.973344	0.777821	0.988561	0.807522	0.984075	0.975158	0.963495	0.966638	0.973219	0.941899	0.985772	0.931936	0.987318
0.311928		0.921171	0.906959	0.913932	0.907407	0.763781	0.977906	0.840204	0.986317	0.828405	0.988973	0.970166	0.901809	0.908571	0.964873	0.88627	0.97577	0.83081	0.989201	0.821519	0.983691	0.953603	0.919002	0.926736	0.944082	0.842109	0.981571	0.838092	0.983982	0.804781	0.988063	0.953466	0.816901	0.832069	0.948788	0.874803	0.972011	0.767199	0.989508	0.806058	0.983522	0.974218	0.958692	0.962638	0.97256	0.943493	0.983354	0.930013	0.984937
0.329098		0.909977	0.914626	0.923201	0.909307	0.749513	0.975732	0.847505	0.987314	0.828405	0.988674	0.969347	0.884883	0.893893	0.964711	0.889574	0.974537	0.831362	0.987789	0.824421	0.982713	0.944756	0.922902	0.931853	0.935798	0.831159	0.979688	0.847061	0.984208	0.812643	0.987053	0.958159	0.775695	0.796978	0.953113	0.881161	0.970102	0.771992	0.989508	0.80952	0.98445	0.97403	0.958901	0.960022	0.972437	0.942278	0.983474	0.932561	0.984972
0.314789		0.906742	0.904591	0.911775	0.890691	0.737954	0.973342	0.844301	0.985841	0.81714	0.986503	0.964731	0.896061	0.901696	0.961607	0.875428	0.975941	0.815952	0.98825	0.805595	0.983369	0.944756	0.922902	0.92462	0.935854	0.831159	0.977675	0.827839	0.984622	0.78998	0.987053	0.952539	0.794263	0.812345	0.946309	0.878229	0.968659	0.760192	0.988227	0.790733	0.982682	0.973615	0.958901	0.960022	0.972437	0.935629	0.983474	0.915303	0.984336
0.363439		0.918095	0.898153	0.905614	0.901584	0.707514	0.972614	0.830013	0.982977	0.8063	0.98504	0.96326	0.895895	0.902255	0.956318	0.882219	0.975941	0.802498	0.987348	0.805595	0.983072	0.949919	0.911879	0.925298	0.937747	0.827454	0.977848	0.830191	0.984582	0.786698	0.986345	0.94793	0.804711	0.818686	0.943126	0.863779	0.968659	0.747623	0.986885	0.78391	0.981744	0.974307	0.953254	0.957662	0.972907	0.940774	0.981832	0.918611	0.985626
0.309066		0.916805	0.890083	0.89953	0.900099	0.707353	0.973336	0.826039	0.984489	0.796531	0.984859	0.960804	0.899482	0.909867	0.955501	0.884047	0.97542	0.804374	0.985761	0.80239	0.982348	0.948237	0.916411	0.920809	0.939944	0.835754	0.976207	0.828807	0.983218	0.793751	0.985169	0.947396	0.795455	0.812774	0.941103	0.858667	0.967278	0.729597	0.986614	0.774699	0.982446	0.974765	0.952385	0.956672	0.971552	0.944664	0.980907	0.917218	0.986024
0.363439		0.898513	0.885171	0.901613	0.892749	0.689774	0.971132	0.817774	0.983031	0.78478	0.985789	0.960541	0.887634	0.904315	0.954847	0.875901	0.976173	0.798745	0.984983	0.781004	0.983005	0.950684	0.915075	0.922741	0.942202	0.823544	0.976162	0.814431	0.983563	0.778031	0.984274	0.948121	0.795455	0.793008	0.941103	0.858174	0.967187	0.720008	0.98741	0.765896	0.981648	0.973157	0.951748	0.955437	0.970255	0.935848	0.981357	0.917318	0.984275
0.317651		0.898513	0.885171	0.901613	0.877451	0.694691	0.971132	0.807969	0.982615	0.784469	0.984777	0.956118	0.874036	0.882171	0.952505	0.871512	0.972197	0.786909	0.984971	0.774386	0.978797	0.937508	0.915075	0.909846	0.942202	0.79939	0.972422	0.814431	0.98227	0.771372	0.984138	0.946641	0.758237	0.776641	0.935656	0.846628	0.966065	0.712924	0.986239	0.765826	0.981125	0.968238	0.950952	0.95349	0.965665	0.928013	0.980312	0.908046	0.983756
0.363439		0.88411	0.865388	0.871803	0.864362	0.667644	0.970578	0.790285	0.980936	0.771012	0.983654	0.949509	0.850573	0.882171	0.944611	0.854355	0.968729	0.789744	0.984655	0.759099	0.978797	0.932584	0.887964	0.899824	0.918802	0.780692	0.971281	0.788382	0.980297	0.749436	0.983047	0.93679	0.744124	0.753097	0.929897	0.826552	0.957416	0.691226	0.984909	0.753004	0.97877	0.96351	0.948427	0.951257	0.961218	0.912402	0.977389	0.899158	0.981558
0.363439		0.877185	0.85213	0.864163	0.851434	0.667644	0.964642	0.771355	0.977892	0.747112	0.980853	0.944812	0.853207	0.863498	0.940005	0.844676	0.965077	0.749178	0.982334	0.747095	0.974896	0.928347	0.889361	0.897673	0.917615	0.764784	0.968286	0.776439	0.97735	0.724434	0.980133	0.932919	0.729487	0.753097	0.919938	0.819693	0.952349	0.672511	0.982027	0.730605	0.975747	0.961795	0.940533	0.943834	0.950852	0.907528	0.975166	0.896956	0.980291
0.363439		0.860823	0.834717	0.843737	0.841687	0.611497	0.964232	0.726562	0.975042	0.693852	0.980446	0.944403	0.844867	0.860667	0.936787	0.827032	0.956429	0.730647	0.982388	0.722228	0.971206	0.916853	0.871541	0.887498	0.903143	0.754248	0.967583	0.75146	0.974608	0.702601	0.980013	0.929315	0.708473	0.74162	0.917006	0.789498	0.947184	0.627774	0.982283	0.685626	0.971836	0.956589	0.936436	0.929885	0.951337	0.909883	0.972399	0.886278	0.975536
0.363439		0.863417	0.829835	0.842001	0.82728	0.589363	0.962221	0.719577	0.975836	0.673368	0.980136	0.936193	0.830747	0.844867	0.931169	0.810118	0.957254	0.703874	0.980119	0.694684	0.973848	0.915907	0.859346	0.869551	0.903143	0.716185	0.964415	0.729155	0.974608	0.702601	0.977919	0.929315	0.708473	0.74162	0.910545	0.771731	0.947484	0.604148	0.982042	0.656375	0.972399	0.955426	0.925368	0.929885	0.951337	0.897664	0.967502	0.886278	0.975536
0.363439		0.847653	0.827239	0.835749	0.820367	0.584457	0.956355	0.719486	0.97264	0.677604	0.977984	0.931013	0.814079	0.835017	0.913418	0.803939	0.952969	0.701838	0.978121	0.691199	0.971528	0.904476	0.846949	0.862819	0.893025	0.71627	0.959022	0.715234	0.971617	0.67084	0.976638	0.908467	0.685581	0.706846	0.895644	0.764894	0.934879	0.590284	0.980313	0.649589	0.968794	0.950381	0.916378	0.919459	0.947034	0.889385	0.964424	0.857733	0.972655
0.363439		0.847653	0.824805	0.820962	0.805081	0.584457	0.950006	0.693495	0.967476	0.662523	0.974382	0.931013	0.796196	0.809982	0.913418	0.772137	0.952147	0.664196	0.97413	0.666303	0.971528	0.900249	0.819074	0.848983	0.883258	0.705779	0.954478	0.676138	0.967642	0.64411	0.972775	0.901685	0.667043	0.682951	0.883032	0.744439	0.932788	0.575372	0.977042	0.640198	0.963864	0.945341	0.909684	0.913937	0.940458	0.879076	0.960931	0.839662	0.968282
0.363439		0.821535	0.799078	0.811512	0.792562	0.547394	0.94373	0.672915	0.967079	0.623249	0.969621	0.91182	0.772072	0.802181	0.902109	0.75787	0.948977	0.647206	0.969203	0.636136	0.968305	0.898523	0.821456	0.8425	0.885751	0.679463	0.949026	0.66888	0.969361	0.606309	0.967046	0.890714	0.643112	0.668145	0.881252	0.728396	0.931418	0.552894	0.973335	0.605942	0.963428	0.945298	0.901434	0.907435	0.939503	0.875576	0.958503	0.824137	0.96926
0.363439		0.813652	0.780074	0.791085	0.777063	0.510012	0.938668	0.676414	0.965074	0.625267	0.968901	0.909716	0.770593	0.783638	0.89945	0.744979	0.942022	0.629848	0.967096	0.638337	0.961	0.885661	0.808226	0.830021	0.861377	0.679463	0.946691	0.655408	0.964158	0.606309	0.96575	0.887872	0.611472	0.60251	0.873801	0.711759	0.92427	0.521312	0.972872	0.568341	0.960454	0.936737	0.900708	0.906839	0.932756	0.863747	0.956631	0.834253	0.964041
0.363439		0.78541	0.745331	0.765816	0.759492	0.470177	0.925433	0.589644	0.955241	0.550584	0.962724	0.897591	0.761674	0.785615	0.884725	0.70809	0.931936	0.568104	0.956531	0.600755	0.953273	0.863338	0.791707	0.810511	0.848681	0.62731	0.935766	0.609522	0.955481	0.569739	0.961841	0.870731	0.583734	0.60251	0.858231	0.671736	0.914666	0.486369	0.966881	0.53172	0.950889	0.929975	0.883537	0.89095	0.925883	0.842108	0.948579	0.786401	0.958723
0.363439		0.773931	0.72776	0.745193	0.733034	0.421406	0.92216	0.566293	0.952751	0.528065	0.960541	0.88187	0.761674	0.753179	0.867104	0.678139	0.924079	0.568104	0.956531	0.57001	0.946179	0.854965	0.766926	0.787697	0.84046	0.577734	0.927524	0.589265	0.949411	0.54811	0.954272	0.856746	0.546288	0.572559	0.844104	0.642507	0.90055	0.444973	0.962417	0.503352	0.945154	0.918031	0.87019	0.883876	0.909273	0.830336	0.942856	0.795286	0.953331
0.363439		0.779819	0.72776	0.743776	0.739084	0.390587	0.923378	0.54789	0.953248	0.500531	0.956029	0.868204	0.697057	0.733273	0.853048	0.667279	0.919362	0.541343	0.950771	0.553628	0.944168	0.842297	0.756541	0.774817	0.826504	0.574222	0.919607	0.574348	0.948172	0.532378	0.951113	0.856202	0.515084	0.541188	0.834127	0.642507	0.90523	0.419306	0.962417	0.468288	0.94795	0.916198	0.871207	0.875479	0.905305	0.818953	0.93668	0.791544	0.950408
0.33196		0.772156	0.706144	0.719262	0.735567	0.377104	0.91366	0.551362	0.947385	0.485432	0.955214	0.86534	0.697546	0.716345	0.852467	0.656359	0.913723	0.551484	0.953341	0.54844	0.937357	0.842297	0.724598	0.748195	0.820818	0.562412	0.918353	0.574348	0.941434	0.517127	0.951113	0.841385	0.510011	0.547312	0.824639	0.618184	0.894255	0.413372	0.959538	0.466331	0.940793	0.906245	0.867429	0.873385	0.90208	0.824498	0.933228	0.796655	0.947579
0.326236		0.772156	0.668339	0.693819	0.711445	0.357248	0.921968	0.515457	0.945783	0.439767	0.958966	0.857366	0.688008	0.725559	0.842059	0.619215	0.912663	0.51519	0.954791	0.479631	0.940646	0.84112	0.709428	0.737809	0.809443	0.525575	0.924606	0.514387	0.943344	0.476034	0.953305	0.819734	0.486671	0.518265	0.792671	0.584784	0.883797	0.38148	0.963735	0.415527	0.937948	0.904226	0.851136	0.862275	0.894611	0.788863	0.926269	0.796655	0.947579
0.326236		0.724519	0.649568	0.663462	0.680241	0.34473	0.908959	0.519736	0.944344	0.425877	0.952494	0.850026	0.688008	0.676827	0.842059	0.604597	0.912663	0.458738	0.953681	0.479631	0.940646	0.825457	0.678456	0.710537	0.799619	0.469286	0.918589	0.501025	0.949102	0.454225	0.940453	0.812181	0.443616	0.484845	0.792671	0.584784	0.883797	0.35	0.957841	0.405141	0.934158	0.904609	0.833795	0.839246	0.893237	0.765076	0.921639	0.740874	0.949479
0.326236		0.717756	0.637898	0.654988	0.661973	0.35553	0.89161	0.495431	0.942652	0.417377	0.943548	0.832681	0.666273	0.700447	0.807866	0.583338	0.90636	0.467885	0.943824	0.459104	0.940824	0.8289	0.668995	0.690381	0.799619	0.478771	0.905195	0.501025	0.944888	0.43522	0.940453	0.792069	0.446515	0.473185	0.760776	0.569347	0.873583	0.349696	0.947121	0.391292	0.931228	0.893744	0.821768	0.829576	0.887328	0.775627	0.917077	0.732881	0.944856
0.309066		0.67633	0.628503	0.652879	0.628237	0.341509	0.887773	0.474822	0.930539	0.427304	0.941026	0.818032	0.657696	0.675553	0.802456	0.56859	0.889704	0.475143	0.940193	0.453416	0.925722	0.815397	0.657595	0.683747	0.791406	0.484136	0.896082	0.465367	0.931937	0.424016	0.936882	0.79046	0.437164	0.467835	0.760587	0.542506	0.860945	0.362021	0.947121	0.393296	0.918549	0.874703	0.8094	0.823279	0.869767	0.756381	0.906571	0.720003	0.930503
0.363439		0.67633	0.628503	0.615256	0.628237	0.308324	0.87391	0.469483	0.924984	0.426508	0.932913	0.805223	0.606309	0.640011	0.790171	0.557923	0.881733	0.420012	0.936808	0.43035	0.919385	0.784599	0.638729	0.6636	0.766149	0.423791	0.884289	0.450435	0.926267	0.414448	0.932034	0.76015	0.422087	0.459402	0.73048	0.512133	0.861125	0.323954	0.940559	0.399416	0.916082	0.869426	0.813899	0.82281	0.858094	0.751972	0.90372	0.71715	0.927202
0.314789		0.645251	0.538431	0.5706	0.601224	0.281106	0.858812	0.420364	0.913494	0.386315	0.926172	0.811933	0.601527	0.64164	0.781523	0.531102	0.864369	0.420012	0.936808	0.401211	0.907938	0.777125	0.604642	0.628755	0.756858	0.41937	0.883795	0.413801	0.912435	0.381549	0.930646	0.75281	0.392452	0.425433	0.727005	0.475819	0.839963	0.323954	0.935314	0.399416	0.916082	0.863076	0.800409	0.810289	0.848361	0.71954	0.9004	0.66964	0.917748
0.363439		0.62851	0.501626	0.529804	0.583023	0.239586	0.845135	0.424084	0.905379	0.318236	0.925284	0.799604	0.581882	0.615409	0.77884	0.499251	0.864651	0.379204	0.932976	0.360991	0.903054	0.777125	0.604642	0.628755	0.738232	0.383798	0.883795	0.367678	0.912435	0.334813	0.929859	0.72273	0.368868	0.405642	0.698487	0.425219	0.825589	0.279177	0.937505	0.304071	0.899382	0.855213	0.778036	0.798681	0.847895	0.695063	0.90149	0.640429	0.911151
0.314789		0.603164	0.47095	0.513007	0.549125	0.23233	0.82892	0.32804	0.905934	0.28234	0.907083	0.774867	0.557249	0.596116	0.756325	0.46113	0.851961	0.331912	0.923363	0.315865	0.900959	0.748526	0.562062	0.592663	0.721051	0.329105	0.87322	0.329777	0.909455	0.297816	0.91946	0.716871	0.340191	0.366042	0.686378	0.392417	0.823228	0.248774	0.916227	0.279601	0.899053	0.820732	0.755928	0.768506	0.831392	0.65668	0.889076	0.597697	0.898367
0.363439		0.596096	0.470266	0.513007	0.545136	0.224771	0.82854	0.321269	0.891603	0.283736	0.908014	0.768753	0.534987	0.568615	0.738727	0.480405	0.835682	0.333549	0.914107	0.324141	0.885312	0.740021	0.566587	0.598203	0.705097	0.345646	0.85781	0.337675	0.895009	0.309531	0.908652	0.705073	0.313444	0.352153	0.675298	0.40111	0.808646	0.25038	0.916227	0.269181	0.883801	0.82229	0.752339	0.761551	0.797225	0.652939	0.874492	0.61535	0.898552
		0.604518	0.450202	0.486223	0.527792	0.201203	0.82294	0.272868	0.878213	0.213757	0.90551	0.76184	0.538204	0.576656	0.73146	0.433638	0.818321	0.31178	0.904288	0.283067	0.877854	0.720237	0.504907	0.569959	0.69497	0.354745	0.84863	0.295585	0.893523	0.244764	0.902421	0.697716	0.261481	0.335144	0.666174	0.365691	0.779845	0.16621	0.91634	0.19685	0.868127	0.82229	0.739096	0.758371	0.797225	0.652939	0.871265	0.589256	0.885365
		0.516626	0.450264	0.474163	0.487361	0.146843	0.817216	0.243385	0.871133	0.187205	0.905229	0.755412	0.506589	0.537766	0.722136	0.433638	0.812362	0.31178	0.900316	0.265388	0.877854	0.706254	0.504907	0.569959	0.683988	0.354745	0.842862	0.293226	0.892285	0.244764	0.897569	0.683108	0.261481	0.296109	0.649954	0.346637	0.768546	0.16621	0.920754	0.19685	0.858179	0.800736	0.731987	0.740698	0.793228	0.640491	0.860955	0.580644	0.884914
		0.516626	0.437953	0.474163	0.447843	0.12544	0.817216	0.230226	0.871133	0.191054	0.904523	0.730057	0.500996	0.533553	0.704264	0.409286	0.813321	0.313794	0.890904	0.267145	0.868091	0.689452	0.500021	0.534973	0.661125	0.31577	0.824331	0.289214	0.881345	0.24318	0.888132	0.676636	0.247066	0.290704	0.641624	0.317389	0.773796	0.162648	0.913783	0.180168	0.855485	0.804227	0.698825	0.716801	0.792155	0.630999	0.839207	0.587448	0.883914
		0.508492	0.40902	0.413955	0.444045	0.138993	0.794308	0.218381	0.859033	0.188277	0.887295	0.693752	0.466169	0.495514	0.671032	0.382153	0.78832	0.283492	0.877804	0.247878	0.852821	0.651214	0.472773	0.508082	0.62707	0.288231	0.811765	0.259009	0.864905	0.214526	0.875304	0.647307	0.247066	0.275678	0.602621	0.317389	0.742787	0.154341	0.89746	0.188282	0.842027	0.78655	0.668859	0.688169	0.775834	0.592963	0.827676	0.556198	0.875574
		0.501726	0.381132	0.413955	0.444045	0.138993	0.772445	0.23007	0.842895	0.188277	0.887295	0.679235	0.423817	0.461731	0.628755	0.361344	0.755262	0.234539	0.852174	0.201152	0.823744	0.626435	0.423543	0.439525	0.592216	0.261241	0.798146	0.227442	0.840431	0.196028	0.846701	0.618267	0.221288	0.242885	0.579544	0.298877	0.718476	0.157769	0.884803	0.183353	0.81663	0.770491	0.647321	0.658226	0.755787	0.565813	0.821443	0.535218	0.850605
		0.484145	0.338617	0.359178	0.435646	0.148482	0.746787	0.203353	0.838532	0.188293	0.848377	0.648545	0.41082	0.451794	0.628755	0.31934	0.749915	0.22802	0.852174	0.20344	0.817321	0.605631	0.403706	0.439525	0.577221	0.268712	0.769405	0.227442	0.833766	0.191774	0.846701	0.596771	0.216304	0.246405	0.55427	0.270471	0.712193	0.149684	0.861993	0.166445	0.824393	0.756551	0.602045	0.627182	0.750134	0.563607	0.788146	0.485338	0.843512
		0.44678	0.338617	0.322352	0.398652	0.103634	0.72603	0.189449	0.821563	0.167296	0.8318	0.637674	0.387252	0.421312	0.617341	0.317476	0.742849	0.204789	0.841829	0.192836	0.808485	0.58307	0.386621	0.427834	0.559272	0.2284	0.7552	0.196334	0.820339	0.176211	0.83103	0.542986	0.166223	0.1965	0.503102	0.238391	0.695027	0.127337	0.845457	0.142637	0.809881	0.733455	0.602302	0.581464	0.715303	0.514538	0.785339	0.464687	0.836542
		0.394371	0.304456	0.327381	0.355894	0.09038	0.694415	0.176708	0.806604	0.145608	0.816053	0.602211	0.33389	0.367993	0.563463	0.272886	0.734012	0.169075	0.819403	0.151773	0.814308	0.568321	0.364582	0.393835	0.53602	0.176664	0.730534	0.187082	0.827741	0.141064	0.806812	0.520909	0.147202	0.173085	0.485153	0.238368	0.66921	0.118279	0.831579	0.119021	0.792415	0.712701	0.569443	0.584587	0.693551	0.469897	0.749375	0.416962	0.833755
		0.394371	0.271316	0.303549	0.355894	0.0825749	0.68334	0.176708	0.806604	0.133685	0.815633	0.579435	0.321032	0.353331	0.554925	0.254879	0.719138	0.163992	0.821097	0.162213	0.794458	0.550126	0.323794	0.357757	0.511198	0.170584	0.715074	0.189635	0.791868	0.155942	0.812038	0.488684	0.126656	0.152857	0.456777	0.209814	0.639303	0.119356	0.833624	0.116655	0.768965	0.668622	0.561103	0.584587	0.693551	0.453487	0.749375	0.41918	0.833755
		0.333751	0.272698	0.290926	0.283859	0.077106	0.677425	0.155632	0.772548	0.123113	0.815812	0.575024	0.305427	0.325227	0.554925	0.210192	0.688433	0.163992	0.825319	0.134663	0.794458	0.522871	0.323794	0.359314	0.480012	0.170935	0.722685	0.155422	0.791868	0.121028	0.819443	0.497059	0.115063	0.126366	0.45157	0.19461	0.604113	0.105907	0.835606	0.106829	0.746718	0.661857	0.531989	0.551866	0.652973	0.443854	0.752201	0.363213	0.7959
		0.327268	0.263685	0.283898	0.272645	0.0373562	0.657974	0.15656	0.762632	0.102016	0.815812	0.560141	0.281065	0.313257	0.526661	0.205853	0.680031	0.093596	0.809495	0.0986623	0.757451	0.509971	0.319093	0.350329	0.454321	0.139469	0.712243	0.142598	0.766882	0.0935986	0.804533	0.464763	0.0682821	0.101801	0.427659	0.19461	0.594871	0.105907	0.835606	0.0836656	0.737543	0.641608	0.526125	0.545303	0.619355	0.401781	0.745625	0.338661	0.785763
		0.339979	0.240435	0.253785	0.284842	0.0535792	0.640981	0.120044	0.747966	0.0904594	0.788342	0.552229	0.273972	0.304854	0.524917	0.1971	0.652819	0.0952063	0.811191	0.106508	0.7395	0.475648	0.305012	0.338333	0.445723	0.135808	0.693911	0.122507	0.751834	0.0887833	0.795352	0.453184	0.0942595	0.107352	0.405105	0.168535	0.578456	0.0590785	0.813622	0.0785768	0.712886	0.63293	0.525597	0.547599	0.613164	0.401012	0.750381	0.330162	0.771454
		0.300615	0.199083	0.214494	0.25543	0.0379778	0.62974	0.0898402	0.731065	0.0709851	0.7815	0.515347	0.27856	0.308718	0.471664	0.197027	0.64689	0.107727	0.788573	0.108572	0.743802	0.487639	0.265937	0.287035	0.443379	0.109654	0.663808	0.120745	0.751834	0.0885406	0.775656	0.424072	0.0706658	0.0898088	0.366222	0.128976	0.569293	0.0399112	0.807319	0.0657138	0.710569	0.643628	0.522971	0.532287	0.62466	0.418792	0.737008	0.350995	0.780527
		0.295047	0.200401	0.207425	0.245502	0.0477254	0.61225	0.106961	0.732227	0.072933	0.771657	0.515347	0.252987	0.277696	0.471664	0.197027	0.620249	0.10048	0.788573	0.108709	0.723156	0.465081	0.26434	0.303122	0.427615	0.113761	0.671767	0.124447	0.735724	0.10838	0.775175	0.40898	0.0716924	0.0897615	0.366222	0.1256	0.569293	0.0503672	0.797703	0.0724945	0.709051	0.599097	0.500556	0.511803	0.588674	0.3972	0.70448	0.346306	0.761495
		0.26117	0.176528	0.188568	0.221965	0.045976	0.562388	0.0596105	0.697464	0.0370312	0.723733	0.497994	0.222441	0.254977	0.470452	0.146354	0.60576	0.0572255	0.759367	0.0412773	0.724449	0.425815	0.236162	0.267775	0.384364	0.0934953	0.632075	0.0503728	0.728422	0.0370204	0.739214	0.383666	0.0744829	0.0855174	0.333599	0.0936095	0.509136	0.0402107	0.749697	0.0369064	0.676326	0.582438	0.436137	0.456082	0.56147	0.354005	0.66885	0.285595	0.7387
		0.26117	0.16803	0.188568	0.217715	0.0342407	0.525356	0.0727454	0.666086	0.0493191	0.684574	0.43976	0.164669	0.199288	0.40382	0.130151	0.551837	0.047552	0.724056	0.0465142	0.667061	0.380031	0.203252	0.249295	0.309621	0.086538	0.584804	0.067103	0.678165	0.0353129	0.702302	0.324951	0.0605206	0.084041	0.301796	0.111919	0.48993	0.0402107	0.746112	0.0444573	0.642924	0.528842	0.3784	0.386118	0.506956	0.299058	0.626683	0.241703	0.660384
		0.21756	0.142263	0.160529	0.186117	0.0256445	0.489579	0.0760263	0.599701	0.0461361	0.670711	0.412606	0.168087	0.200828	0.380333	0.121446	0.509248	0.0434624	0.691746	0.0449441	0.600931	0.349249	0.171683	0.189899	0.309621	0.0658072	0.548835	0.067103	0.616934	0.0353129	0.680093	0.298267	0.0562887	0.0681313	0.273825	0.111335	0.424619	0.0182694	0.709078	0.0390308	0.563954	0.501706	0.307505	0.335832	0.48605	0.307473	0.600111	0.206287	0.656116
		0.223825	0.142263	0.120882	0.176156	0.0276796	0.447342	0.0650451	0.570142	0.0461361	0.633119	0.349201	0.154899	0.197306	0.325812	0.0694679	0.49931	0.0346546	0.636912	0.0459143	0.598588	0.319531	0.120065	0.151985	0.282	0.0576737	0.492914	0.0525075	0.609022	0.033234	0.622587	0.240388	0.0522789	0.0761761	0.222198	0.0774007	0.407044	0.0327925	0.660909	0.0369139	0.542673	0.485325	0.307505	0.335832	0.468752	0.279057	0.600111	0.206287	0.656116
		0.185633	0.117156	0.127867	0.178775	0.0478705	0.430151	0.0567311	0.584665	0.0458209	0.600036	0.33583	0.15893	0.191027	0.299435	0.072522	0.490607	0.0312764	0.63118	0.0202071	0.610326	0.340673	0.119607	0.151164	0.304024	0.0613432	0.490369	0.0315545	0.62731	0.0172065	0.615145	0.241088	0.0548849	0.0702585	0.215014	0.0604857	0.419639	0.0409421	0.635899	0.0369139	0.561431	0.478492	0.308019	0.316279	0.462352	0.249107	0.546776	0.158934	0.662153
		0.185633	0.117892	0.127099	0.140682	0.0612115	0.416401	0.0567311	0.553132	0.0576703	0.609595	0.334066	0.179065	0.215981	0.297807	0.0791661	0.461004	0.0404287	0.615375	0.0316042	0.571833	0.271198	0.0973189	0.158288	0.286996	0.0680909	0.492631	0.0347239	0.591196	0.0326001	0.636441	0.24707	0.0579644	0.0695431	0.22056	0.0688027	0.383729	0.0591408	0.638057	0.0563525	0.521994	0.464466	0.281612	0.300887	0.448589	0.275363	0.513124	0.184699	0.644548
		0.173655	0.0828654	0.0935726	0.135262	0.0507358	0.430711	0.0351093	0.546261	0.0449224	0.613384	0.319996	0.161379	0.179283	0.269628	0.0610185	0.420752	0.044746	0.643967	0.0408847	0.510908	0.271198	0.0973189	0.123468	0.238394	0.0710236	0.512244	0.033861	0.530739	0.0326001	0.632406	0.24707	0.0556709	0.0695431	0.209862	0.0533166	0.370587	0.0591408	0.659066	0.0402009	0.511675	0.42095	0.282701	0.302634	0.403423	0.255451	0.522233	0.169681	0.568039
		0.151333	0.0766942	0.0780624	0.112323	0.0241557	0.386053	0.0270345	0.538265	0.0283761	0.582307	0.269265	0.102213	0.121108	0.23217	0.0351583	0.401612	0.0105302	0.602796	0.0051636	0.501468	0.244598	0.0859032	0.110441	0.211641	0.0276643	0.470013	0.0107758	0.52001	0.00616667	0.588363	0.22514	0.0172014	0.041819	0.186385	0.0369828	0.31614	0.0144886	0.62279	0.0109814	0.502979	0.377929	0.301509	0.307994	0.367436	0.223394	0.507471	0.171846	0.555103
		0.151999	0.0881404	0.0855613	0.113757	0.00307898	0.370985	0.0158907	0.50918	0.00147982	0.548707	0.269265	0.0754232	0.0891082	0.23217	0.0304308	0.364858	0.0105302	0.537196	0.0051636	0.468072	0.206181	0.0981875	0.120456	0.178732	0.00283797	0.430655	-0.000331808	0.493569	-0.0202286	0.526837	0.206225	0.0172014	0.041819	0.186385	0.0442941	0.31614	-0.0127742	0.582671	-0.018512	0.502979	0.350057	0.262863	0.280778	0.335994	0.175446	0.46321	0.129918	0.512099
		0.148683	0.0905753	0.0935305	0.124086	0.00307898	0.330356	0.0195203	0.509615	0.00147982	0.50211	0.23588	0.0842674	0.104456	0.20661	0.051099	0.367363	-0.00653046	0.487837	-0.00307166	0.475615	0.216121	0.0918693	0.109488	0.185558	0.033416	0.379974	0.0177565	0.496896	0.000221301	0.480758	0.177792	0.027113	0.0401264	0.156417	0.0393669	0.310046	0.00184872	0.525386	-0.00777465	0.478693	0.318263	0.220749	0.235938	0.298843	0.142378	0.409958	0.101619	0.485785
		0.126876	0.0842733	0.0969167	0.101456	0.00764943	0.321788	0.0404382	0.464867	0.0135462	0.498312	0.217633	0.0773742	0.0979902	0.199961	0.058757	0.308859	0.0204874	0.48166	0.0190915	0.424501	0.184388	0.0918693	0.103075	0.166255	0.033416	0.362519	0.0254284	0.492364	0.0102703	0.474344	0.188682	0.0146342	0.049248	0.158902	0.0402573	0.256257	0.00753122	0.521109	0.0119053	0.423566	0.311032	0.211826	0.213964	0.290593	0.152607	0.389653	0.115519	0.442928
		0.123592	0.0712612	0.0846559	0.100415	0.0101865	0.299864	0.0196702	0.390258	0.00500768	0.462866	0.219871	0.103244	0.119859	0.199787	0.0557187	0.30426	0.0150542	0.474552	0.0178578	0.417182	0.177558	0.0977248	0.115696	0.171199	0.0446025	0.335915	0.0281459	0.432089	0.0101388	0.455727	0.183085	0.0322584	0.049248	0.147729	0.0415205	0.258248	0.00753122	0.487515	0.00708621	0.377321	0.304817	0.177773	0.192169	0.289438	0.136843	0.358452	0.0909546	0.442928
		0.123592	0.0712612	0.079603	0.0993284	0.0100098	0.271253	0.0157176	0.390258	0.0103256	0.415644	0.206695	0.103244	0.112993	0.194763	0.0543704	0.284689	0.0304608	0.446582	0.0359585	0.390629	0.175658	0.0864914	0.105825	0.159287	0.0507288	0.311586	0.0399001	0.401795	0.01856	0.41724	0	0.0355721	0	0.145698	0.0454474	0.240025	0.0161619	0.445153	0.00909899	0.370604	0.285131	0.192907	0.201927	0.272426	0.163177	0.331998	0.0922548	0.440972
		0	0	0	0	0	0	0	0	0	0	0	0	0	0	0	0	0	0	0	0	0.175658	0	0.105825	0	0	0.311586	0	0	0	0	0	0	0	0	0	0	0	0	0	0.370604	0	0	0	0	0	0	0	0
		0	0	0	0	0	0	0	0	0	0	0	0	0	0	0	0	0	0	0	0	0	0	0	0	0	0	0	0	0	0	0	0	0	0	0	0	0	0	0	0	0	0	0	0	0	0	0	0
		0	0	0	0	0	0	0	0	0	0	0	0	0	0	0	0	0	0	0	0	0	0	0	0	0	0	0	0	0	0	0	0	0	0	0	0	0	0	0	0	0	0	0	0	0	0	0	0
		0	0	0	0	0	0	0	0	0	0	0	0	0	0	0	0	0	0	0	0	0	0	0	0	0	0	0	0	0	0	0	0	0	0	0	0	0	0	0	0	0	0	0	0	0	0	0	0
		0	0	0	0	0	0	0	0	0	0	0	0	0	0	0	0	0	0	0	0	0	0	0	0	0	0	0	0	0	0	0	0	0	0	0	0	0	0	0	0	0	0	0	0	0	0	0	0
		0	0	0	0	0	0	0	0	0	0	0	0	0	0	0	0	0	0	0	0	0	0	0	0	0	0	0	0	0	0	0	0	0	0	0	0	0	0	0	0	0	0	0	0	0	0	0	0
		0	0	0	0	0	0	0	0	0	0	0	0	0	0	0	0	0	0	0	0	0	0	0	0	0	0	0	0	0	0	0	0	0	0	0	0	0	0	0	0	0	0	0	0	0	0	0	0
		0	0	0	0	0	0	0	0	0	0	0	0	0	0	0	0	0	0	0	0	0	0	0	0	0	0	0	0	0	0	0	0	0	0	0	0	0	0	0	0	0	0	0	0	0	0	0	0
		0	0	0	0	0	0	0	0	0	0	0	0	0	0	0	0	0	0	0	0	0	0	0	0	0	0	0	0	0	0	0	0	0	0	0	0	0	0	0	0	0	0	0	0	0	0	0	0
		0	0	0	0	0	0	0	0	0	0	0	0	0	0	0	0	0	0	0	0	0	0	0	0	0	0	0	0	0	0	0	0	0	0	0	0	0	0	0	0	0	0	0	0	0	0	0	0
		0	0	0	0	0	0	0	0	0	0	0	0	0	0	0	0	0	0	0	0	0	0	0	0	0	0	0	0	0	0	0	0	0	0	0	0	0	0	0	0	0	0	0	0	0	0	0	0
		0	0	0	0	0	0	0	0	0	0	0	0	0	0	0	0	0	0	0	0	0	0	0	0	0	0	0	0	0	0	0	0	0	0	0	0	0	0	0	0	0	0	0	0	0	0	0	0
		0	0	0	0	0	0	0	0	0	0	0	0	0	0	0	0	0	0	0	0	0	0	0	0	0	0	0	0	0	0	0	0	0	0	0	0	0	0	0	0	0	0	0	0	0	0	0	0
		0	0	0	0	0	0	0	0	0	0	0	0	0	0	0	0	0	0	0	0	0	0	0	0	0	0	0	0	0	0	0	0	0	0	0	0	0	0	0	0	0	0	0	0	0	0	0	0
		0	0	0	0	0	0	0	0	0	0	0	0	0	0	0	0	0	0	0	0	0	0	0	0	0	0	0	0	0	0	0	0	0	0	0	0	0	0	0	0	0	0	0	0	0	0	0	0
		0	0	0	0	0	0	0	0	0	0	0	0	0	0	0	0	0	0	0	0	0	0	0	0	0	0	0	0	0	0	0	0	0	0	0	0	0	0	0	0	0	0	0	0	0	0	0	0
		0	0	0	0	0	0	0	0	0	0	0	0	0	0	0	0	0	0	0	0	0	0	0	0	0	0	0	0	0	0	0	0	0	0	0	0	0	0	0	0	0	0	0	0	0	0	0	0
		0	0	0	0	0	0	0	0	0	0	0	0	0	0	0	0	0	0	0	0	0	0	0	0	0	0	0	0	0	0	0	0	0	0	0	0	0	0	0	0	0	0	0	0	0	0	0	0
		0	0	0	0	0	0	0	0	0	0	0	0	0	0	0	0	0	0	0	0	0	0	0	0	0	0	0	0	0	0	0	0	0	0	0	0	0	0	0	0	0	0	0	0	0	0	0	0
		0	0	0	0	0	0	0	0	0	0	0	0	0	0	0	0	0	0	0	0	0	0	0	0	0	0	0	0	0	0	0	0	0	0	0	0	0	0	0	0	0	0	0	0	0	0	0	0
		0	0	0	0	0	0	0	0	0	0	0	0	0	0	0	0	0	0	0	0	0	0	0	0	0	0	0	0	0	0	0	0	0	0	0	0	0	0	0	0	0	0	0	0	0	0	0	0
		0	0	0	0	0	0	0	0	0	0	0	0	0	0	0	0	0	0	0	0	0	0	0	0	0	0	0	0	0	0	0	0	0	0	0	0	0	0	0	0	0	0	0	0	0	0	0	0
		0	0	0	0	0	0	0	0	0	0	0	0	0	0	0	0	0	0	0	0	0	0	0	0	0	0	0	0	0	0	0	0	0	0	0	0	0	0	0	0	0	0	0	0	0	0	0	0
		0	0	0	0	0	0	0	0	0	0	0	0	0	0	0	0	0	0	0	0	0	0	0	0	0	0	0	0	0	0	0	0	0	0	0	0	0	0	0	0	0	0	0	0	0	0	0	0
		0	0	0	0	0	0	0	0	0	0	0	0	0	0	0	0	0	0	0	0	0	0	0	0	0	0	0	0	0	0	0	0	0	0	0	0	0	0	0	0	0	0	0	0	0	0	0	0
		0	0	0	0	0	0	0	0	0	0	0	0	0	0	0	0	0	0	0	0	0	0	0	0	0	0	0	0	0	0	0	0	0	0	0	0	0	0	0	0	0	0	0	0	0	0	0	0
		0	0	0	0	0	0	0	0	0	0	0	0	0	0	0	0	0	0	0	0	0	0	0	0	0	0	0	0	0	0	0	0	0	0	0	0	0	0	0	0	0	0	0	0	0	0	0	0
		0	0	0	0	0	0	0	0	0	0	0	0	0	0	0	0	0	0	0	0	0	0	0	0	0	0	0	0	0	0	0	0	0	0	0	0	0	0	0	0	0	0	0	0	0	0	0	0
		0	0	0	0	0	0	0	0	0	0	0	0	0	0	0	0	0	0	0	0	0	0	0	0	0	0	0	0	0	0	0	0	0	0	0	0	0	0	0	0	0	0	0	0	0	0	0	0
		0	0	0	0	0	0	0	0	0	0	0	0	0	0	0	0	0	0	0	0	0	0	0	0	0	0	0	0	0	0	0	0	0	0	0	0	0	0	0	0	0	0	0	0	0	0	0	0
		0	0	0	0	0	0	0	0	0	0	0	0	0	0	0	0	0	0	0	0	0	0	0	0	0	0	0	0	0	0	0	0	0	0	0	0	0	0	0	0	0	0	0	0	0	0	0	0
		0	0	0	0	0	0	0	0	0	0	0	0	0	0	0	0	0	0	0	0	0	0	0	0	0	0	0	0	0	0	0	0	0	0	0	0	0	0	0	0	0	0	0	0	0	0	0	0
		0	0	0	0	0	0	0	0	0	0	0	0	0	0	0	0	0	0	0	0	0	0	0	0	0	0	0	0	0	0	0	0	0	0	0	0	0	0	0	0	0	0	0	0	0	0	0	0
[truncated: 57 more columns]

## Sheet: Extended_Data_Fig_5c
Extended Data Fig 5c		CLANS map	Extended_Fig_5c.clans
sequences=813
<param>
attfactor=10.0
attvalpow=1
autosaveinterval=0
avgfoldchange=false
blastpath=blastp
cluster2d=true
colorarr=(230;230;230):(207;207;207):(184;184;184):(161;161;161):(138;138;138):(115;115;115):(92;92;92):(69;69;69):(46;46;46):(23;23;23):
colorcutoffs=0.0;0.1;0.2;0.3;0.4;0.5;0.6;0.7;0.8;0.9;
complexatt=true
cooling=1.0
currcool=1.0
dampening=0.2
dotsize=4
formatdbpath=makeblastdb -dbtype prot
groupsize=4
maxmove=0.1
minattract=1.0
ovalsize=16
pval=1.0E-8
repfactor=10.0
repvalpow=1
rounds_done=156051
showinfo=false
usefoldchange=false
usescval=false
zoom=1.0
</param>
<rotmtx>
0.9669642667403375;-0.25491195901195146;0.0;
0.25491195901195146;0.9669642667403375;0.0;
0.0;0.0;1.0;
</rotmtx>
<seq>
>P27373 Methanothermus fervidus
MRKFTLLMLLLIVISMSGIAGAAEVKNLNTSKTFTKIQEAIDDPSTTDGNIIIVGPGNYTENILVNKSLTLKSNGSAIINAVSSEKSTITIKANNVWIEGFIIIGGKNGIYMENVTGCTITNNTIQNAFVSGWEYYGGNGICLVNSTNNTITNNIIRNNTWNGINVCESKGNIIKNNTIMYSGGIGIYVWGFNKFEGNNIIENNRIINATYGGIYLFRPSNNKICRNYIANVSSGGGGMSGAICIDVSDYNIVKDNIGINCDGGLFTDGMIGNEITNNIFKNCKVAVSESTYGPASRNNKIYGNYFINYETAISDPKGELVDNIWNTTEGGNYWSNYTGNNTGDGTGNIPYYYDNKPLVVDLAIEDIAAKPSGIEVRVKNLGKADIKKIDPLTKLKIKI…
>Q2FTS3 Methanospirillum hungatei
MNAKFAVVMMVLVALALVAFPASAAINKIPAGGEVFLGEKGLDVSAATGGSSQIAWWQPGTNTETEQPADIQQVTNAQNFYVSPDIFVGKTGNWYQWNGSVKGPLAFNIKEPSLNLKIWDGSVNEDVTGKAIPVGNYGNFVVETNMQSIITRPGYQPADAPFKIKVKSADGGVYTNLVGNNGKEISLTNLAVNQQLWYWVSPDNKHTEPASNDGWNTAAEDKYGNRMYKAGTYTVWAECNANGMKDQYTAPDGSDYTGKTISAVKSVQIATDQVKIEANKDTVVRGNPFSVTITGVPNAEYYVWAKGTGSMTGQPDDQPPMILDAQVDVKQDAAAGPYEIGKYQYEGGAGKSIKQDVPDDPEFHGTKFYALVKLNSSGTRTVEWKTSKDTKDKKYTIRV…
>P25062 Haloferax volcanii
MTKLKDQTRAILLATLMVTSVFAGAIAFTGSAAAERGNLDADSESFNKTIQSGDRVFLGEEISTDAGLGASNPLLTGTAGNSEGVSLDLSSPIPQTTENQPLGTYDVDGSGSATTPNVTLLAPRITDSEILTSSGGDVTGSAISSSDAGNLYVNADYNYESAEKVEVTVEDPSGTDITNEVLSGTDTFVDDGSIGSTSSTGGGVGIDMSDQDAGEYTIILEGAEDLDFGDATETMTLTISSQDEIGIELDSESVTQGTDVQYTVTNGIDGNEHVVAMDLSDLQNDATTEQAKEVFRNIGDTSEVGIANSSATNTSGSSTGPTVETADIAYAVVEIDGASAVGGIETQYLDDSEVDLEVYDAGVSATAAVGQDATNDITLTIEEGGTTLSSPTGQYVVGS…
>I3R2Z6 Haloferax mediterranei
MTSNKQIRAVLLAALMVFSVFAGSIAFTGTAAATVTDVSVGSDTVEAGSSASVSVSLTDDGSSGDYTVWLDDGDGVFESGEINETASSTTIDFDLAEAEAGDYNVSAYQGSTTPGSTVADENVSLTVTASEAPQVTSAVHYDDGTPVVEVAFDETVTVNDLNVTKGDSNLTQSISKNKGQLVATLSQVYTDDLEVEYDVTDTSGNSVSGTEDVTFAPVYVANNSNNTAYKGSKVAVLTDSTGVSVEVEGTSDDNNYQFAGSTGDHSQVFIFDTNGKEIDSYDFNIGGNESAAEVDVRDLGLDVSIDDLNITTADSLEGTASAHAGDRTIDVVAIDSDGDEVDGTEQTITLDGQGEADFNLSTLDADDYTVEVTDAYSGVSVESDTVSVTKAKDSTSDFT…
>G0HV86 Haloarcula hispanica
MTGNSDKVRSLFLTALMVFSVFAGTIAFSGGAAAAANVSVQQAAEYDSGTVELALNGSTGSPVTTGDINIYIDGNENPSNYGVSSVDTTDDGTTGRLQFSLDQDVQPNRNLTVEVSGLTGGDNTVVAEDIDVTSQTIDADDDSGDTNAFRGEVLAIRADGGEGDADDATSSTQIVVEDSNGAVVTQDTYTANSKVYTYETENLDTGEEYEVTVGGTADENITISNLDLNVNIDDDVGDGANIDDTDTLAVNVSTTRGGEPANATLFNEDDDKVATQIKSLKGNENVVFDFGNQSADDSPYYVKVTDNQTGVSAESDQINVSESGEGDASFETSTVQDEVGDVTNITVQMGNTENAVINVGSQNDDNYVIQGQLEDDNGDGEVTVQFNSYTAGTDNNNTV…
>G0HV85 Haloarcula hispanica
MTDTNEKIRSLFLTALMVFSVFAGTIAFSGGAAAAANVSVQQAAEYDSGTVELALNGSTGSTVNTGDIDIYVDGNKNPSNYGVSSVDTTDDGTTGRLQFSLDQDVQPNRNLTVKVSGLTGGDNTVVAEDIDVTSQTIDADDDSGDTNAFRGEVLAIRADGDTDNDDATSSTKIVVEDSNGAVVTQDTYTANSKVYTYETENLDTGEEYEVSVAGDADENITISNLDLNVNIDDDVGDGANIDDKDTLAVNVSTTRGGEPANATLFNEDDDKVATQVESLKGNENVVFDFGNQSADDSPYYVKVTDNQTGVSAESDQINVSESDDGEASFESSTVQDNIGDVVNITVQVDNTEDAVINIGDENDDNYYIQGQLEDDNGDGEVTVQFNSYTAGNYSDSTVL…
>Q9C4B4 Haloarcula japonica
MTDTQQKIKAVLLTVLMVTSVFAATIAFSGAAAASERGAGDSYTTGPTDGNQDNVDSAGNVGAGAVVFQGEDDIEGEFADGNGDTVGIGELQKVSGDNEGILLESPIPQDQPTGRYTANPGVEGTEGVTLQTPRITDLEIQNSDEGDVTGSILQANNDNTAEILVDYNYDEAEDLELTVEDEDGLEVTEEILADGASETVNTNVNNDDHPNPAADGDRDDSFDAGFTINPSNVDEGEYTITVEGVEDLDFGDASETATVEITTDQTASLSLDSDEVTQGEDLGFDIENSPEGNFHAVVIEESEFRDSASASNYAKVFRNVGDTSDRGLVGEDADGNTVAVAPGDADSLESIDYAYGIVEIDGGTGVGSVETQYLDDSSIDIDLYEAANGDYTDNNAHVN…
>Q5V7F4 Haloarcula marismortui
MTNTKQKINAVFLSALMVMSVFAAAVAFSGAAAAANRGAGFTYSTGPTDSNGGGNGDSVGQVGPGAVVFQGEEDLEDGGNFGSNTDIGQLQKVSGDNSGILLGNPIPQDQPTGSYTFDGNSGTDGVTLQTPRVTSVEVQNGGSGDVTGSTLQTSSSGPDAFVRADYNFQEAEDLEITVEDENGLEVTNEIVVQKTGLPTADRNNDNGASGSNGDFDVGWELDTTDIDEGQYTITVEGTEDLTFGDASETVTVNITSDQQASLNLDNDEVVQGENLQFNVENSPEGNYHVVLVESSEFRDGITADQASRIFRNVGDVQEVGLVDNTGPVSASTVASNVGSDQEVADVTRYAYGVVEIDGGSGVGSIETQFLDDSSVDVELYPASDSSNDGYASGGSHASS…
>B0R8E4 Halobacterium salinarum
MTDTTGKLRAVLLTALMVGSVIGAGVAFTGGAAAANASDLNDYQRFNENTNYTYSTASEDGKTEGSVASGATIFQGEEDVTFRKLDNEKEVSPATLSRTGGSDEGVPLQMPIPEDQSTGSYDSNGPDNDEADFGVTVQSPSVTMLEVRNNADNDVTGGVLNTQQDESSIAVDYNYYAAEDLELTVEDEDGLDVTDEILAADQSGGAYEDGTGNNGPNTLRFDIDPNNVDAGDYTVSVEGVEDLDFGDATESASVTISSSNKASLNLAEDEVVQGANLKYTIENSPEGNYHAVTIDSSDFRDSSSGADAAKVMRSVGDTVDTGLVVDNDSTTEIVDDYENTSISDVDYAYAIVEIDDGNGVGSIETQYLDDSSADIDLYPASDTEDAPDYVNSNEELTNG…
>A2BLH8 Hyperthermus butylicus
MSRLALNILTILLITLPVIAPMLPVAKAQTVYAEIINCTNCVSVINNTYAVVTIGSEITFLIHDDDGLTYNWENITANITVNGVLNTVNVGFYGIYGDYVGKLVVEQVGGLIKVRYYYYDNATDSFVDMGYLNGTITATNQTIVIEYKGAKITLVYQQPLATYTLEIYGRLHEGKYWLPRLGDDGVNNITALYNALGEWRIKADQPVFTPGNNYTVTLYARLVGETTPLLTQDVVFTASDEYTLVPANATEAEKIKSFLLNLSSAVNPWYIEGIDFANPTMMGDMLKLKAEIQGFGETAEVDAVIFVSIAKIEIDSAGFNNPEVTITVYDADTNLDTTAAEATPFTFDILVNGVPVMQLQLQETGANTGVFTATTNMFDLYSFGVISETDNVIDYNFTE…
>A2BLH9 Hyperthermus butylicus
MKTRMILASLAVLIFAFSTIAMAASNYASYGPVEFYTDKASYLPGETVRFTIVIHDRTDFLDRIDIYILRNGQVEYLWHYPADNGTGVVFYLQNVNGNSVITFSKAFSESGSYEARIAIPSLNVAANALAITFTVGPRYEIAGIVVDEEGTPVAGATVTVLETGDQVTTNSTGGFSVGVSSPGNYTLYVKANDFLPTTVTVTVEDVGTTNAGTIAIESVAHAITTIRQELEDVKAVLTQLEANLTSLTEDYQAAIEDIYNSIASLSDRLTAVESAASQLQSSLSSLNATVSQLQEMLGELQSQLSSLAQQLGELSKGLSVLAQDLNAKIEKLNSEITKIKEAYATKDELNTAINNVNSRIDQEKASLEQQISALNEEINKLKQRLDQLESATIQQLSNN…
>E0SPF1 Ignisphaera aggregans
MNPVKSKSIYKSISIIILLALSIIPATLLTTTVKAQGTITLSSGNLHPTKAIEIRVDIPGLTANEITLRVLDPAGNAIIPNLIARSVATGVYYAYLGGEDIQNLAEFLGAGAKVDPSQYGAMIPRGRVSLGTTLTIEVLGYGISTTVYYGYVAPTSVKFDRDVVPTRRINEYEITLTVVDQDLNLNPVAVDQGGNIILNLRLIGTADGFYAEGQLQLQVGSESKVNSAEFSVRFTVQDLIDVLQGIEDREGGPLKKGDVILIDVASDVGGNDNTKTISTKITADYRYPTVKVSFTQQGITIDVESPDDNVRSRAPDTLQSVDEQGNNIYVYVSFAGRTCNVPANLFQETGSNTNVFRLTIPVAWGQQNAIDCDNLRVTLGVDKASFTLSATYLDRTGSG…
>E0SPF2 Ignisphaera aggregans
MMARRIISTISLLLLLLIAVPVVAQTLTVSTDKSMYIPGDTVVVSGTAPANQYVSIDIVNPDGKIVDTKIVTSGSDGRYTASFKLPSTIPYGDWKAGKYTVRAYVGTLVATTQFDLIPGGVVKGRVVDEAGAPVADATVTAVETGVTITTGSDGRFSIVTGAGTFTIAVSKSGYVSTSIKVTVATGEIKDVGDIKIVSQFYLLNATLADLSKRVKALEDEIKSIKDSVDAMKNSVDTVNNNINVVSQRIASIENAINALNTALSDLKNAVDGVSKSVNTLTNNIAAITSNLNTVASKVDTISSKVDAVSGKVDSVLNAVSGVVSKIDALSSKLDAVSNSLGGKIDTVSDSIKSISAAVGDMANKVNDVSRKVDAMSSDVAGLSKKIDDAVTTVTSAINN…
>Q54436 Staphylothermus marinus
MNRVLAYSLLAIMTLSLLIIPAPGIAQRITVGVSVKAGTYNFYNITPTTQTVEVTDNGMLRVIINRTEATELGTTIRLAFILDTDKYDPNVGGYFLNVSNIGVYAPSDPTQSPYGGVIDITQNSTLTDGTQVVGNVTVVNGGNNVIILIDLSKLPDLQNVVYITNVYTETSTTANLTNTLLRVKAFDAASWDAVISGNQFKILYIPSLCKYVKINVIHSPAIVGTNVDVIVSFHKYFSLVQSIAGVSLDITVDNKTQLNMTNYYNATENYVLATFINGNLTVGGSEVFSSPTVTVINASTFKYSGQVKDYAPTVADTATPWVRTLNKFEVEFRHEIVNXTHDLIFYIHCDSDTVSYDTWPFLIVNASLDITTTEVAFNSTTINPGDIVNFTAHNVPLQY…
>Q9YEG7 Aeropyrum pernix
MRIVSIAIAALMVALFTLPTVLPIAQAAQDVIPAQTIEPGFDEPLVIDLDQMQDMVALTIVGQGFQDASGLTFEIWRIVGERTSFGVYDFTTPIAVYGGDNQARLRYVLGEWVEDPSDLTPPTLVIDMEDITAETGETVTVGPYELRIKDEAGNVGRIEFTVADLVSGAPTITALNPYATVEDARMEIDHGLLSGDPPTDTIFDIDPMYEGYVLPIYRPGDEVEFSVGNIPGTTERIYVYLDWVGSGNSVRISPGETGTLRLPKELPMGIHLLIAVIYYEDAGERHATLAFTPIYIIPKLFEAEPFVIEGDAGETISLDIRGLPFSTQVGNDIDGDGSLEVGWLENPFSGTGNTFDLIIDGPVSTTERGSLSVTTVLEDDIEGQDRGSLDLYLYVRGGD…
>B1GT61 Acidianus ambivalens
MDLSTKKVISAGLVFIYALSLAMLVPMFLASNQGVISAVINPATGGNCLPGRYSGIVQASGVTLPAVNLSYVAPFTSALPLLVYSQSIFNGTLYYYNSTGSYELMKKYGISITPVHQIVNVTSRFFARTTEGVIPNTLPPYTSGNCYLFNTTPPTPFYYSYRTLAMVNSYFPNTQYINTSSEISDLYFNVSYLPYNTTLTLSIYATPALQGIEGIIRFNFSVKLCANSTIYPYAEYTLHAYFYFNNSFICELENIKTSIPGVASATSPTTIHFTSTAVNYILLVDLGLWSNVSTVYVTGVEGATYPSDTVATTINNGSFHPVIIPPAICIQYKTFYSNQINPELPNTSGPDSIPYMIANVTIYSPDDMLNWTYAQKYVGCIAAEYANPKWNPYCKINEA…
>B1GT62 Acidianus ambivalens
MVKYMNLIVLGMLMFGVFVTLSLGSSTALTVYSPFPGEHVALINPKELILNISVYDPIAPVNSTVGVTISGPYDIKMTSAGVPVGELNSSHMLTVTDYAFPVTLFEANGTQISAFIPGQYNVTISVAGCSETIPIYVISPNEIEILVCVYSNGVPLPGATVSIYNVTNGELLLTNTTNSQGLAELTVPYVYTMTNEYNVTAVKPGYQLVYKEVTVPADHITPVTVKLTTKPITFVLTPVYFQDMGVIEPAEPAQLPGTPEPVYVASAYMGTTFSIIINATESGMPVQGATISASYLISGKQMSSTATYIGNGQYNLSIVLPNSTVPYDLELVITGTYQTNTYTFITLLSVQPNFYCEIQRLQSEVSVLESEVDQLKVEIQSLNETLTLQASEIASLKTY…
>F0NHT7 Sulfolobus islandicus
MNKTLGLILTSVFLLSTLGIITGFIIPTQAANSNDAAIYTIPSTTSVTNTSNIVINLFLNSTSNATIAAQATAFNYGLAINYTLSATQFTLVLPNGTSYGPIVLGPKNYGKYGYFDLAHNSVVLLLNTAGSSKELAYSYEQSIGVTPSASYKIYNYTNGSVSVNQYMNELSLPSLISNATGGKYTSLATLPVGTKLEFTYAGVTYTITISPTVKLVGTLLNPLYYANSKMLPGVNYAVGRSNITVAVYDNFITTTTSPFNFTLTYSSLAPALMYWLVIANTTYTQSGASEPTANFQAPPFEQYFPLNSTILYSAAPTKSSILMINAQTNVTANENVTLTLQTGTKIFTSPNFNVTPPGNYTFSSRLGAGFNAYIYQNGSASLAANIFNGTINFFFSSTG…
>Q980C6 Saccharolobus solfataricus
MVVKKTFVLSTLILISVVALVSTAVYTSGNVTFYSPSVNNQIYYVGKSVTIDAVVPQQFAGQGAVINLFFPNSTLAASIPTTVNATGGIYVPNAYTFPHVIGIWQITVEVTGGVAVGTIDVNVTTPAVAPIILTLQNLAMYENTYPQFIEFANGIITSVVMQNGTVNIMGYVYNSTVGPLSGATVSLTLNIPTVGTKTLSTTTASNGSFMLSFQVPQLSTTLTLISSYLISGSLTVSYGVHTVTYNVFITAIPNYLSVINALNNEVSTLRSEISSLNSTIASLNKSLANANTQISNLQSEITTLNSEIGKLNSTVGSLSTQLSSLSSQYNTLSSQVTALNGKISNLSTSLSTLNGEVASLRSTVSSLTTIAYGGIIAGIIGLIVAIVAIVLVMRRIS
>Q4J6E5 Sulfolobus acidocaldarius
MNKLVGLLVSSLFLASILIGIAPAITTTALTPPVSAGGIQAYLLTGSGAPASGLVLFVVNVSNIQVSSSNVTNVISTVVSNIQINAKTENAQTGATTGSVTVRFPTSGYNAYYDSVDKVVFVVVSFLYPYTTTSVNIPLSYLSKYLPGLLTAQPYDETGAQVTSVSSTPFGSLIDTSTGQQILGTNPVLTSYNSYTTQANTNMQEGVVSGTLTSFTLGGQSFSGSTVPVILYAPFIFSNSPYQAGLYNPMQVNGNLGSLSSEAYYHPVIWGRALINTTLIDTYASGSVPFTFQLNYSVPGPLTINMAQLAWIASINNLPTSFTYLSYKFSNGYESFLGIISNSTQLTAGALTINPSGNFTINGKKFYVYLLVVGSTNSTTPVEYVTKLVVEYPSSTNFL…
>AHC52676 Sulfolobus acidocaldarius SUSAZ
MNKSLAILTPIVLLSLVLAPIAISAVTINGITFYSPVPNQTYKYGQQLVLSIQSQPNALVTLYVYDPKGNVVYNNVYQTNSSGGLTTTIATFGSTPGFTTVGTYTVSLSVQGTTSESASVNVQYIPLTSTITATVVNQEGSPLAGATVQLYNTTAGSNTLVATQTTNSQGVASFTVLSFPGVTQTFKLVASLQGYATGTASVSITGQQNASVTITLVPAVVTIAPMYVIQNGTVIGSGPSLSNIVTYQGLPAYILAQVSFAGQPVTTASVSAQVYYPTGTQTVTASVISSGKYAGMYNITIMPPTESVQNYVFQLLIVANYTTSSGQTLSTNYLMSVQANQNLQALVNKDISSLVQNITNLENTVSNLQTQISTLNSSLSSLSQRITSLQNTLASLNST…
>A4YHQ8 Metallosphaera sedula
MNKSAIRYLSLLLVFLMGGSFLAGITTFGQTSSTAGGVTISVSNEWVGNDTVVLVAIYNPNVPQSAQGAKYVAGNVTISAGGVTVPLISNDTSNASVVYYLNNGQHYFWFFITMTPVPTTSASSLSMTETLTINSTSTNVQLTNPYLSFTTPVGNVQTDGKAGVFQLTLPSSFPNQLIGEYGQTVYGGHKVNITDLYFFSGDKTITISYSTGASVTINNYLADSSNYAATLQTTESTVPLNSTWQVYFVDNIMQANPLVGGNGGFMITANGTQVSPVIQNVSYLAVKNGVYVNTTVFANNPVPNAQAMFGYGNVYYGNFTMYTSSIVTNKTYATLLSGNNYTPANVSFSQYKMLITSGLFTTNTPITIYLSDWIGNNASVSIKGTIKETTLQSITLSVQ…
>A4YHQ9 Metallosphaera sedula
MKYNLLPLILLSLLVAPLLAMGSAPAITVTTQPVYHPGQTVFISGVTSPNTLVGITIYNPQGKAVYSNTTTSGPNGDYSLKAFTFPLQESTTFPFGTYTVQVGTQTGFTNSTTFQFLPLTATVNVLVVNPQGVPIQGATVTADSVTATTNASGQAVLNLPTGTYTLKVVPPSPYSPASENITVTAPNTYSFKITVQIQELALQVVSATSPNVNLKDLTSGTSITMIGGTTLTLMSMVTFAGQPISTATVTAMYNGTMYNATYMNGYYVITISVPNTQYETDLVIQATYSGMQSNTVTLPLTVNVNEQAIIASLNSTIQSLESQISSLSSTVSTLSSSVTSLSNTVSSLSSTVSKLNGTVASLQSSVSTLSSEYSTLNSRVNALSGLSGTVDIALAVSII…
>A9A4Y9 Nitrosopumilus maritimus
MNNEIGRKITSLTLMTIMVAGGLTFAIPGVMPEAMAANANLFVSAENSQFDNYMSGPQVIEVVVIDSDINDTDEAKGEPDVTVNGKVLRMVQAVDGNWYGYFADRDQAQIADSTATTADSGLDFGVFCASSSGTAALGFSTTETDGIAIPITIANATATGNGTQTGSSSGGAITTTCAANTLDASTANGTINVVREAKDPVAASGSVSVGQIGLKNGTANSGPNWPFIQLYELNPTGNVVVQYNKGGGVQSTTLTFDTVDQFAELSLDRTVFPRVSQVHATITDLWLNIDPTDEDSWTFATNTKNTTSSFNVDTFYQVFDENGASGGSALTLRTTLSSLMCEDNCVLTLDVDAQSSGTPVVTIQDNGDSILTQLNASSNTNANNASAFGISTETAKLGT…
>A9A4Y8 Nitrosopumilus maritimus
MKLNILFLFFTILLIIQIPNSYAQFDTTDDEFVGLSLYTNSKVYAPSHNLQIYGTGLPEENLILRLFAPDETIAKFDQLTTNADGSYNHSLLTWPQPSSNLPYGTYTVEVISTAQNGISKTIDVKFSSTTDLVDVPVERHVNTLVFAPETAAINQPIRVFVQTTSDGLLIGNEAGIKELLGNTHVHLPSGMTVTLTSSFKALHQGLYYVDYTPIEEGTHVFHVIAFSQGTTSHGSAATNVLSQDLGGISEQIIRLNTILDDTSKELDVLKSEIEGFDNTLETASSKIDESTGTISTSVEFISEASSQLNSLLFPIIASIGIIVALQIAILARRR
>A0RTY9 Cenarchaeum symbiosum
MTIMVAGGVTFAFPPAIPAYAQSSAEYLFVSAENADFDNSFAGPMVIEVIVNDPDLKEIDETESEPDVTVNGQDLTMVQATDGNWYAYFADLTMAMTADELVEDHNAGTSLDFGNMCEEDSMLVEALDRYQDTDGVFFQHNVDCTSSTITNTIFGTINDDSMNVIREEKVPTDNEDGFNFNGDSRTEDVDDVSRGQIGVLPNEFPAIQLYDFTVDGDVEIKFNRGGGVQQIDLAYLDDISDLVSWSPDRSEYPSGAHVHVTITDMQLNIDPTDEDSWTFNAWPEETRTYYQIFDENGEFANATNTNDATIIEDADLTALNFEDNGVLEVDISPQSEDLTDAVLTLADNNDQELVDGSIANSTNSDVSFGTADFKNDRLPITFTETQSNSGIFLNTDEGD…
>A0RXH0 Cenarchaeum symbiosum
MKILAAVLVALVAVQAGAASAQQLGAFTNSLVYSDGQPLFVYGTATPGENLVVRLFAPDGTIAKFDQITADDDGSFNHVLLTWPESSTGFPYGTYTVEVISAVQDGLSKSIDVKFTSSTELVDIPIERRVSTTVFAPETSGINTPMRIFVQTTSDGLLIGGDPSNLLDTTHVHLPSGNVEDLAGSFQTLHQGLYFVDYSPDQLGTYVFHVVTFHQGTVSHGSAATNVLSQDIGGISDQIVRLNTILDETLEELDRLNSEVSEFGSVLETASENIDDSVDSVSSSVANIEEASLQLNSLLFPVIAVISIIVALQIVILARRR
>WP_048110047 Nitrosarchaeum koreense
MNNEIGRKITSLTLMTIMLAGGLTFAAPSMMPVAHAANANLFVSAENSQFNNYMSGPQVIEVVVIDSDINDTDEAKGEPDVTVNGKKLRMVQAVDGNWYGYFADKTMATTADQTVVGKTTGEGLDFGTFCSSATLLDPSNLNVTVSETVGIAVGAGVTGGTQGTTSPFTACTTFTAGDTQNVIREQKAANGFPTSARVGQIGIDADVWPFIQLYTLTTGGNVVIQYNKGGGVQTTTLTFDTVDQFSGVSLDRTTYPQKAQVHATITDLWLNIDPTDEDSWTFGANSTNSEKGTYYQVFNENGGSDGDQEALGVINIDSALGNLMCEDNCRLLVNVNKQGATNPVLTLQDNGDTVLLLNGTDANLASKFQVNNTDSTNAGGPGHTFLGINTVPVTITEQG…
>WP_007551396 hypothetical protein Nitrosarchaeum koreense
MKSQILLLSFILLLIIPVNEAFSELEISTTSQVYSEGQPLFVYGKGQPDETLIIRLFSPDDTIVGFDQLTTTDDGSFNHVLLIWPKPTSSFPFGTYTIEVISTEQNGISQKLDVKFTSTTDLMEIPIERHVLTSVFAPETAAINNPFRIFVQTTSDGLLIGDDPKELLQTTHIHLPSGKVETISNAFSTLHQGLYYLDYTPKEEGTYVFHVVSFNQGTISHASVATNVLSQDLGGISNQIIELNSVLKETSDELDTLKSEIERFGSTLEDASTNIDASVTSVSNSVFNIEEASSQLNSLFFPIVASIGIIVALQIAILARRR
>A0A3G1B2D7 Candidatus Nitrosotenuis cloacae
MNNEIGRKLTSLTLMTIMLAAGFSAFAPSTMPEAAAANANLFVSAENSQFQNYIAGPMVTEVVVIDSDIKDTDKAKGEPDVTINGNKLRMVQASDGNWYGYFADKAQALRADAIQYASGVGGNGEGLDFGTFCSRTTGWATISFTQTVGVAFPFTNTTSVTNTGTNTFEWNGNIDADGSTSLDAFTCDAPVPGSLTVNNTGVLRENKQVNLGTSTVKVGNIGINSTSMTDAASTSPKQAVIDSIWPFIQLYNFNPTGNVVVQYNKGGGVQSTTLKFDTVDSFAKTDLDRTSYPLSSQVHATITDLQLNIDPTDEDSWTFGTLGTNATTFYGIFNEDGALATSTSTDTSVGLSKALTGNLTKLMFEDNGVMKVNRNAQSATKNVLQLQDNADSIMTSGPN…
>A0A3G1B6I7 Candidatus Nitrosotenuis cloacae
MKLLLIFCLASVMSIPYVFAEQLDFFTDSQIYSPNKPLFVYGKALPQEDVVLRFSGPDENVITFTQITTDEDGQFQTELFVWPEASTTIPYGTYSIEAISTQQNGLAKKTEIKFSPTTEIEKIPVSRTITTLVFAPETAAVEQPFRIFTQVTSDGLLVGGNPDKLLGTSHVHLPDGQVVNLSTSFKTLHQGLYYTEFIPTQEGTHVFHIVAFSQGTISHGSAATVVLKQDLGGISKQIIELNSALDDTSSELDNLKSEIEGFGSSLNSASQNIDKSVTSISDSVRTMEEANTQLNSLLFPIVASIAIIVALQIVILARRR
>A0A128A0P9 Candidatus Nitrosotalea devanaterra
MYNNTLRKITSLTLLTILLSSSAVFAMPNALPSAHASTNANLFVSAENSQWNNYFAGPQVIQVIVADPDINRLDQGYGEPTVTVNGKKLRMAQNTDGNWYGYFADSKQAQTADSTVQNTVAGKGLDFGSFCSATSAKIATGVDFSETKGVAIADQVYSSTTLSTGNALGSNGTQTPGATVSTDCGAGGVLTVADPAKEAQTKYNHVIRENKTLTQAKTGVTYGQIGFINSNAWPVVQLYDFASLPSVVTVDYHKAGGDQVVNLTFDRIPDGLLSTTVDRSAYPQNTQVFLQVNDPQLNIDPTEEDSWTWATNSSNPGVFYQLFNRNGGVDADGTTGAQNLIGNLTSLMFNHNGKLTVTPQAQSQRVIDFQKNGKDTLTSVSQRGSPATLTTASLGANTL…
>A0A128A0Z8 Candidatus Nitrosotalea devanaterra
MKPLILALLVIVVASSFLTQAFALELSTDRDVYSKGQPLLVYGQALPNEPLIIRLFAPDGTIAQFNQINADDTGAFSHILIRWPNATNTYSFGTYSVEAIATKEQGISKTIDVKFLANSSLVQVPQQPIVLVSVFAPQNAAINQTFRVFIQVTSDGLLVAGNPSIVLGSSHVHMPDGSVISLTDSLKTLHQGLFYVDFTPTQEGTYIFHITATSKGTVANGSVATLVLKQNIEGISNQILQLNTVLDSTSKELDKLKSEIQGFGNVLNSSQQSITQANQNLNKSVTKMSDSVTNIDQASTQLNSLFLPVVALIAIIIALQITILARRR
>A0A060HS03 Nitrososphaera viennensis
MYSMDNNPTPAHMGWKKPTSVVFAALLFFGAVVGVMAFAPNQAYAAVSVTQDTPKIFGSALGRVMITDTAMQGGSTQDTITVNVEAKRGTTSLGSVNAQVKEIGTSSGQFELFVTTANSPFNPAAPTFDSTTPANAHVVRINTAPTGDGVNDAVIDLNGASAADQTKELKDGDSIVVTYGGQQSTILFQKTIATVSTDRTIAGNNTLITVRINDPDANNDPTLVNTFTASSAVVKAAISGVDKASFVANATFAETGQNSGVFEHTFKVGGTATTQSVIDLTALTLPQSVTFQVTDHDVYAPAPTGAVAPYNAAVSTTSTPSASVTLRNDDGLLGVTASITMANGIQLQVTDPDRNVDTAQRDTIDAGNVTVTVAGVTGTLNGIRFKETGDNTGIFVPDI…
>WP_144239588 Nitrososphaera viennensis
MKKNHVPTSLVIILLITLIISINFIPPALAQSQSQTQGPRLIFLVNQDNFLPGDILVAYGKSLPNDTLIIRIFDPAGKAVRIESVKADPNGSFTAQIFTWPQPSRNFVFGRYTVEAASTIAPSFKESRTISFSDIPSTGSPQFQSSVLAVKLDSPTEISVGKTFRIFVQVTFDGALVNVDDPNQQLLSSSHIHSGNDTINLAGKFAKLHEGIYYADVKLDKEGSYIIHAMAFHRGFLAHDSKVVSSGSSIGEIQESVNSLKAELDRTSHELNATRSDLTQSVSDAREAIKSDITQAEKAVTELSQASGQINSIILPILALISVIIALQISLFARIRASFK
>WP_148695099 hypothetical protein Candidatus Nitrosocaldus cavascurensis
MLDRGVRAGMSDASNVSKRMLSIGLAAIMVLSSIVVVLPVQAQQQQVTIRTSADDHGNRFFGPAWVEVVIDSAQHRNDSGTGTLQVNITAFGVSQTFPITETSNTSGLFVIYLKVDSDRTNVDEPATPANPFSNTNTRILIGNGNPHANYNNPATLDVTPQNIVNGGSITISVTGAPTKTLTYGDTDAAVQLDRTPAEYGPGSDLLLRIIDQDANLDPTASEFIQVTDASVIMSGGDAPAAGQQLRLRETGPNTATFEVDQINNAAAVLTVGTLPAGVTSTSRAITVNDFDLYSRANNTAPNAPSNPATGSRSVSYTVKVTRGEIQPFPTLSYASELPVRVIDLDQNTSSRSQQTISNALIIDGNNFNLREESLNSSTFVPAYSNNVIRLTFKENTDPA…
>WP_103287785 Candidatus Nitrosocaldus
MLIIIIVTNSIVYAQESSLLILNLNKSIFLPGDMLLVYGKGIPQDSLIVEIINPAGRLVHRAQVDVDVDGTYSRIILTFPKPDDVNFMQGTYTIAARSAVRQDVVQSRLFVFQAQVQEQQPITQQPVQDGLGTSAGISTAPSGAVSGSSIRRLELGLSAPTTVGINEHARVLAKVTLDGILLKGEQSMLQARLIMPDGKVRELQFSAVDDGIFTAEFTSNIPGEHVIVARFAYNELLAYDALSIVVQESPVLTLSNELSRLSSGIENLNARLDSFIKDDASKDERLEDSIARLRDANGQMLALLLPIVGMIAIVVALQATILARKDKQYLSTA
>A0A1G7HTB4 PGF-CTERM protein OS=Halorubrum xinjiangense OX=261291 GN=SAMN04488067_101509 PE=4 SV=1; Taxonomy: cellular organisms;Archaea;Euryarchaeota;Stenosarchaea group;Halobacteria;Haloferacales;Halorubraceae;Halorubrum;Halorubrum xinjiangense
MTDDLRKATHYANSSTAIIELSYSNDVTIPDQSNAEVEVGLDNGSVVTIGPGAATSFTEVSAGLIQVDTGTTFNNVQNVSVEAGFEDAAGNDVSDDDFDVTFAPSVVKVNDDSTFEAFSGENVALENASADSTFDIDGPGVSRTRGTGTNSLVYVLDTDDFENGDYNITNDADVTSVLEISDLGLDVEVDEDEFTTNDAVTATVTSDAINREITADLLDDDGDVVDTVETSIDSDGEVAVDFGTVEDTGTYTVEVTDDNSAVSVESGDFEVTEAPEGDISFEETFITEERGDNANITINFQGDVETANLTIGDQEEVGYEANVSVDSGGEDSVTVGFNTYVAGNTSTLNNADLVYIADGDSDAEITSVDESPDNLTNILETGTYPFEVSDTSFDEIANG…
>A0A7C5TX41 DUF1664 domain-containing protein OS=Acidilobales archaeon OX=2268176 GN=ENM93_09885 PE=4 SV=1; Taxonomy: cellular organisms;Archaea;TACK group;Thermoproteota;Thermoprotei;Acidilobales;unclassified Acidilobales;Acidilobales archaeon
QLGSINATLSSKLDALSSDVLSAISGVDAKVTALQSAVESARSDILSALSALDTKLSATLTELSGKLDTVISQLGSINATLSSKLDALSSDVLSAISGVDAKVTALQSAVESVISQLGSINATLSSKLDALSSDVLSAISGVDAKVTALSGKIDTLTTSLANVTAGLSTLMSQLKDLSDKMSATLATLSTAVAGLSTKIDAVTTALSDLKTGVAGVSSKVDSVSAAVSDLKNSVSAVSSKVDAVSSAVSAVSSKVDDVSKAVGTVSSKLDTVSSDLKKSISDMQTALSGQLSTASIVLYVATILALLAFVFTLLAYLSVRKATATK
>A0A8G1EFG7 DUF3821 domain-containing protein OS=Methanofollis formosanus OX=299308 GN=E2N92_01075 PE=4 SV=1; Taxonomy: cellular organisms;Archaea;Euryarchaeota;Stenosarchaea group;Methanomicrobia;Methanomicrobiales;Methanomicrobiaceae;Methanofollis;Methanofollis formosanus
MRRPRTGRSGAPSSSPHDLVKGYLNGRSCCRRRDPGALARTGRGDRVCHGLRFGSAARDTVPDLCLRPLGQTHNYENIEHIFIIYSISTNFQDKNRKEYNIAILIGGSYLIWSVPSRRGPYRAAPSPDLIGNGVKSMKKPPFNHVIIVFLLIAALLIMPAAARTVAEGDLIFDYETDLDLTAIAADGDRLVQYTDDDPGKVQVYVIPIPQAASLDLTAIDLQGHYGTYYLVSGGAATGKRVYVREPTVTLDVVLEYDHSSSIDGMKVSPRTPIAFKFVAPQVALSSLDATVKVEITKPNGAKTFVIGDRYLTNHALNRSLTYIGAIDLFGLEEGTYTAQATWQSPHSFANYAADSNTVNFTVGTFPFGIESNKERLVRGNSFAVTLAGEPKAAYFLYVR…
>A0A523WD61 Periplasmic copper-binding protein NosD beta helix domain-containing protein OS=Candidatus Bathyarchaeota archaeon OX=2026714 GN=E3J49_02910 PE=4 SV=1; Taxonomy: cellular organisms;Archaea;TACK group;Candidatus Bathyarchaeota;unclassified Candidatus Bathyarchaeota;Candidatus Bathyarchaeota archaeon
MIKKIASAMILTLLLVSILTLAFNTQPVKASGTIYIRADGSIDPPTANITTTDNVTYTFTGNINDSIVVERNNIIINGADYILQGTGSETGIYLSGRSNVTIKNMAINLCGYGVNLGSTSYCIISGNNITNNGIGVELRWSDNNTFYGNDIANNNVGFELYHSDSNILSGNNIRNHDYGVDLRLSYKNKFCHNNFINNTNQIYFHLGSCENIWDDGYPSGGNYWSDYAGTDLCRGSYQNETGGDGIGDTPYVIDENNQDNYPLMIPYAGSVRNLNTGQSYPTIQKGINNASQNDRILVLSGTYYENVVVNKTICLIGEDKGTTVIDGVQKGHVINVVADNVTISDFTIANSSLESSGSGIYLYGINGCNITQNNIVDNNIGVFLAWASNNNISGNNVAE…
>A0A497MH16 Uncharacterized protein OS=Candidatus Bathyarchaeota archaeon OX=2026714 GN=DRO52_01940 PE=4 SV=1; Taxonomy: cellular organisms;Archaea;TACK group;Candidatus Bathyarchaeota;unclassified Candidatus Bathyarchaeota;Candidatus Bathyarchaeota archaeon
MVGFRKVFTLLLFLLILLSVGGLLGLKAEAQVAGTLSLSSPTFSGFSLLQITVIDKDLSDTEAAVPPPTVTVNGTTVKMFQAVDGSWFGFIRVWCWADTVNTNGVYDPGEPIIIDKDNDGVYDEGELVSGTPPPPGTSLVGITPASPPPQDPVEPGTGETTWTGAFTDITTVEASLGQELTVTYFDVSPVGEVSEKVIFNWVQASIEADRGEYPPDAKAYITVRDQDLNQDPTAIESYAVDPLNGETLLFLDRVRGGATSNIQSGLTLVETGPSTGVFEVQATLSSTNFAFIDVAIFRYEDQHPAVTVKTSASIITHLGLVSFDSDSYSLGRTATISLEEPDGNLDSKTVDTIQVRVWSDSDPTGFDVNLTETEVNSGSFKGTVTFTFEASNPTQGRLQ…
>A0A2U9IV49 Alpha-2-macroglobulin OS=Metallosphaera hakonensis JCM 8857 = DSM 7519 OX=1293036 GN=DFR87_09590 PE=4 SV=1; Taxonomy: cellular organisms;Archaea;TACK group;Thermoproteota;Thermoprotei;Sulfolobales;Sulfolobaceae;Metallosphaera;Metallosphaera hakonensis;Metallosphaera hakonensis JCM 8857 = DSM 7519
MKYNFIPLVLLVLLTIPLMVQGGAPPITVTTAPVYHPGETVFIEGTTSPNTLVGVTIYNPLGKAIYSNTTESNAQGQYSLKAFTFPSQATSTLPYGTYTVNVGTQSGFTNSTTFQFEPLTATVLVQVINPQGVPVQGAAVSASSVSGVTNASGEVVLNLPSGTYTLKVVPPAPYAPTSENITVVAPQSYTFKLTVQIQELVLTVAKAISPNVELTNLSPGTAITVVGGSTLTLMNQVTFAGAPVSTANVTAVYNGTTYTATYMNGYYVINITVPNVQYETDITVTASYSGMSTSVTLPLTVNVNEQAIIEKLNATITSLETQISSLSTEVSSLTSTVSSLSSTVSSLSHTLSTLNSTVTSLSGSISTLNSEYTTLNNRVNALSGLSGTVDIALAVSIIA…
>A0A8T4W4Q5 Right-handed parallel beta-helix repeat-containing protein OS=Candidatus Thermoplasmatota archaeon OX=2806419 GN=KGY55_01040 PE=4 SV=1; Taxonomy: cellular organisms;Archaea;Candidatus Thermoplasmatota;unclassified Candidatus Thermoplasmatota;Candidatus Thermoplasmatota archaeon
MVGCLVLMQAEHTKGNGVGDPVTNIDTGESFTTIQAAIDDAETLDGHTINVGPGTYVEHVTVNKQITIQSTSGNPANTIIVPEALDVNIVTITANGATLSGFTLKNASGFNDNVRGLFLSNVDNCTVSNIVIRNVTTIYNATINPYAYGIILMNSNHNLFNNVTVAHIAGQDSNSLGIQIGGNANENTFNDTSVVNITANNSASGMQIGSSSHNNTIRNGTVSHVDGQSSYGIYITGSSYTRLVSTLVENVTGDGLYISYATSSSIDSMHICNNTDEGVYLYQSNLNTISSCSIHGNSGKGVFLWDAPNNTVAINHVYGNNGSGIYLRRSGSINNSVLLNHVYENGENGIYIYEAANHNTVDTNHVYGNGGHGIYVSGSDYIVVKGCNSSSNHGSGISL…
>C3MR26 Uncharacterized protein OS=Sulfolobus islandicus (strain L.S.2.15 / Lassen #1) OX=429572 GN=LS215_1843 PE=4 SV=1; Taxonomy: cellular organisms;Archaea;TACK group;Thermoproteota;Thermoprotei;Sulfolobales;Sulfolobaceae;Sulfolobus;Sulfolobus islandicus;Sulfolobus islandicus L.S.2.15
MVMKKTFVLSTLILISVVALVSTAVYTSGNVTFYSPSVNNQIYYVGKSVTIDAVVPTQFAGQGAVINLFYPNSTLAASIPTKVNASGGIYVPNAYTFTNVIGIWQITVEVAGGVAVGTINVNVTTPAIAPIILTLQNLAMYENSYPQFIELANGIITSVVMQNGTVNVMGYVYNTTVAPLSGAKVSLTLNIPSVGTETFTTTTAANGSFMLSFQVPQLSTSLTLISSYLISGSLTISYGTHTVTYNVFITAIPNYLSVINALNTQVNTLKAEISSLNATITSLNKSLANANTQISTLQGEISNLNTEIGKLNSTVGSLSNQLASLSSQYTTLNNQVTALNAKIGNLSTSLNNLSGEVASLKGTVSSLTTVAYGGIIAGIIGLIVAIVAIVLVMRRIS
>A0A2E4JRI1 Uncharacterized protein OS=Thaumarchaeota archaeon OX=2026795 GN=CMO16_04235 PE=4 SV=1; Taxonomy: cellular organisms;Archaea;TACK group;Nitrososphaerota;unclassified Nitrososphaerota;Nitrososphaerota archaeon
MYKYKYVIIITVIIFLFLSPLNESFSQSLTSSTNQKTYVARDTLVVFGKSIPNDSLIAELFSPGGSLILRTQIDVGVEGSFSKILMVWPTFFSKELSFGTYTLVLTSSINEKLKSNLVFRFADISTPIVDQERKLDLQVSILPHIGKNEITQMIVEISINGVLVKGNADDTLKGSRIYYPDRSVTPLDNFTTIHDGIYLANFSSIMLGHHTIHIQAFYQGMLANDAHGIFVEEGPILSLGKEINNVNENLKKLREETIKNNNQLAEKIIESNNQLAEMDNQLAEEITKRNNQLVETDKQLASAVEEVGKASGQVSSLLLPIMGMIVVIIALQATILSRRSKQNDK
>A0A1V5BB82 Cell surface glycoprotein OS=Methanosaeta sp. PtaU1.Bin055 OX=1811691 GN=slgA_2 PE=4 SV=1; Taxonomy: cellular organisms;Archaea;Euryarchaeota;Stenosarchaea group;Methanomicrobia;Methanotrichales;Methanotrichaceae;Methanothrix;unclassified Methanothrix;Methanosaeta sp. PtaU1.Bin055
MNRSADLGPFLGATGILALLLMTTASAATIQAGPDLQAAINQAMPGDTVVAAPGTYGGLEITKSINLVGDGARIEAGDRTMGIRIQAEDATVSGFTVEGGFYGIHLVNSRNCTISDNTVTGCVQWGIGLISSDENRIENNVANYNGLGGEGWYGIYLSGSHRNLIQGNEASFNGEYGIALFPSCSENVIRDNVAEGNDYGIYMFTDCAENLIHKNRLAHNLNSGIKMINGCSKNQILENEINENVVVGIFLQRGSGYNLIRGNEIADNSKFGIQIQEGPAGNNTILENNISASQRGIFVNTNGNHIYKNRIFDCVIPAEDRGVNQWYAAYPEGGNFWGNYIGADEFGGPGQNVSGSDGFADLPYVINERARDFYPVMGESVLPLKLVEASIDPARASIG…
>A0A520JZL3 Dockerin domain-containing protein OS=Methanosarcinales archaeon OX=2250255 GN=EF813_09715 PE=4 SV=1; Taxonomy: cellular organisms;Archaea;Euryarchaeota;Stenosarchaea group;Methanomicrobia;Methanosarcinales;unclassified Methanosarcinales;Methanosarcinales archaeon
MKTRYTIYCILIALAAFSTEASADMLGDVNADGRITTADSLLALRMADGSVAPDPGRADVNADGRVGSLDALMIRMMMAEKTQVCVNAPEIVSGAFEVTIEIHNVADLDSGQFDLSFDRSVVNATAVHDGNIDGRQVPIESWDFVDAGTIRVLFNLPGVVGVSGSGQIATISFEVTGSQGDTSVLDVSDGRLFDTGADEIPALWNGCEITVGGHTPVNRVHNIDTGEIFSCIYDAIDDPDTLDGHTIEADDGVYRENVNVTKSLMIRSENGSANCVIQGVRGYGSVVEIVVDHVSINGFTVTKSPESEFGGAGIYINTSYCNVSNNNCSDNGWNGIQLQDSSNNIISNNDCSNNWNGIRLDGSSSNIISNNNCSNNLAGIRLSGSSINVIYLNNFVDNA…
>F3KL02 Uncharacterized protein OS=Candidatus Nitrosarchaeum limnium SFB1 OX=886738 GN=Nlim_1134 PE=4 SV=1; Taxonomy: cellular organisms;Archaea;TACK group;Nitrososphaerota;Nitrososphaeria;Nitrosopumilales;Nitrosopumilaceae;Nitrosarchaeum;Candidatus Nitrosarchaeum limnium;Candidatus Nitrosarchaeum limnium SFB1
MLFVGMITRKTIILLSFCFSAFLIPITHVDASSNPNLFVSAENSQFNNRFSGSMVVEVIIRDPNLHDTDQGKGEPDVTINGKSLRMVQSTDGNWYAYFANVNKAKIADSTQSATSGKGLDFGVFCSRDTPSNVFGVSFSQTDGFAVPGNNGLSGFTNGAASFTQCNGSPTTPTILNNVVRHAQSINTNPNIPSGQIGLDPDAWPLIQLYSFNSDVKIQYNAGGNPQSVTLQYDDSANVSFKIDKNTYPQNSEVFLTVNDFQLNQDPTDEDSWTFNINSTLGTFYQAYDNSGSNSANGNAGLVNLIPYLSNLGFKDNGKLSITLGNIMKLKSNDKQPSTSVNGIPSNTFSQIVTLVENGPNSGIFENSDDADKSTISILTNAPRGQTGQIEYNKKSTSVL…
>A0A8J8Q0W0 Glycosylated S-layer protein, SlaA OS=Sulfolobus sp. A20-N-G8 OX=2200879 GN=DJ526_03835 PE=4 SV=1; Taxonomy: cellular organisms;Archaea;TACK group;Thermoproteota;Thermoprotei;Sulfolobales;Sulfolobaceae;Sulfolobus;unclassified Sulfolobus;Sulfolobus sp. A20-N-G8
MNKTLGLILASVFLISTLGIIPSLMLTTEAAIPSSNPASPTYTVPKVIQLPNTSTSYINLFFNIYSNSTVAKVAQAFDYGLADNYTAEAITFTVSVKGGPTGTFKLNQNDFQFTYFYYNNASVAIVLSPTGSSTTPSTGTEAVSTFEINSLGVISNLYNYLNKTVYLNGTINVLSLNYIIYQAVGNMGYTSLASLPAGSTIQISYAGYTYTITVVHIVTYPGQLVNPIEVAGVIPNPGYVQAVGRSNITIGVYDPAITTGTTPFNFTLTYTSQAPAVIEWFVVANATNASSNAYNKDVTANFYAPKFVGSFLPMNNSIVYEPSSQTPFLQFNGNLNVTAHENVTGTLQSGTNIYVGELNVTPPGHYYFSGELNTIFNGFLYTNGSATLRANIFNGTIFF…
>A0A1I4T6U4 PGF-pre-PGF domain-containing protein OS=Methanolobus profundi OX=487685 GN=SAMN04488696_2224 PE=4 SV=1; Taxonomy: cellular organisms;Archaea;Euryarchaeota;Stenosarchaea group;Methanomicrobia;Methanosarcinales;Methanosarcinaceae;Methanolobus;Methanolobus profundi
MTAKFQHTLPFISILKKFFAPWNMASRFKNSVYTCLFVLSMIVLSISIASAGTLNVTTVAGPGNYTTIQAAVDNSSSGDTIFVYPDTYTENVIVNKSGINIISTEGASATNIVAPASGNVFYVADTYDVLIDGFNVSGPLPLKSIYLYNTSSSTVSNITAISGTYGIYLEEADNNTLADNDLQNNSDSGIRLNSADNNSITDNTAISNIRGFYISDSVSNTLSGNIANLSTQFGFHLKNTSSNTITDNKAYSNGFDGITLNTSTNSIIMDNEAGSNAHYGIYLDASSNNTVTGNTVNSNVEIGIWLDASHNCTVTGNTANLNPDYGIALEYADDNTLANNSAASNGVGFALGVSNTNTVTNNTAESNGYGFTLAYASNGNVLTENAANSSAVAGFLILS…
>A0A1H3CSR6 PGF-CTERM sorting domain-containing protein OS=Halobellus clavatus OX=660517 GN=SAMN04487946_101175 PE=4 SV=1; Taxonomy: cellular organisms;Archaea;Euryarchaeota;Stenosarchaea group;Halobacteria;Haloferacales;Haloferacaceae;Halobellus;Halobellus clavatus
MIGFTSRFRAAAFVLVLLISVFGGVAGYAGTVVADPGTIAFDSATYTDGETATVTVEDGDLSTGESYVVDVESDTESQRDVMDEDVSDGTNSITTDHSVIDLNGDNKITNDDIIYTNNGDGSGVISGVSRNSNGTVSIVLNSYSDADDTITYKSAETVLLTHTSGSQFTGEILLSTSDSVGTLHISDTDNINSTYFDESQNSNIKASATVDIVKESKNSDPEPLTRGPATEFSIASLGGTTLTDSESVIEIPFSEGLSKAGGEAGGLTRSDNVTVTVDGEDVTDRYALDADGSADGQVVLSAATPLDPGATVSVTIDAVNDSIDTETIRPGSFEVRATDSTVVEGDGDVNAYENTTIAFVTDDGSADVDQPFEVEDEDGAFVFAGETGTGSQVFTFDTA…
>A0A0E3PCD3 Thioredoxin domain-containing protein OS=Methanosarcina siciliae HI350 OX=1434119 GN=MSSIH_1322 PE=4 SV=1; Taxonomy: cellular organisms;Archaea;Euryarchaeota;Stenosarchaea group;Methanomicrobia;Methanosarcinales;Methanosarcinaceae;Methanosarcina;Methanosarcina siciliae;Methanosarcina siciliae HI350
MKGSSIQIISIFFVFMLGPAVTQAGAAVIIVDDSGGGNYSSIQKAVDNAQNGDTILVSPGVYQENIIVDKELTIISHSTLSGDQTNRILIIGTVPNNDVFSVNSNSVTIDGFHILGYQSGTDGSGAGIHLEGVQDCSLSNNTLIFNGQGILLNDSQGNYLDSNFINLGDCGITLGGSEDNILSNNIVVTNKQGISLHNSVNNTLVNNTADSNTIGFFLGMAHGNKLAYNHILNNEYGIFGQAAEHNTLVDNGLYLNGIGVCFNESSDNALYRNEFINLLNAVDKGNNLWNSSSEGNFWNDHSGKDTDENGIADTPYLINRTTGSMDYMPEVNETLSNNNSENTSEKINALISLLNKGYSISSRNQEKGAVVEITRLEQINTSLQEGPVFLRIGAEWCSL…
>A0A0F8S8N4 Carbohydrate-binding/sugar hydrolysis domain-containing protein OS=Methanosarcina sp. 1.H.T.1A.1 OX=1483602 GN=EO95_16635 PE=4 SV=1; Taxonomy: cellular organisms;Archaea;Euryarchaeota;Stenosarchaea group;Methanomicrobia;Methanosarcinales;Methanosarcinaceae;Methanosarcina;unclassified Methanosarcina;Methanosarcina sp. 1.H.T.1A.1
MSNESITVDADGGADFTSIQEAVDSAKEGDTILVMPGKYVENVHIGKPLSIISGAGAPEETVVEAADRRDHVFHIRADNVNVNGFTLQGAKYEDDLLAGIYLDNVQESTIQGNILSGNYYGIYLKKSRENLLSRNVAYDNKYGILLCVSSGENILDRNMISDNYYGVDLENACNNNILTGNTVYSNRENGVMVISSSCTDINNNNISSNPKAGIKLDNSRGNSISNNSVSDSERGIFIVFSGDNRVAGNSVNSNKVCGLQLGGSAERNIIEENRFSENKDGIFIAYSVRYNTVTSNIVLNNSKGIYLTGHSDYNEIQENIVCSNSLGFYVDNCKENVLSGNVVTNNTNSGILLTESFDNFIYNNYFNNAENAAEDKTNIWNTTKTAGKNIAGGSYMGGN…
>A0A410TPV8 PGF-CTERM sorting domain-containing protein OS=Halorubrum sp. BOL3-1 OX=2497325 GN=EKH57_08730 PE=3 SV=1; Taxonomy: cellular organisms;Archaea;Euryarchaeota;Stenosarchaea group;Halobacteria;Haloferacales;Halorubraceae;Halorubrum;unclassified Halorubrum;Halorubrum sp. BOL3-1
MTNDTNYRGKANAVFFAAVMVISMVAVGFAAAPAAADASGLSTGSGDTVFQSSESVTIEGTVDDAADYAVQLTDASGNSKEVNGSLSSGTTSFSETVDLSAGFDGGAAAEGDLTVEADQNISFTTAQTSLALTVDDTGDEAPRKATHYVDSSGNALLEVAFDENIGYSTPISVEAGLEDGTTELFDTSAGDTITVNNNRLVVNTTDEFPTVQNVSIEGGVTDAAGNTLVDDDYSVTYAPSSINTAADAGAEFDSFEGELVALEGDVDDSFDIDGPGVSRTRGTGAASEVYVFDTEDLAFGEYNVTSDEFGNEVVLNVEDLGLNASVDEEEFEADEDVTGTITSDSINRDITVDLLDSDGDSVETIDDVAIDSNGDYDFDFGNDSDTDTYTVEVTDDASG…
>A0A1H5UU15 PGF-CTERM protein/surface glycoprotein OS=Halobellus limi OX=699433 GN=DV707_04105 PE=3 SV=1; Taxonomy: cellular organisms;Archaea;Euryarchaeota;Stenosarchaea group;Halobacteria;Haloferacales;Haloferacaceae;Halobellus;Halobellus limi
MTDHTNQRRAVFLAAVMICSVFAGVTAFAGSTAADLHGTDNPVTVENPDTGATTTHTLNVSASDGTWPAPMDTDRIKIDYSVGSQAADVSGVGAGDVTVVIDEADGSTTDVDVDSVASSNGGETLTIELSSVEDVGDGDDVSVRLDGVTNPPNAGTYNVNFRVSDGGSGAQIAELSYSIGDQSEAPPQLTKAVHYDDTGDEGVGVELAFSEAVDIAADDVTLYEDDSEVDSYTVEDTGVTGRVFVTTDGELLTGDLEVELSDDVADLDGNTLVDTGRNDVTFAPVTVKTNDDRGAYRGSTVAIVSDSGTDVGIQIEGPDQYFFDGSTDTNSEVFVFDTEGRDLGEYNFGIAGSDNEDTRLDLRDLGLAVTVDDATVTNAEAIEGTVEARSADRPLTVEL…
>M1J5L3 Uncharacterized protein OS=Sulfolobus acidocaldarius Ron12/I OX=1028567 GN=SacRon12I_11720 PE=4 SV=1; Taxonomy: cellular organisms;Archaea;TACK group;Thermoproteota;Thermoprotei;Sulfolobales;Sulfolobaceae;Sulfolobus;Sulfolobus acidocaldarius;Sulfolobus acidocaldarius Ron12/I
MNKLVGLLVSSLFLASILIGIAPAITTTALTPPVSAGGIQAYLLTGSGAPASGLVLFVVNVSNIQVSSSNVTNVISTVVSNIQINAKTENAQTGATTGSVTVRFPTSGYNAYYDSVDKVVFVVVSFLYPYTTTSVNIPLSYLSKYLPGLLTAQPYDETGAQVTSVSSTPFGSLIDTSTGQQILGTNPVLTSYNSYTTQANTNMQEGVVSGTLTSFTLGGQSFSGSTVPVILYAPFIFSNSPYQAGLYNPMQVNGNLGSLSSEAYYHPVIWGRALINTTLIDTYASGSVPFTFQLNYSVPGPLTINMAQLAWIASINNLPTSFTYLSYKFSNGYESFLGIISNSTQLTAGALTINPSGNFTINGKKFYVYLLVVGSTNSTTPVEYVTKLVVEYPSSTNFL…
>A0A0F2LM70 Uncharacterized protein OS=Candidatus Aramenus sulfurataquae OX=1326980 GN=TQ35_06340 PE=4 SV=1; Taxonomy: cellular organisms;Archaea;TACK group;Thermoproteota;Thermoprotei;Sulfolobales;Sulfolobaceae;Candidatus Aramenus;Candidatus Aramenus sulfurataquae
MVNAGSTQPALVQVVNPVTGQNLAWGRENITLQSEYGNVTGISLTYSPQTAIQVTFKVNESYIDNYKFNSSNYNSTAKELGINTAPLTPGKTYTILSTFTATTNETTINSAISPYTSNLSENLYYVQFNDTPPTPFYFTYSSTDTLNGTLYASYANVTATISQIPIEVQNLSIGKSVTVNVTIQPVLKNLPSSEAPNISFSVKLNYTKVGNYYIVNGSFYEAPNTHTYQHLNFLTDGVPNVPGTVSQTEGITVSFVVSKIGYIALVDLGLWSNTTTVYVKGIKPTPSSNTVSFRPVVIPPSMNVVYSMFGQGNEVLANVTDNYMVANITIYAPDDILDWYLSAPTGGQAYAYPYNEPNDTGSWDLVNNAGLYMTLYVNGNAVKSINVPLELYYNKSGYV…
>A0A483CUJ8 PGF-CTERM sorting domain-containing protein OS=Methanofollis fontis OX=2052832 GN=CUJ86_00615 PE=4 SV=1; Taxonomy: cellular organisms;Archaea;Euryarchaeota;Stenosarchaea group;Methanomicrobia;Methanomicrobiales;Methanomicrobiaceae;Methanofollis;Methanofollis fontis
MKSTSRMMVVAAVLLVAAAAFVMPAAARAVVNGDTIFDYESGLDLTAFAANGNQLAKYTDDDPAKGQIFSIPIANAASLDLTAIDLQGNYGTYFLVQNTLNKVYIRDPTVVFGAVLENDITSSIAGKTVTKNTPIAFQFDATEVGTYLTTATVKVELKTPGGGVLTEIPDRLGVLQSFTNHALNAPRTYIRNIDISQLEAGTYSAQAKWQTPGGFSDYATNSNSVSFTVASKEIAIESNKENVVRNNPFVVTVTGDSKTNYYLYIKDASVAAAQYPTIKPGQPSVTITNVAFAGAVDPAADTLANGERATVAGVYVASTAAVVATDAGGKRSIEFATTSQTDDKTFTIKVVDPSDASKYDEVKVKIEEGEVTITAEGAGSYYLGEEVKLSGTNTDSDNV…
>A0A6C0UKL9 PGF-CTERM sorting domain-containing protein OS=Halogeometricum borinquense OX=60847 GN=G3I44_03995 PE=3 SV=1; Taxonomy: cellular organisms;Archaea;Euryarchaeota;Stenosarchaea group;Halobacteria;Haloferacales;Haloferacaceae;Halogeometricum;Halogeometricum borinquense
MTRNSEQFRAVFLAALMVLSVFAGTIAFTGTAAAEATNIDLGNGNGNQVSVEAGSSAEIDATVTLNDDGAAGFNSTTVWVDEDSDGKLSDGEPNKTVSTSSSPKTVSNIDISGLSAGTYDVSAAETGSSPSAGTVADKNVTDQLKITSSAVPSLQSANHYDNDTSSNTDGEVELAFDEDIASVQKLNVSKEDGNTNLTSSVSIDNGRVVATLNDVYTEDLEVTYKVTDTSGNAHSEDQTADVTFAAVTIKETDSENVYKGSTVAVVANNTATDVEITGAADDNDFFRSGSTGTNSQVYVLDTEDREDGDYDIVFAGDESKNASITVRDLGLGVEIDDLSVTNADDSKIEGTVTANAGDRPVTIELLNSDEDVEKTIGADLTGQAEYEFEFNASDLDTGN…
>A0A8T3ZXE8 Peptidase OS=Thaumarchaeota archaeon OX=2026795 GN=HZA84_05110 PE=4 SV=1; Taxonomy: cellular organisms;Archaea;TACK group;Nitrososphaerota;unclassified Nitrososphaerota;Nitrososphaerota archaeon
MNRLVLLSGILLLIPLYVSASAASNPNLIVSAENPAFGNHFSGSMVVEVIISDTSISDTSDGKGEPDVTINGNNLRMVQATDGRWYGYFANVDKAKIADQISLDGGVSGVGFDFGVFCSKDTTSLGPTFTESAGIAVPRSITGATNGNSEFATCTGAPSGANINNVVRNPKSINTNSNILSGQIGLDANAWPLVQLFSFSNNVVIQYNSVGTQSVTLIYDDMSNISLSLDRQNYPPGSHVFATIHDMQLNQDPTARDSWTFNINPQTVFYDAFTESGASSANGGTGLVNLVSKLSSLGFEKNGKLAMNLGQVADLVQNNFQQSTASDGTNTYSEIVTFVETEPNTGIFETADDSAQSNIKMLSSAPRGQSATIEYDSKSYSIVSGLNTADISLGATQIL…
>Q4J6E6 Conserved membrane protein OS=Sulfolobus acidocaldarius (strain ATCC 33909 / DSM 639 / JCM 8929 / NBRC 15157 / NCIMB 11770) OX=330779 GN=Saci_2354 PE=4 SV=1; Taxonomy: cellular organisms;Archaea;TACK group;Thermoproteota;Thermoprotei;Sulfolobales;Sulfolobaceae;Sulfolobus;Sulfolobus acidocaldarius;Sulfolobus acidocaldarius DSM 639
MNKNLAILTPIVLLSLVLAPIAISAVTINGITFYSPVPNQTYKYGQQLVLSIQSQPNALVTLYVYDPKGNVVYNNVYQTNSSGGLTATIATFGSTPGFTTVGTYTVSLSVQGTTSESASVNVQYVPLTSTITATVVNQEGSPLAGATVQLYNTTSGSNTLVATQTTNSQGVATFTVLSFPGVTQTFKLVASLQGYAASTASVSITGQQNASVTITLVPAVVTIAPMYVIQNGTVIGSGPSLSSIVVYQGLPAYILAQVSFAGQRVTTAPVSAQVYYPNGTQTVKASVITSGKYAGMYNITIMPPTESVQNYVFQLLIVANYTTSSGQTLSTKYLMSVQANQNLQALVNKEISSLVQNITNLEKTVNNLQTQISTLNSSLSSLSQRITSLQNTLASLNST…
>Q980C7 S-layer protein A OS=Saccharolobus solfataricus (strain ATCC 35092 / DSM 1617 / JCM 11322 / P2) OX=273057 GN=slaA PE=1 SV=1; Taxonomy: cellular organisms;Archaea;TACK group;Thermoproteota;Thermoprotei;Sulfolobales;Sulfolobaceae;Saccharolobus;Saccharolobus solfataricus;Saccharolobus solfataricus P2
MNKTLGLILTSVFLLSTLGIITGFVIPTQAANSNDAAIYTIPSVTSVSNTSNIVINLFFNATSNSTVGAQASAFNYGLAINYTLDAITFTVVLPSGTSYPLIKLNAKNFANYGYYDLAHNSIVLLLNTTASSTAKELAYSYEQSIGVTPSASYKIYNYTNKTVNVNQYMNELPLSMLIYMATNGKYNNLASLPVGTKLEFTYAGVTYIIAVSPTVKLVGELLNPLYTANSKMLPGTNYAVGRSNITVAVYDNLITTTTSPFNFTLTYSSLAPALIYWFVIANTTYTNNGASTPTASFQAPPFKQYFPSNSTILYSAAPTKSSILMFNGQMNVTAHENVTLTLQTGTNIYTSPNFNVTPPGNYTFSGKLGVGFNGFIYQNGSATLTATIFNGTINFFFSS…
>A0A0E3P6L9 Cell surface protein OS=Methanosarcina siciliae T4/M OX=1434120 GN=MSSIT_1734 PE=4 SV=1; Taxonomy: cellular organisms;Archaea;Euryarchaeota;Stenosarchaea group;Methanomicrobia;Methanosarcinales;Methanosarcinaceae;Methanosarcina;Methanosarcina siciliae;Methanosarcina siciliae T4/M
MGASRVIIVVAIALITIAVYSPVSAKEITVDNDSGADFRSIQEAVNNSVSGDTIIVKPGTYRENVIVNTNRLTVRSESGKPDVLVEPLDENKSAFLIRADNVTITGFNITGAGEPPNYPRGFVARNFTEPASTNRESAAENVSAFIAEEIFKARGFEHYRPPCGISLENASNCVITENVLFENYRGIRLDNSSYNTVSKNLFVNDGIAAGEGSGTNNLTGNIIEKGYILLGPWASNNLIAENKISNGTGISFACCGGGDVISCNTIFNCSSGIDAYDRGIYIRNNTITDCTHGIELSFSFGTGIYGNKISNCSIGISLGDACRGIEILNNTIISSVDCGISIPDQEDDEWIYNNYFNNTMNIRLGISEGNIWNSSLTSGTNIVGGPSLGGNFWANPNGT…
>A0A6G2FYM6 PGF-CTERM sorting domain-containing protein OS=Halogeometricum sp. CBA1124 OX=2668071 GN=GJ632_12165 PE=3 SV=1; Taxonomy: cellular organisms;Archaea;Euryarchaeota;Stenosarchaea group;Halobacteria;Haloferacales;Haloferacaceae;Halogeometricum;unclassified Halogeometricum;Halogeometricum sp. CBA1124
MTDKTTKLRSVFLAFVMVTSVFAGTIAFTGALAGTAAAASTPGSTSYQGGAVHYDDPNDENGDVIVEVPLNESISADSQTIANFTLLDDDNNVSKDGWTVTQDGDSNAIIIDTKGDVIRSNDLEVDITAPEVVNGGEKSVVFASQSVATDTSVDDFSAFKGSTVAVRASTGDSVEVEGPDNFFTSGSVGDNSEVYVFDTSNRDLGDYEFTVSDDSGSTYDAEFNVTVRDLGLEVDLDDLTVTDEDAIEGTVSANRGGSQVDLSLQDSDEDEVANDTVTLNGQGEADIDFASQETGNYTIVATDLNTGVEVESSSIEVSDAGEGSADIGGEGIVTDQRGDIANITIEIENADFATVTLGSDDVGFESNVTVEDVDGDGQVNLLFNTYAAINAQGDVTNGD…
>A0A2I0PDY3 DUF3821 domain-containing protein OS=Methanomicrobiales archaeon HGW-Methanomicrobiales-3 OX=2013819 GN=CVV32_09035 PE=4 SV=1; Taxonomy: cellular organisms;Archaea;Euryarchaeota;Stenosarchaea group;Methanomicrobia;Methanomicrobiales;unclassified Methanomicrobiales;Methanomicrobiales archaeon HGW-Methanomicrobiales-3
MTKRLTIVMVALALFVLMAIAPVSAKIAENGTQIQLGSTVFIGEEGLNLTQAMNGAFTGIASDSAQIYNVPADLRIGWWASAAQITTTAPTRIINLDGRYKTFVVAPADFVGYTGNWYLIDNGSGTNAARLAVTTGLPTAVFNVQDPTLDIKVWDLANNLDVTGKSVPQGSDLAFKIETNMYAATYVNRNNTVYNRSFDYALLGAPGSAIMPDGTSSTWDGNGTGQVGFPGTNGTFVYEVYDGQTASNVWMVVNYTDFYTMTYHNVNSTVGRCGTYRVMYWNNSALTATSETLPYTARNFTTDAAGLVNSNVAWNGASSPACTWSPIASADGFINIKVKDESGTTLTALRTNSAGTETFSLLKNFVNIQPWTWGAATGQFWETDAVDFNNQYAYPVGTY…
>A0RXH0 Methyl-accepting chemotaxis protein OS=Cenarchaeum symbiosum (strain A) OX=414004 GN=CENSYa_1415 PE=4 SV=1; Taxonomy: cellular organisms;Archaea;TACK group;Nitrososphaerota;Cenarchaeales;Cenarchaeaceae;Cenarchaeum;Cenarchaeum symbiosum;Cenarchaeum symbiosum A
MKILAAVLVALVAVQAGAASAQQLGAFTNSLVYSDGQPLFVYGTATPGENLVVRLFAPDGTIAKFDQITADDDGSFNHVLLTWPESSTGFPYGTYTVEVISAVQDGLSKSIDVKFTSSTELVDIPIERRVSTTVFAPETSGINTPMRIFVQTTSDGLLIGGDPSNLLDTTHVHLPSGNVEDLAGSFQTLHQGLYFVDYSPDQLGTYVFHVVTFHQGTVSHGSAATNVLSQDIGGISDQIVRLNTILDETLEELDRLNSEVSEFGSVLETASENIDDSVDSVSSSVANIEEASLQLNSLLFPVIAVISIIVALQIVILARRR
>A0A6G2KVR6 Methyl-accepting chemotaxis protein OS=Cenarchaeum sp. SB0673_bin_9 OX=2604881 GN=F4116_06010 PE=4 SV=1; Taxonomy: cellular organisms;Archaea;TACK group;Nitrososphaerota;Cenarchaeales;Cenarchaeaceae;Cenarchaeum;unclassified Cenarchaeum;Cenarchaeum sp. SB0673_bin_9
MRIHALLVLLLLVPFVHISYGELELSTSSKVYAPGQPLFVFGQTSPDDSVIIRVFGPDDTITKFDQVTAESDGSYQHIVLTWPEATVTFPYGTYTIDAVSTQSGESNLINVRFAASDELVETPVERNIHMLIFAPDMAAVGDTLRVFIQTTSDGLLVGNNPVSLLGTTHVHLPDDTVHDISDSFEALHTGLFYADYTPQQEGTYVFHAVAFNQGTISHGSAATTVLKQDIGDISDQIIHLNTILAETSAELDHLKTEVAEFKGTLEQASNRIDTSVTSVSESVSNIEEASSQLNSLFFPVVALIGVIVALQITTLARSR
>A0A8T3ZWL1 Methyl-accepting chemotaxis protein OS=Thaumarchaeota archaeon OX=2026795 GN=HZA84_03530 PE=4 SV=1; Taxonomy: cellular organisms;Archaea;TACK group;Nitrososphaerota;unclassified Nitrososphaerota;Nitrososphaerota archaeon
MKILILLCLGIMFGANSAFAEQLDLFTDNQVYSPNRPLFVYGQALPHEDIVLRIFAPDDTIVTFTQVTSDDKGKFQMELFIWPDASTSFPYGTYTVEAISTQQNGISKKIDVKFSSSSETEKIPISRNISTLVFAPETAAINVPMKIFVQTTSDGLLIGGSPEKLLGTSHVHLPDGQVVNLSSAFKILHQGLYFAEYTPTQEGTHVFHVVTFSQGAISHGSSATLVQKQDIGGISKQILELNSVLGDTSKELANLKTEITGFGSSLDSASQNLDKSVSAISTSVDNMEAASLQLNSLLFPIVASIAIIVALQIAILARRR
>A0A1H1C4A2 PGF-CTERM protein/surface glycoprotein OS=Halopelagius longus OX=1236180 GN=DWB78_04570 PE=3 SV=1; Taxonomy: cellular organisms;Archaea;Euryarchaeota;Stenosarchaea group;Halobacteria;Haloferacales;Haloferacaceae;Halopelagius;Halopelagius longus
MTRKSKQIRAVALAALMVLSVFAGTIAFTGTAAAAANSVTVESGSEVVSSGSDVAFTVTNNTSTTGDIQYWIDLNNDGFYNDSEPSGSTAADSSGEYTGQTLTVPSGASEGSYQVAAYQNASLSVGDEAEATASFEVDNSKPTLKSAIHYDNDTASGSDNVDAELELAFNKNVDASSATVTLLNSDEEEITTLSNADTAASEGGRVVFDLSKVYTDDISITYSVDDTAGNTVSVSDTDDAKSVTFASTTIRSNDANAYKGSKVAVVSNSTDSSVEIEGEDNYAFSGSTGDHSKVFVFNTENRALGEYNVTFDSATRTIDLRDLGLSLDVDDQNITTSDTVSGTVSANAGNRPVSLQLYESDGDEFGAEVNDSLNGQGEYEFDIDAFSDTDNGEYTLEVR…
>A0A401H975 Surface layer protein OS=Aeropyrum pernix OX=56636 GN=apy_06430 PE=4 SV=1; Taxonomy: cellular organisms;Archaea;TACK group;Thermoproteota;Thermoprotei;Desulfurococcales;Desulfurococcaceae;Aeropyrum;Aeropyrum pernix
MRHAYTAMAALLLAVFLLPAIAPIAQMAAALSLGEETFQINPGFTGRELVIDPDMAASLTGDPPVLNVNLIAVTIRGSGFQDDATLQYWIQRGTTKFSDEPFDFATPIGVYGGDGAPMKQVQGGWLSSPSINKPPTLVVEGEVLLDPEEGVVKEGVYHLYVTDGTNERSMEFRVLDIVPGNRFPMINSTNPASVLSVDSESATQDIKDEIPVYQPGDTVEFTISGLPANVTGVQVFLDWIGSPYRGTASPMGGSYEGSIRLPSELPMGIHIIMALIYFDQPATPTPIPSATIAFLPIYIKPKLVSGPFIIQGNEGDTVNLQIVGLPESTPVGDDIDVPPDDITEVAWAINEFTSSPTYHLIGEQTITSPEGTLNVTVQLESDIAPQHRGALTLYLWDDI…
>A0A2E2J6E9 Envelope protein OS=Thaumarchaeota archaeon OX=2026795 GN=CMO17_02355 PE=4 SV=1; Taxonomy: cellular organisms;Archaea;TACK group;Nitrososphaerota;unclassified Nitrososphaerota;Nitrososphaerota archaeon
MXTPALLENSFALDXDNKLDTFTNRQVFAPGEPLFVYGNSIANSPVLIRLSSPNDNIIHFEQVITKNDGSFHYFVMNWPNXXEXTXYGTYILEVISENGSVSDKINLKFTESSSLVNVPIERNVXTTVFAPETAAINNTFRIYVQTSSDGLLIGNNPSEILGTSHVHLPNGQVQGLEESLLMLHQGLYYVDYLPALEGTHVFHMVTFDQGNISHGSAATNXLXEDISGISRQIIALNESLVETSDELKKLKSETSGFGSTLENASSNIDKSVSTISTSVANMXEGSSQLNSLXFPIVASIAIILALQIVIIARRR
>A0A8J8PNA2 Glycosylated S-layer protein, SlaB OS=Sulfolobus sp. A20-N-F8 OX=2200880 GN=DJ532_03960 PE=4 SV=1; Taxonomy: cellular organisms;Archaea;TACK group;Thermoproteota;Thermoprotei;Sulfolobales;Sulfolobaceae;Sulfolobus;unclassified Sulfolobus;Sulfolobus sp. A20-N-F8
MKSVYLLSSLILISIVALVSVGAYTSGNVTFYSPSVNDQQYLVGKTITIDAVVPTQFAGDAATINFFFPNSTLAATIPTSVNGTGGIYVPNAYTFPNVLGIWTITVEVAGGVAVGSINVNVTTPAVAPIILTVQNLAMYENSLPQYIALVNGIVTATVMQNGTVNLIGYVYNTSVAMPLSGASISLTLTIPSVGTKTFTATTASNGSFLISFTVPALSSSISLVSSYLISGSMTVSYGVHTVTYQVLITAIPNYISIINLLSGQVNTLKGEIASLNSTISTLKDEIGTLNGSLSGLSSQISTLNSKIASLNSTISSLESEVSTLNSEYSTLSSTVSTLKSEIATLNGNISTLNSEVSSLEGKVSGLTTIAYGGIIAGIIGLIVAIVAIVLVMRRIS
>A0A8T4DCN7 PGF-CTERM sorting domain-containing protein OS=Methanomicrobia archaeon OX=2268195 GN=JW878_02130 PE=4 SV=1; Taxonomy: cellular organisms;Archaea;Euryarchaeota;Stenosarchaea group;Methanomicrobia;unclassified Methanomicrobia;Methanomicrobia archaeon
MKTKMIGITLAIIMLASIFGAMVPTSARTTATDIVLGDTVYIGEQGLTFGATGALEGVPGTTTEDASPIALSAGMTVPSTIKGKYFVDANSNSVLDAGEFYVFIDEATITGDVILNSAAQDSIAGKTVPTSSEIVFKVQANIGDKIPGGLVDITLTDPDGVQVPSVDGQTMSDIPILGSSMFIGDPAPTVTAPAPYGDALDLTGMKLGTYKVTFKLDKTSCNLLSASSATMEFTIRSEDLSIEATDDTVAKGKDMVLVVNGNPSTNYYLIVTDVKEAEPPAVKLAGDVKVLDATGAASESGTTPNLAAWVKTGSDGIADVKISTTGCDARTYKIKVYAATYPAYGNFDKDATVTKTDDADVKVAVEKASVTFDVPTKVIIGEELEINGAISAGSKVDVI…
>A0A2V3JPX5 Dockerin domain-containing protein OS=ANME-2 cluster archaeon OX=2056317 GN=C4B59_06135 PE=4 SV=1; Taxonomy: cellular organisms;Archaea;Euryarchaeota;Stenosarchaea group;Methanomicrobia;Methanosarcinales;Methanosarcinales incertae sedis;ANME-2 cluster;unclassified ANME-2 cluster;ANME-2 cluster archaeon
MKRYTIIGTTVLILALITVSITTATAISCTCGDICVNETGWWRDSGAFHANATPIQAAADNATAGEIICVKAGDYNEAISIETAHLTLAGEGADVVNVTSVGPDDHVFEVAADYVNISGFNVTGTTKNFGIYLNGADHCIVSDNAASNNKYRGIYLDSSSSNRLLNNTASKNDCGIELWSSSNNILKGNTANLNYYDGIYLDSSSNNTLLNNTVSKNDCGIELWSSSNNILKGNTANLNYYDGIYLDSSSNNTLLNNTASKNDYGIELWSSSNNILKGNTANLNYYDGIYLDSSSNNTLPNNTASKNDYGIELNDSSNNTLTGSTASGNHDGINLYDSSDNLIYNNYWDNTNNAYDDGSNRWNITTITAEPNIIGGPSIGGNYWSDYNGTDTDGDGLGE…
>A0A1D2QFQ6 Chromosome segregation ATPase OS=Haladaptatus sp. W1 OX=1897478 GN=BG842_19160 PE=4 SV=1; Taxonomy: cellular organisms;Archaea;Euryarchaeota;Stenosarchaea group;Halobacteria;Halobacteriales;Halobacteriaceae;Haladaptatus;unclassified Haladaptatus;Haladaptatus sp. W1
MRVSRAVSLLAVTVLLCSLAVGPILSVGASSQSANFSSDTPSDNRGDVIPITVHASKSATVNIWSPGHGFWVQVNVTGGTTTLDLNTYRADDPNEVVSLEKGGIKGSPRVAPAAGPLQPGVYNMNVTVNGVTQDISSFTVEKRSTGDMRTFVLPAATDVSTFETPKELSKAASPAENGTVAEGDKLVLALNASGLSGFLKKPMLDGSGENVSIRFRETNAERNTVPNEFDGDTATRLVMDDENDVLYLVVDTDDHGIEAGDRYEATFEIGEENALVSKPERATTNVSVEKRRVSLDYSGDVLIVGKHPTIAGTTNLAPGTTVNVTAYKEGSESFFRPKTPTVTQDRTFGATFDFGGVEPGTSFHVELRDQDTTVPVVVASAQPTTTTTTTTTTTTTTTT…
>A0A7D4D3V2 PGF-CTERM sorting domain-containing protein OS=Halorubrum salinarum OX=2739057 GN=HPS36_09800 PE=4 SV=1; Taxonomy: cellular organisms;Archaea;Euryarchaeota;Stenosarchaea group;Halobacteria;Haloferacales;Halorubraceae;Halorubrum;Halorubrum salinarum
MSDDDFDVTFAPSTVDTTLNSVSESDFFEAFAGENVALEGAEDDAFDIDGPGVSRTRGTGSNSQVYVLDTDDFETGEYNITNDNGDETVLEISSLGLEVEADEENFTTSDAVTATVTSDAINRDITADLLDSDGDVVDTVETTIDSDGEVVVDFGTQSETGTYTVEVTDDNSAVTAESGEFDVNEAPEGDITFEESFVTEERGDVANITINFQGDLETAYLTIGDDDEVGYETNVTVESGGEDSVTVGFNTYIAGNTSASGVSGSDVAFLADSDSDATVTFENESETDLNNMLAAGTYPVEMSDTSFVATANGNSDAVGDLELNERSVEGFQLWTSSADVFEDVETVTDITNGVENGTVVETDTLTESDVLVHELTATGLEGPLELNGDLETLVDNGAI…
>A0A4P8JUB0 Cell surface glycoprotein OS=Haloarcula marismortui (strain ATCC 43049 / DSM 3752 / JCM 8966 / VKM B-1809) OX=272569 GN=csg PE=3 SV=1; Taxonomy: cellular organisms;Archaea;Euryarchaeota;Stenosarchaea group;Halobacteria;Halobacteriales;Haloarculaceae;Haloarcula;Haloarcula marismortui;Haloarcula marismortui ATCC 43049
MTNTKQKINAVFLSALMVMSVFAAAVAFSGAAAAANRGAGFTYSTGPTDSNGGGNGDSVGQVGPGAVVFQGEEDLEDGGNFGSNTDIGQLQKVSGDNSGILLGNPIPQDQPTGSYTFDGNSGTDGVTLQTPRVTSVEVQNGGSGDVTGSTLQTSSSGPDAFVRADYNFQEAEDLEITVEDENGLEVTNEIVVQKTGLPTADRNNDNGASGSNGDFDVGWELDTTDIDEGQYTITVEGTEDLTFGDASETVTVNITSDQQASLNLDNDEVVQGENLQFNVENSPEGNYHVVLVESSEFRDGITADQASRIFRNVGDVQEVGLVDNTGPVSASTVASNVGSDQEVADVTRYAYGVVEIDGGSGVGSIETQFLDDSSVDVELYPASDSSNDGYASGGSHASS…
>Q9YEG7 Surface layer protein OS=Aeropyrum pernix (strain ATCC 700893 / DSM 11879 / JCM 9820 / NBRC 100138 / K1) OX=272557 GN=APE_0609.1 PE=4 SV=2; Taxonomy: cellular organisms;Archaea;TACK group;Thermoproteota;Thermoprotei;Desulfurococcales;Desulfurococcaceae;Aeropyrum;Aeropyrum pernix;Aeropyrum pernix K1
MRIVSIAIAALMVALFTLPTVLPIAQAAQDVIPAQTIEPGFDEPLVIDLDQMQDMVALTIVGQGFQDASGLTFEIWRIVGERTSFGVYDFTTPIAVYGGDNQARLRYVLGEWVEDPSDLTPPTLVIDMEDITAETGETVTVGPYELRIKDEAGNVGRIEFTVADLVSGAPTITALNPYATVEDARMEIDHGLLSGDPPTDTIFDIDPMYEGYVLPIYRPGDEVEFSVGNIPGTTERIYVYLDWVGSGNSVRISPGETGTLRLPKELPMGIHLLIAVIYYEDAGERHATLAFTPIYIIPKLFEAEPFVIEGDAGETISLDIRGLPFSTQVGNDIDGDGSLEVGWLENPFSGTGNTFDLIIDGPVSTTERGSLSVTTVLEDDIEGQDRGSLDLYLYVRGGD…
>A0A7C1IEF0 Carbohydrate-binding/sugar hydrolysis domain-containing protein OS=Methanomicrobia archaeon OX=2268195 GN=ENN68_00535 PE=4 SV=1; Taxonomy: cellular organisms;Archaea;Euryarchaeota;Stenosarchaea group;Methanomicrobia;unclassified Methanomicrobia;Methanomicrobia archaeon
MRSERNRIWVGLLFAVLLTVLTFVSGGCVSAATTRYVNLGDSIQDVVDVADHGDTVIVRDGTFTENVVVNVANLTLRSENGSASTTVFAAVNTSDVFRVTANSVTITGFTVRNATDSASSASGIHLHVVQHCSVSDNNASGNYNGIYLYSSSNNTLMGNIANSNYHCGIRLDSSSNNTLTNNSASNNSCGSWYSYGIYLESSSNNNLTGNIASNNSVIGVHLISSSSNNLNSNRIYNNKYGISLGDSSNNNTIYDNDVSNNSFGSGIYLHSSSNNEVVANNLHYNGDGILIDYSDNNNITGNTACNCTNAAIILRFSSKNTLSRNTVLGNPCGVFISVSSNNSLTSNTASNNNRGIYLYSSSNNILTKNTASNNYYGIDLYSSSNNNTLMGNTANSNNY…
>A0A8A3S0Q9 Uncharacterized protein OS=Methanofollis aquaemaris OX=126734 GN=RJ40_01130 PE=4 SV=1; Taxonomy: cellular organisms;Archaea;Euryarchaeota;Stenosarchaea group;Methanomicrobia;Methanomicrobiales;Methanomicrobiaceae;Methanofollis;Methanofollis aquaemaris
MRIVRIDESGQQVDPIAITDNVANYIRGKPGQYYPVYSDGNRSESRYCLIQNAADSLGQMMIRTVGTDIKPDTNPSRQDAIPYRMGIQFQIPDHNLPLNQFQDSSWYEYELQGNIRTHSIINTAGSTVSLEDLAANPAVPDNNYVFRLSDQRAISPGSDATMVFRMTLNDLNYELPYSFRVQDYPLTLQLSESSVQRNDDLILTVKGMPFMQYDLSLPVPENGEDFPFFDGGGWDEPKISDYHVRAHPGWDGEVRLNIHIPKGAQPTSYTVSATGPGTVQPVTATFYIDQKAISLIFDEPDQNQYAIGDIIELSGTLKNIDKTSATKLIPIYLSVTGPNLPPNGAPLTDPSQEVVDGVPDSFTVTSYNPVFGIWSYNWETSKFSCDEGTYTVHANLQPI…
>A0A977NL41 Uncharacterized protein OS=Nitrososphaera viennensis OX=1034015 GN=NWT39_08340 PE=4 SV=1; Taxonomy: cellular organisms;Archaea;TACK group;Nitrososphaerota;Nitrososphaeria;Nitrososphaerales;Nitrososphaeraceae;Nitrososphaera;Nitrososphaera viennensis
MDNNPTPAHMGWKKPTSVVFAALLFFGAVVGVMAFAPNQAYAAVSVTQDTPKIFGSALGRVMITDTAMQGGSTQDTITVNVEAKRGTTSLGSVNAQVKEIGTSSGQFELFVTTANSPFNPAAPTFDSTTPANAHVVRINTAPTGDGVNDAVIDLNGASAADQTKELKDGDSIVVTYGGQQSTILFQKTIATVSTDRTIAGNNTLITVRINDPDANNDPTLVNTFTASSAVVKAAISGVDKASFVANATFAETGQNSGVFEHTFKVGGTATTQSVIDLTALTLPQSVTFQVTDHDVYAPAPTGAVAPYNAAVSTTSTPSASVTLRNDDGLLGVTASITMANGIQLQVTDPDRNVDTAQRDTIDAGNVTVTVAGVTGTLNGIRFKETGDNTGIFVPDITDN…
>A0A2V2NBH1 DUF3821 domain-containing protein OS=Methanospirillum lacunae OX=668570 GN=DK846_06665 PE=4 SV=1; Taxonomy: cellular organisms;Archaea;Euryarchaeota;Stenosarchaea group;Methanomicrobia;Methanomicrobiales;Methanospirillaceae;Methanospirillum;Methanospirillum lacunae
MTIRFLILIALFLIIPGLVAATSVVIPPGGDVFLGEEGLDVRAAVPAPYDEIAFYPPGSSPGRDIPLDIRHLEKSSFSVSPNLYSDRTGSWYQWDSRQAIPGSIAFNVREPRVSVRILQRLTMEDISSGTVPRGSDLLFQMDTNLGSVAQRPGYNPASDGIFDLLISTPGGGTLTAVETKTGSSISLTRITPQDSLQVFPAIQTGGWDTGAVGSGNYLYAAGMYTIQPKLAFNRVDENLKSTSAGYNIRGASITLGSDRTTIGTRDDQVIRGHSFSVTISGTPGVPVYFWVDAGSRTGSPGDQPPMILFAQEGVSQDSPDGPYLIGSYRPTSEGGRSIRELVPREPYNGVKYYGMIVPDRNGKRTLELRTTDQTDDARYTLKVESKSGGSNIHTDEIPI…
>A0A0F8DEW9 Cell surface protein OS=Methanosarcina sp. 2.H.T.1A.3 OX=1483597 GN=EO94_08345 PE=4 SV=1; Taxonomy: cellular organisms;Archaea;Euryarchaeota;Stenosarchaea group;Methanomicrobia;Methanosarcinales;Methanosarcinaceae;Methanosarcina;unclassified Methanosarcina;Methanosarcina sp. 2.H.T.1A.3
MDGGVRINRLIVLLAAFLLFASITGIGTAAETFVQSEDSIQEAVNSARPGDVIIVKPGTYAENIVVTKNNLVIRSESGNPEDTVIEPYDPDTDVLIIEADNITVNGFMITGAGDNCSGIYLNDSNNCLLENNKFFNNSEGIHLESSAKNRVFNNVILKVSRGIIIEQSEYNSVESNKASKCRYGIYLLNSKGNRVSKNTAQENREYGIVLSASNDNTLSGNTASNNGRGIHIGTSDGNTLSDNTITSNEVCGLFVCPRSDKNLVFNNYFNNTLNAEANNGTANAYNKPKTAGTNIAGGPYIGGNFWAMPNGTGFSETASDLDGNGIADERYRLENSHYIDYLPLVAFKPPEPVLPVANLSTNISEGYAPLSVQFTDSSQNATSRSWDFDNDGILDSSDE…
>A0A6A9QDR5 Thermopsin OS=Acidianus infernus OX=12915 GN=D1867_03145 PE=4 SV=1; Taxonomy: cellular organisms;Archaea;TACK group;Thermoproteota;Thermoprotei;Sulfolobales;Sulfolobaceae;Acidianus;Acidianus infernus
MDRTTKKLISAGLVFIYALSLAILIPTFLASNQGVITAVINPATGGNCLPGRFSGIVEANGVTLTAVNLTYVPPFNTTLPLKVYNQSIIYKGKIYYYNSTGFNELLKEYGISMTPVNQIVNVTSKFFARTTEGVIPNTLPPYNSGNCYLFNTTPPTPFYYSYRTLAMVNSYFPNAQYINTSAELSDLYFNVSYLPYNTTLTLSINATPALPGIEGLIKFNFSVKLCANMTTYPYTEYTLHAYFYFNNLFICELENIKTSIPGVASAVSPTTIHFTSTAVNYILLVDLGLWSNVSTVYVTGVEGTTYPYDTVATTLNNGSFHPIIIPPAICIHYKTFYSNQINPELPNTSGPDSVPYMIVNVTIRAADDMLNWTYAHKCPTFANQLWNPYCKINEAWYNN…
>A0A2U9IFP9 Uncharacterized protein OS=Acidianus brierleyi OX=41673 GN=DFR85_09910 PE=4 SV=1; Taxonomy: cellular organisms;Archaea;TACK group;Thermoproteota;Thermoprotei;Sulfolobales;Sulfolobaceae;Acidianus;Acidianus brierleyi
MDLKVLKGISIGILFLLSFEIFMGIPFPTNAATSNVQIVSNIPVLPLAGVTLIAINNPTLGSVASSNVTQALVELATDTYIVANGVHYSLAGDYQDFYWVPGTNTFYLLLGFNQNTTVKINGVTYKEVVNSTGGYVLYPSGMPVYVNYALKVNTLNSSPVKVEDYAKTTTDILNVYNIPTQDPAASSATSVTVVSSGQSLTLNVLQNSASSYTISVYTTENYVPINSTWESFVYDPAFQYDPFNQTMIGKDSMTFYENVSYLPTLISNTRNTTTFAVGDSSTTTVFQNSVYTGNYTIYATSNSTYETDGVPVNYYTLITGKYFTTATVISEEFYDPFSYNSSYMVTGQIKETVPQSVTVSSTTPSELYISAFDNVTNFSVTNYLHAVYLQFISTITGAV…
>A0A8D5U4W3 Uncharacterized protein OS=Stygiolobus caldivivus OX=2824673 GN=KN1_06090 PE=4 SV=1; Taxonomy: cellular organisms;Archaea;TACK group;Thermoproteota;Thermoprotei;Sulfolobales;Sulfolobaceae;Stygiolobus;Stygiolobus caldivivus
MNRSYLISILLMIAMVVSIPVFSASYTSGGITFYSPVANNEVYHSGQQLILNASTGEPNVPVTIYVEYNGKYVYVNPAAHTNAQGYIYADLGTFGTGSLTSPGTYTIIVSTSGTPPETGTINVVYIPAEATINVEVLNNQNLPVSGATVYLYNVTNGVHTLISQNTTNPSGVATFHVISYNFTQTFEVEASASGYVSSSANVSVIGNQTVNVVIHLYPAILTIVPLYVIQNNSIVDAGTMQSPLQSVVVTQGLPASMIVAVMFAGKPVTNATLSVSSALPSQIKIVSYSPITSGKYAGDYNITFVAAVENYTSVPYEVDLDINATYITYTQSSYVEVQAYYNALTYIHTTLTQLQNEINIVSQDVAALNKSITSLNTTLTSLSQSITTINNDINTLNTE…
>A0A8A3S4Z8 DUF3821 domain-containing protein OS=Methanofollis aquaemaris OX=126734 GN=RJ40_05595 PE=4 SV=1; Taxonomy: cellular organisms;Archaea;Euryarchaeota;Stenosarchaea group;Methanomicrobia;Methanomicrobiales;Methanomicrobiaceae;Methanofollis;Methanofollis aquaemaris
MIAFQAQEDISPRFGIFKHSIFLKKPADLLCDDSAPPACAQKKHEDWTMVSERTAYMMLFILGLCLLAGPGAARNISAGDTFFAYEDSKNLDFSALNETVFAETGEDLEYLTRYTNDNPNYDIENQFTFQKDGTAYRIQEDLASYAYRDEDFGTYFAHFKNGSVSDVEVYLCKPKLTLDIVLADSHTVSVADQTVAPSTRIAFKINSGKVGLSYRDGDAYAQAKIELRIPNGTVVSGIGDVDLKKLNLTAQTVYAGNDASLKDLEPGPYSVQAVWDSPESFDDYATGSNKICFTISETGLSIKTDRESINRNYDFPVTICGDAKKAYYLYITDAGIPANRYPQLKHGQPGVTPMDGALFSGASDTGADTLANDERAKDADGATVNRTAAIVTTTTSGTR…
>A0A533USH9 Methyl-accepting chemotaxis protein OS=Thaumarchaeota archaeon OX=2026795 GN=E6K98_03470 PE=4 SV=1; Taxonomy: cellular organisms;Archaea;TACK group;Nitrososphaerota;unclassified Nitrososphaerota;Nitrososphaerota archaeon
MNRLKLLVAIFLLIVMLANFFSQAYALQLSTDNEVYSEGQPLLVYGRALPDEPVIIRLFAPDGTIAQFNQITADSNGDFSHTSANYPYGTYSVEAIATKENGTSQIADVKFASSSSLIPVPIQRVIITQVFAPQTAAVNQPFRVFVQVTSDGQLVAGSPSKLLGGSHIHLPSGDIVNLSNSLKTLHPGLYYTDFTPPQEGTYVFHIVVDFQRTTSHGSAATLVLKQDITGISNQIRKLNSVLDSTTQELDKLKAEIQGFGDVLNSSQRSITQANQNINRSVTSMSESVQNVEAASGQFNSLFLPVVALIAIIIALQITILARRR
>A0A8A2VIE0 Surface glycoprotein OS=Haloterrigena alkaliphila OX=2816475 GN=J0X25_00605 PE=3 SV=1; Taxonomy: cellular organisms;Archaea;Euryarchaeota;Stenosarchaea group;Halobacteria;Natrialbales;Natrialbaceae;Haloterrigena;Haloterrigena alkaliphila
MTNESTIREKGRAVFLAALMVLSVVAMSAAFVGSAAAATDDVTFADQATTGSSVDVEITDVDQADRLIIENASEEIGNVSVDDLETGEINTIELDDEITADTLDTGADDYDAYLADATGAAVGADSTADSWDNATLSLVDDASAVDQGPVSYVVDESTDDYMLEIVYENGDFSNLNADQVEITNRNGDSVNFDTLSGDANGVVTLSPAEKLASGSTIEILGVEHDIETTSTTLESGTDDSAYVGETIAIVGTTNEEIDIETEDRTVTRALGENSLVRTLDTSGLSDGSSVNVTFSDDSEGTLELDDLGVTVETDRSQYAQGNPIEATVEADDINRDVEVRILDSEGEEVDGAVDSGSLDSDGIYNAQLTAPKPGDYTVEVEDVDSGITVESDSFSVTEE…
>A0A257MFY7 Periplasmic copper-binding protein NosD OS=Methanosaeta sp. NSP1 OX=1917472 GN=CG437_167 PE=4 SV=1; Taxonomy: cellular organisms;Archaea;Euryarchaeota;Stenosarchaea group;Methanomicrobia;Methanotrichales;Methanotrichaceae;Methanothrix;unclassified Methanothrix;Methanosaeta sp. NSP1
MRNTSFCILLAALLISTLADGATLKVSSDLQSAIDAASSGDTLEVAAGIYDKITLEKSLNLLGTGAVIRAGGRDACISINADGVNISGFLVENGFYGIKLDHVRRCRISNNTVIHCAQPGIALLYSDGNIIAGNNASFNGIVGEGWYGIYLSNSNENLITDNVAYGNGAYGINLFPSCSNNTITGNRLQGNMYGLYMFRDCGGNIIQNNDMSGNTNSGLDLRFNCNGNTIANNSIENNAVAGITLMENSGGNTITGNEINYNSRYGLQIQSRSEGNTIAFNNISWSQTGIFLESGDNSIYGNRIIENTIQADDRGGNIWNREYPLGGNLWSDYIGQDEMKGSGQDVPGQDGFGDKPYPVSPTSRDRYPIMGGQIKQISLLSQEIDPSDLRVGDSIDIKV…
>A0A7J4ECK9 Carbohydrate-binding/sugar hydrolysis domain-containing protein OS=Methanophagales archaeon OX=2056316 GN=EYP28_04455 PE=4 SV=1; Taxonomy: cellular organisms;Archaea;Euryarchaeota;Stenosarchaea group;Methanomicrobia;Methanophagales;unclassified Methanophagales;Methanophagales archaeon
MKLERGKIGSALIFAALIATLALLSFGTVSAAEQHYVNPGESIQGAIDNATAGDIIIVRDGTYTESIAVNKRLTIQSENGADLTIVHAVDSHIFNITASHVSIIGFTIEEASNGCGILIWDVNNCNISNNIVSGNYNGVYLSKSSRNLIYRNNVLANKNNGIILKEGSTYNQIIKNTAKNNGNSGISLKDSNDNRITNNDLSNNVNYNGIDLTSSNNNEIRNNTANYNHYNGIVLLTSSDNNTIANNTAMGNGNRGIRLNASDYNRIIDNDASNSTNYDGIYLSSASNNEIRNNIANSNNGEGIELRSSNENIIANNTAKNNTNTGIYLKNSNDNKIIDNDVLNNVNYNGISLSSSNNNEIRNNTANYNHYNGIVLWTSSENNTIANNTAMGNGNRGIY…
>A0A0F7P8A7 PGF-CTERM sorting domain-containing protein OS=Halanaeroarchaeum sulfurireducens OX=1604004 GN=HLASA_0460 PE=3 SV=1; Taxonomy: cellular organisms;Archaea;Euryarchaeota;Stenosarchaea group;Halobacteria;Halobacteriales;Halobacteriaceae;Halanaeroarchaeum;Halanaeroarchaeum sulfurireducens
MTSTNDKLRAIFLSALMVVSIFGAAVAFTGSAAAVNTDADEDYDDRDAVLQSSTTFWQGQELYLGNDTDGNNYIVSSEKLAIKPVNSDQDGTDTLVKQFYLNEHGGFLLDTSGLDTGEYVITQAGDAIEFGNNGEANGTHDENSEAVTNASFSITTQSLSTDFVDSDDDVVESTNNVEEGEDTHIEFDTNRAGFNVTVETDAYDYDDDELVDIFGEELDWDRDDEDDEFFVTDVSDEKYEVNFSDRDAGDYQFDFEVRDTEAADSASITVNDVDADLNFAESSIDVTQGDVAEITVEIGDGTDTGTVLIGDYDDDGYQANISVTDDSDDQVTFYFNTYLAGMNSTELGDSDGWSGDIVSLHEDAESDDEVTLKNEDKDYQNVSDLLETGSYEIAAVNGN…
>A0A4C2ERW4 PGF-CTERM sorting domain-containing protein OS=Haloarcula mannanilytica OX=2509225 GN=Harman_42050 PE=4 SV=1; Taxonomy: cellular organisms;Archaea;Euryarchaeota;Stenosarchaea group;Halobacteria;Halobacteriales;Haloarculaceae;Haloarcula;Haloarcula mannanilytica
MFLTALVVFSLFAGTVAFSGSAAAAANVSVEQAVEYSGSGGGEGTVELALNDSVTNGLDGNDELELYLDGTEVSDSLFDGVTQDGTNGRVEIALTRDVTPNRNLTVKLTDFAGGTLTATDIDVTSRTFTPGSGEQWNTDVYQGELIAIEDPDAGLDTDVHIDEKDGALLFEGSYIDNSQVFVFDTADLEPGQSYEAASGSDTAEFDVKNLRLDVEIDDANVTDKDSIVAEVTAVWGGLPAEATLLDNDDNEIDSIVKDLDGSEPVGFDFGSRSTDGSPYTVRITDNETGITNTSEEISVNESQEGEASLAENVVSEERGDVASITYSLSNTEDGYIVIGDKSEDNYAISGQITDDDGDGEVTVQFNSYLAGVPNSGNSSIAASDVLSAAGDDEISDVSE…
>A0A7C2RXZ7 Uncharacterized protein OS=Acidilobales archaeon OX=2268176 GN=ENO53_04640 PE=4 SV=1; Taxonomy: cellular organisms;Archaea;TACK group;Thermoproteota;Thermoprotei;Acidilobales;unclassified Acidilobales;Acidilobales archaeon
MEKSLEKILRVFGGFVLAVVILSIVGGVAPLSTTLNTAHAQEGTITLSSTNLNPVKWIVLTVTGYEPGSGINTIKIQASFADTGAVINAMWRNGTVQNYFTATRIFGTTFVAYVGGPNVSSSQPQQPLPGVTDDSSYARLQLNEVNDVGRSIVFTVLGTSITAQVAFQPVTPSLASIPDKPYRRDAVVSISMTDPDLNKDPTVVVSLPIATTTASQPSISNGTGYTLTYNYNASSQVLTVTASGNLKTMLDASWYNYIVPGSISISIPVGSNITNINLTDFKAGVAVGQFNIVPTPISSVSRVDYITGDFNFMISIVANQTPSVGNISAKVSYTTDGSPSTTVTGIFVRVTLVKAPESGGGSFQTPFMPINRIILPDTINITETAVNSNVFTIPTSIKT…
>A0A8G1A0Y7 Uncharacterized protein OS=Methanofollis formosanus OX=299308 GN=E2N92_03365 PE=4 SV=1; Taxonomy: cellular organisms;Archaea;Euryarchaeota;Stenosarchaea group;Methanomicrobia;Methanomicrobiales;Methanomicrobiaceae;Methanofollis;Methanofollis formosanus
MNLERKACVVLLVIGLSLMTAPGTARDIAVGDTFFAYEETENLDFSALNETVFTGTGESLRYLTRYEKDNPEYGQMNQFGLVERDGVLTISTDLTSYDYDSVDFGTYFAETASYTTNSRVYLREPKLLLDVVLASDRSSSVAGKTVTPDTGILFKVGSGRVGTNYRDGDEYARVRIELKASNGAVFSKIGDVDLTNQDLTDSTIFLGDDVHLADLDDDTYMARAVWDSPRGFSDYADYSNGVQFTISSIDLSIEADRENVIRNNAFTVTVQEDLKKSYYLYIKDAGIPADQYPYIKPGQSGVVLTDGASFTGASDTAADALANSERAKDAGGTTVDGTAAIITTTTSGLRTIGIDTTASTEDRSFTIKVVDPDGATKTDEVTVTVQRGEVTVTAEGAGS…
>A0A830F2W2 Cell surface glycoprotein OS=Haloarcula sebkhae OX=932660 GN=GCM10009067_34280 PE=3 SV=1; Taxonomy: cellular organisms;Archaea;Euryarchaeota;Stenosarchaea group;Halobacteria;Halobacteriales;Haloarculaceae;Haloarcula;Haloarcula sebkhae
MTDTQQKIKAVLLTVLMVTSVFAATIAFSGAAAASERGAGDSYTTGPTDDYQGAADSAGNVGAGAVVFQGEDDIEGEFADGNGDTVGVGELQKVSGDNEGILLEAPIPQDQPTGRYTANPGVEGTEGVTLQTPRITDLEVQNSDEGDVTGSILQANNDETAEILVDYNYEEAEDLELTVEDEDGLEVTDEILADGASDTVNTNVNTEDHPNPAADGDRDESFDAGFTINPSNVDEGEYTITVEGVEDLDFGDASETATVEITTDQTASLSLDSDEVTQGENLGFDIENSPEGNFHAVVIEESEFRDSTSASNYAKIFRNVGDTSDRGLVGDDGDGTAVVDPSDADSLESVDYAYAIVEVDGGTGVGSVETQYLDDSSIDIDLYQASNGDYTDNNDNHVV…
>B8GEJ2 DUF3821 domain-containing protein OS=Methanosphaerula palustris (strain ATCC BAA-1556 / DSM 19958 / E1-9c) OX=521011 GN=Mpal_2413 PE=4 SV=1; Taxonomy: cellular organisms;Archaea;Euryarchaeota;Stenosarchaea group;Methanomicrobia;Methanomicrobiales;Methanoregulaceae;Methanosphaerula;Methanosphaerula palustris;Methanosphaerula palustris E1-9c
MIKKLSIALVSLVLLALVLVAPVAAVDPTTTATTTVNNTTTTAVPTVTISADVLAAIANATNNTTTTTTTVVSNVSNVTTVATVATNVTNATGNIKVVPAGGSVYIGEAGLNLNTLAGIQNGQTLGWYQSGSNIQTNSPDATLVISDASNVYIAPGTQTGVWYNLETKTAAFTVKDPSVAMKIFDAKTGKDVTNKQVVEGTLLNFRIDSNLDAFTQRGVTGAPVTIKVKDPSGNVYVALYDDLKQSNGLVNIPVSSSSFFVKGTGTSGAMWDTNYKDYKDGDYKIWVESNANGMKDNYKDPSSGADNTGKTISSVYTLTIGQDTLAITSNADANAGVIRNNDFAISISGRPNQAYNMWVSGTSSLKGTDGEMPPAIKSGQNGVAVGSATTGSYVYNSAG…
>C7P4P2 PGF-CTERM sorting domain-containing protein OS=Halomicrobium mukohataei (strain ATCC 700874 / DSM 12286 / JCM 9738 / NCIMB 13541) OX=485914 GN=Hmuk_1951 PE=3 SV=1; Taxonomy: cellular organisms;Archaea;Euryarchaeota;Stenosarchaea group;Halobacteria;Halobacteriales;Haloarculaceae;Halomicrobium;Halomicrobium mukohataei;Halomicrobium mukohataei DSM 12286
MTGTNDKVRSLFLSALMVMSVVAMGTAFTAGAVADTSGNATVESLEVTQNRVLEADDSRSSDIQTQTVEFDAYLESGDTEEITIDTADAEDNGLTIDDVSVDGSTSSDVSVEDVDFDDDQITFDLSEDAGGSTVNDATVALNVDFDVSDGENANRLEHVVTATGDDGSTTLSPVTATYKIAGDYSKTVNGEDSVFAGETIRFTPGAENTQIEVYTTDDEGAPTNNRVANFNTAFDTAINFDTSNLDTGETYNVQISGSGVTDTDYDLAVNDLGLDAEARDTQISTEDRIVADITSNANLDDPWTATLLDSDGEAVEDDNGDAIERTGSFSGSGAATVRFTAPTDSDHYGTGNYSVEVTHDDTGITSETDSIEVSEAGDGDVSFAGDGVFTEEAGDVANV…
>A0A0F8F1H1 PKD domain-containing protein OS=Methanosarcina sp. 2.H.T.1A.8 OX=1483598 GN=EO96_07650 PE=4 SV=1; Taxonomy: cellular organisms;Archaea;Euryarchaeota;Stenosarchaea group;Methanomicrobia;Methanosarcinales;Methanosarcinaceae;Methanosarcina;unclassified Methanosarcina;Methanosarcina sp. 2.H.T.1A.8
MHRLATLLVGMLIFVAVSGIVTAVEIIVEPRDSIQAAVSGASSGDEIIVKPGTYTENIRITTQNLVIRSESGNPGDTVVTAKDLRTNVFSLEQANNTQISGFKIKGAGDKYAGVSLVRCSKCTITNNEITENYDGIYLRSSDNNNLSGNKVNSNRRYGMSLSHSQKNDVSNNAANLNNFGIVLQESSNYNNLLNNRLDSNRNYGIYLANSNNCELTDNTAINNDRGIYFRNSNTNKILDNKVSENNVYGILISLSNYNTISGNTANKTSRGIHLDSSDGNTVSGNTVASNSYSGLFMCAGSNDNRVFNNYLNNTYNADIYNRRNTWNTTRTIGTNIAGGSYIGGNFWATPAGKGFSQIAQDVNGDGIADSEYAGRNFTDYLPLVSTSTPQQSILPVADF…
>A0A842LSR3 Carboxypeptidase regulatory-like domain-containing protein OS=Candidatus Methanomethylicales archaeon OX=2758716 GN=H5T34_02710 PE=4 SV=1; Taxonomy: cellular organisms;Archaea;TACK group;Candidatus Verstraetearchaeota;Candidatus Methanomethylicia;Candidatus Methanomethylicales;unclassified Candidatus Methanomethylicales;Candidatus Methanomethylicales archaeon
MQTRTITLLPSFFLVLCLLAAPVMAATLTVTTDADTYSPGDTISVSGTAVANTDVTIQLLNPNGQLVDITYVRSGSDGSYSTSFKTPSTMPTGQWVLGTYTVKAFMGTQTATKTITIQQKIAVTGKVVDSAGEGVAGATVTVGTASGTTGADGSFTVSLSAEGTYTLKVTKTGYYTYTETVTASLGTNDVGTIQLTSLEDKIAALESEVGNLTESLETAQSDIASLKTQVQQLQAITTTVTQLQSTANSLQSSVNSLQSSVNALQATVAQLPAFYALAFIGIIIAVIAVILVYRKIAK
>A0A843FZ80 PGF-CTERM sorting domain-containing protein OS=Methanomicrobium sp. OX=2052684 GN=J6T90_00315 PE=4 SV=1; Taxonomy: cellular organisms;Archaea;Euryarchaeota;Stenosarchaea group;Methanomicrobia;Methanomicrobiales;Methanomicrobiaceae;Methanomicrobium;unclassified Methanomicrobium;Methanomicrobium sp.
GRIVDNDKVLGHKILTGEYQFYAEINVNGMEDNLGEITGKTVSNTVKVTVDRETVKITSDKATVIRNNGFSVKVDGTPRALYAVWFTGVSGYNYKEVPAFIKDQEDVTSMSYLQAERTEYKPSHTKIADDLPEGVTEEGDFTGNYAVVAKLAADGSINIGIMTNENTKDTSFTIRAQRIKYLDEPLSPEEYYELDMQLYDTVKIKVEKGAVTVSASGDGSYYLGEEVTLSGTNTDSDDVYLFITGPNLPVAGGKLDAPKTNPTSKDNTRVTVKTDDTWEYKWDTSGSILDAGTYTIYATSDFALKSGINKTLSDVKYDTVSVVIKKPFVTATTSSSTVAKGDKLYIRGTAEGQPTQGVAVWILGKNYWNGEKTNLMESSMVTETVNDDGSFEYELGSAD…
>A0A843BG05 Methyl-accepting chemotaxis protein OS=Thaumarchaeota archaeon OX=2026795 GN=IS632_00010 PE=4 SV=1; Taxonomy: cellular organisms;Archaea;TACK group;Nitrososphaerota;unclassified Nitrososphaerota;Nitrososphaerota archaeon
[truncated: 77,485 more rows]

## Sheet: Extended_Data_Fig_6l
Extended Data Fig 6l		Occupancy profile of ammonium ion binding towards the S-layer
[truncated: 1,581 more rows]

[truncated: 22 more sheets: Extended_Data_Fig_7a, Extended_Data_Fig_7d, Extended_Data_Fig_8a, Extended_Data_Fig_8b, Extended_Data_Fig_8c, Extended_Data_Fig_8d, Extended_Data_Fig_8e, Extended_Data_Fig_8f, Supplementary_Fig_1a, Supplementary_Fig_1b, Supplementary_Fig_2a, Supplementary_Fig_2b, Supplementary_Fig_2c, Supplementary_Fig_2d, Supplementary_Fig_2e, Supplementary_Fig_2f, Supplementary_Fig_2g, Supplementary_Fig_2h, Supplementary_Fig_2i, Supplementary_Fig_2j …]
